# Supplementary material for: Tagger—A Swiss army knife for multiomics to dissect cell type–specific mechanisms of gene expression in mice
Source: PLoS Biol. 2019 Aug 8;17(8):e3000374. doi: 10.1371/journal.pbio.3000374 (PMC6701817; doi:10.1371/journal.pbio.3000374)
Supplement: S1 Table — The list was curated on the basis of the data obtained with the original RiboTag line (named with no hyphen, whereas in Tagger the related name contains a hyphen), and the obtained enriched genes fulfilling the criteria were post hoc validated for being previously reported as cell type–specific/marker genes. We sought a list of cell type–enriched or–depleted genes based on RiboTag data we produced for a separate project. Genes were chosen based on relative abundance in RNA samples captured from vGlut2-, Gad2-, PV- and Cx43-Cre–activated RiboTag hemibrains, and the specific criteria mentioned above the table. The result was that genes must be enriched or depleted in the context of whole brain samples to function as markers. Many known markers are specific only in certain regions. For example, Calbindin2 is specific to glutamatergic neurons in the cerebellum but is also expressed in GABAergic neurons in other brain regions, so it does not qualify as a marker in our list. Several of the genes qualifying as markers were already known markers or have been demonstrated by others to be cell type specific. This list was only used as a means to examine the efficiency of Tagger. Cre, causes recombination; Cx43, connexin 43; Gad2, glutamic acid decarboxylase 2; PV, parvalbumin; vGlut2, vesicular glutamate transporter 2. (XLSX) [file pbio.3000374.s007.xlsx]

## Sheet: Marker Gene List Tagger
Table S1: Cell type-enriched mRNAs used to validate the Ribo-Tag component of the Tagger. The list was curated on the basis of the data obtained with the original Ribo-Tag, and the obtained enriched genes fulfilling the criteria were post-hoc validated for being previously reported as cell type-specific/marker genes. We sought a list of cell type enriched or depleted genes based on RiboTag data w…
Category	FC criterium for Ribo-Tag	Symbol	Gene.Name	ENSEMBL.ID	Remarks	Hyperlink	Reference
PV	Gad2 > 10 x Vglut2; PV > 3x Gad2	Slc1a6	solute carrier family 1 (high affinity aspartate/glutamate transporter), member 6 [Source:MGI Symbol;Acc:MGI:1096331]	ENSMUSG00000005357	Purkinje cell marker	https://ncbi.nlm.nih.gov/pubmed/8905715	Yamada et al., 1996
PV		Atp2a3	ATPase, Ca++ transporting, ubiquitous [Source:MGI Symbol;Acc:MGI:1194503]	ENSMUSG00000020788	Purkinje cell marker	https://doi.org/10.3389/fgene.2012.00200	Nikoletopoulou and Tavernarakis, 2012
PV		Ppp1r17	protein phosphatase 1, regulatory subunit 17 [Source:MGI Symbol;Acc:MGI:1333876]	ENSMUSG00000002930	Purkinje cell marker	https://doi.org/10.1074/jbc.274.6.3485	Hall et al., 1999
PV		Car8	carbonic anhydrase 8 [Source:MGI Symbol;Acc:MGI:88253]	ENSMUSG00000041261	Purkinje cell marker	https://doi.org/10.1371/journal.pone.0056311	Frola et al., 2013
PV		Homer3	homer scaffolding protein 3 [Source:MGI Symbol;Acc:MGI:1347359]	ENSMUSG00000003573	Purkinje cell marker	https://doi.org/10.1002/cne.20116	Shiraishi et al., 2004
PV		Pcp2	Purkinje cell protein 2 (L7) [Source:MGI Symbol;Acc:MGI:97508]	ENSMUSG00000004630	Purkinje cell marker	https://doi.org/10.1101/gad.5.7.1136	Vandaele et al., 1991
GABA (PV+)	Gad2 > 10x Vglut2; 0.8 x PV < Gad2 > 1.7 x PV	Slc32a1	solute carrier family 32 (GABA vesicular transporter), member 1 [Source:MGI Symbol;Acc:MGI:1194488]	ENSMUSG00000037771		https://doi.org/10.1523/JNEUROSCI.18-23-09733.1998	Chaudhry et al., 1998
GABA (PV+)		Slc6a1	solute carrier family 6 (neurotransmitter transporter, GABA), member 1 [Source:MGI Symbol;Acc:MGI:95627]	ENSMUSG00000030310		https://doi.org/10.1523/JNEUROSCI.18-23-09733.1998	Chaudhry et al., 1998
GABA (PV+)		Gad1	glutamate decarboxylase 1 [Source:MGI Symbol;Acc:MGI:95632]	ENSMUSG00000070880		https://doi.org/10.1016/j.neuron.2016.06.033	Tremblay et al., 2016
GABA (PV+)		Pvalb	parvalbumin [Source:MGI Symbol;Acc:MGI:97821]	ENSMUSG00000005716		https://doi.org/10.1016/j.neuron.2011.07.026	Taniguchi et al., 2011
GABA (PV+)		Gad2	glutamic acid decarboxylase 2 [Source:MGI Symbol;Acc:MGI:95634]	ENSMUSG00000026787		https://doi.org/10.1016/j.neuron.2011.07.026	Taniguchi et al., 2011
GABA (PV+)		Lhx6	LIM homeobox protein 6 [Source:MGI Symbol;Acc:MGI:1306803]	ENSMUSG00000026890		https://doi.org/10.1016/j.neuron.2011.07.026	Taniguchi et al., 2011
GABA (PV-)	Gad2 > 10x Vglut2; Gad2 > 5x PV	Gpr6	G protein-coupled receptor 6 [Source:MGI Symbol;Acc:MGI:2155249]	ENSMUSG00000046922		https://doi.org/10.3389/fnbeh.2011.00047	Ena et al., 2011
GABA (PV-)		Adora2a	adenosine A2a receptor [Source:MGI Symbol;Acc:MGI:99402]	ENSMUSG00000020178		https://doi.org/10.3389/fnbeh.2011.00047	Ena et al., 2011
GABA (PV-)		Vip	vasoactive intestinal polypeptide [Source:MGI Symbol;Acc:MGI:98933]	ENSMUSG00000019772		https://doi.org/10.1016/j.neuron.2016.06.033	Tremblay et al., 2016
GABA (PV-)		Sst	somatostatin [Source:MGI Symbol;Acc:MGI:98326]	ENSMUSG00000004366		https://doi.org/10.1016/j.neuron.2016.06.033	Tremblay et al., 2016
GABA (PV-)		Penk	preproenkephalin [Source:MGI Symbol;Acc:MGI:104629]	ENSMUSG00000045573		https://doi.org/10.3389/fnbeh.2011.00047	Ena et al., 2011
GABA (PV-)		Htr3a	5-hydroxytryptamine (serotonin) receptor 3A [Source:MGI Symbol;Acc:MGI:96282]	ENSMUSG00000032269		https://doi.org/10.1016/j.neuron.2016.06.033	Tremblay et al., 2016
Glutamatergic	vGlut2 > 5x Gad2; vGluT2 > 5 x PV	Slc17a7	solute carrier family 17 (sodium-dependent inorganic phosphate cotransporter), member 7 [Source:MGI Symbol;Acc:MGI:1920211]	ENSMUSG00000070570	Strong across whole brain	https://doi.org/10.1016/j.neuroscience.2009.11.009	Bragina et al., 2010
Glutamatergic		Neurod6	neurogenic differentiation 6 [Source:MGI Symbol;Acc:MGI:106593]	ENSMUSG00000037984	Cerebellum and thalamus nagative, hippocampus and cortex-specific	https://doi.org/10.1073/pnas.0508560102	Wu et al., 2005
Glutamatergic		Dkk3	dickkopf WNT signaling pathway inhibitor 3 [Source:MGI Symbol;Acc:MGI:1354952]	ENSMUSG00000030772	Cerebellum negative, strong in cortex, weak in thalamus	https://doi.org/10.1523/JNEUROSCI.6108-08.2009	Molyneaux et al., 2009
Glutamatergic		Slc17a6	solute carrier family 17 (sodium-dependent inorganic phosphate cotransporter), member 6 [Source:MGI Symbol;Acc:MGI:2156052]	ENSMUSG00000030500	Cerebellum negative, strong in thalamus, weak in cortex	https://doi.org/10.1016/j.neuroscience.2009.11.009	Bragina et al., 2010
Glutamatergic		Stx1a	syntaxin 1A (brain) [Source:MGI Symbol;Acc:MGI:109355]	ENSMUSG00000007207	Cerebellum negative, strong in cortex, weak in thalamus	https://doi.org/10.1016/j.neuroscience.2009.11.009	Bragina et al., 2010
Glutamatergic		Satb2	special AT-rich sequence binding protein 2 [Source:MGI Symbol;Acc:MGI:2679336]	ENSMUSG00000038331	Weak in cerebellum, strong in cortex and hippocampus strong, negative in thalamus	https://doi.org/10.1016/j.neuron.2007.12.012	Alcamo et al., 2008
Astroglial	Cnx43 > 10x Gad2; Cnx43 > 10x vGlut2	Apoe	apolipoprotein E [Source:MGI Symbol;Acc:MGI:88057]	ENSMUSG00000002985		https://doi.org/10.1523/JNEUROSCI.3404-07.2007; https://doi.org/10.1002/glia.20570	Lovatt et al., 2007; Slezak et al., 2007
Astroglial		Aqp4	aquaporin 4 [Source:MGI Symbol;Acc:MGI:107387]	ENSMUSG00000024411		https://doi.org/10.1523/JNEUROSCI.3404-07.2007; https://doi.org/10.1002/glia.20570	Lovatt et al., 2007; Slezak et al., 2007
Astroglial		Fabp7	fatty acid binding protein 7, brain [Source:MGI Symbol;Acc:MGI:101916]	ENSMUSG00000019874	Radial glia marker	https://doi.org/10.1523/JNEUROSCI.3404-07.2007; https://doi.org/10.1371/journal.pone.0052113; https://doi.org/10.1002/glia.20570	Lovatt et al., 2007; De Rosa et al., 2012; Slezak et al., 2007
Astroglial		Slc6a11	solute carrier family 6 (neurotransmitter transporter, GABA), member 11 [Source:MGI Symbol;Acc:MGI:95630]	ENSMUSG00000030307		https://doi.org/10.1523/JNEUROSCI.3404-07.2007; https://doi.org/10.1002/glia.20570	Lovatt et al., 2007; Slezak et al., 2007
Astroglial		s100b	S100 protein, beta polypeptide, neural [Source:MGI Symbol;Acc:MGI:98217]	ENSMUSG00000033208		https://doi.org/10.1523/JNEUROSCI.3404-07.2007; https://doi.org/10.1002/glia.20570	Lovatt et al., 2007; Slezak et al., 2007
Astroglial		Slc1a3	solute carrier family 1 (glial high affinity glutamate transporter), member 3 [Source:MGI Symbol;Acc:MGI:99917]	ENSMUSG00000005360		https://doi.org/10.1523/JNEUROSCI.3404-07.2007; https://doi.org/10.1002/glia.20570	Lovatt et al., 2007; Slezak et al., 2007
References:
Alcamo, E.A., Chirivella, L., Dautzenberg, M., Dobreva, G., Farinas, I., Grosschedl, R., and McConnell, S.K. (2008). Satb2 regulates callosal projection neuron identity in the developing cerebral cortex. Neuron 57, 364-377. Bragina, L., Giovedi, S., Barbaresi, P., Benfenati, F., and Conti, F. (2010). Heterogeneity of glutamatergic and GABAergic release machinery in cerebral cortex: analysis of sy…
