# Supplementary material for: Tagger—A Swiss army knife for multiomics to dissect cell type–specific mechanisms of gene expression in mice
Source: PLoS Biol. 2019 Aug 8;17(8):e3000374. doi: 10.1371/journal.pbio.3000374 (PMC6701817; doi:10.1371/journal.pbio.3000374)
Supplement: S2 Table — Percentages of Oasis 2 reads mapping [28] to different small RNA biotypes. The between 10- and 30-fold increase in miRNA mappings in Ago-Tag samples (as compared with input) confirms that these samples are substantially enriched for miRNAs. miRNA, microRNA; piwiRNA, Piwi interacting RNA; RNAseq, RNA sequencing; rRNA, ribosomal RNA; snoRNA, small nucleolar RNA; snRNA, small nuclear RNA. (XLSX) [file pbio.3000374.s008.xlsx]

## Sheet: Mapping Small RNA
Table S2. Small RNAseq mapping statistics. Percentages of Oasis 2 reads mapping (Rahman et al., 2018) to different small RNA biotypes. The ~10- to ~30-fold increase in miRNA mappings in Ago-Tag samples (as compared to input) confirms that these samples are substantially enriched for miRNAs. miRNA – microRNA; piwiRNA – Piwi interacting RNA; rRNA – ribosomal RNA; snoRNA – small nucleolar RNA; snRNA…
Biotype	Input	vGluT2	Gad2	PV
miRNA	0.962169	0.99891	0.998234	0.99629
piwiRNA	0.03025	0.000693	0.001112	0.00218
rRNA	0.001633	3e-05	3.3e-05	0.000157
snoRNA	0.005141	0.0003	0.000433	0.00108
snRNA	0.000807	7.7e-05	0.000188	0.000293
