# Supplementary material for: Tagger—A Swiss army knife for multiomics to dissect cell type–specific mechanisms of gene expression in mice
Source: PLoS Biol. 2019 Aug 8;17(8):e3000374. doi: 10.1371/journal.pbio.3000374 (PMC6701817; doi:10.1371/journal.pbio.3000374)
Supplement: S3 Table — Dunn (1964) Kruskal-Wallis multiple comparison with p-values adjusted with the Benjamini-Hochberg method. All comparisons were significant. (XLSX) [file pbio.3000374.s009.xlsx]

## Sheet: S3 Table
S3 Table. Statistical analysis of data in Figure 3G. Dunn (1964) Kruskal-Wallis multiple comparison with p-values adjusted with the Benjamini-Hochberg method. All comparisons are significant.
Gad2
Comparison	Z	P.unadj	P.adj	Sig
(0,1) - (-1,0)	4.99895	5.76435e-07	8.64652e-07	Yes
(0,1) - (1,inf)	-3.62908	0.000284436	0.000341324	Yes
(-1,0) - (1,inf)	-8.2667	1.3772e-16	8.26319e-16	Yes
(0,1) - (-inf,-1)	5.75397	8.71702e-09	1.7434e-08	Yes
(-1,0) - (-inf,-1)	2.77289	0.00555612	0.00555612	Yes
(1,inf) - (-inf,-1)	7.78048	7.22475e-15	2.16742e-14	Yes
vGluT2
Comparison	Z	P.unadj	P.adj	Sig
(0,1) - (-1,0)	2.17415	0.029694	0.029694	Yes
(0,1) - (1,inf)	-5.35	8.79534e-08	1.3193e-07	Yes
(-1,0) - (1,inf)	-7.8165	5.43133e-15	1.6294e-14	Yes
(0,1) - (-inf,-1)	5.46617	4.59859e-08	9.19718e-08	Yes
(-1,0) - (-inf,-1)	3.78971	0.000150823	0.000180987	Yes
(1,inf) - (-inf,-1)	9.89886	4.21028e-23	2.52617e-22	Yes
