# Supplementary material for: Tagger—A Swiss army knife for multiomics to dissect cell type–specific mechanisms of gene expression in mice
Source: PLoS Biol. 2019 Aug 8;17(8):e3000374. doi: 10.1371/journal.pbio.3000374 (PMC6701817; doi:10.1371/journal.pbio.3000374)
Supplement: S4 Table — (XLSX) [file pbio.3000374.s010.xlsx]

## Sheet: Resources
S4 Table. Resources used in this study.
REAGENT or RESOURCE	SOURCE	IDENTIFIER / CAT #
Antibodies
rabbit anti-Dicer1	Sigma Aldrich	SAB4200087; RRID:AB_10603336
goat-anti-V5	Abcam	ab95038; RRID:AB_10676056
mouse-anti-S6 (clone 54D2)	CST	2317; RRID:AB_2238583
mouse-anti-Ago2	Novus Biologicals	H00027161-M01; RRID:AB_1199586
rabbit-anti-β-actin	Sigma Aldrich	A2228; RRID:AB_476697
donkey-anti-rabbit IRDye 680RW	Licor	925-68073; RRID:AB_2716687
donkey-anti-goat IRDye 800CW	Licor	925-32214; RRID:AB_2687553
donkey-anti-mouse IRDye 800CW	Licor	925-32212; RRID:AB_2716622
RFP-mKate2	Thermo Fisher	R10367; RRID:AB_10563941
mouse-anti-V5-tag	Thermo Fisher	R960-25; RRID:AB_2556564
rabbit-anti-Satb2	Abcam	ab92446; RRID:AB_10563678
mouse anti-HA-tag (clone HA7)	Sigma Aldrich	H3663; RRID:AB_262051
DyLight®-488 horse anti-mouse	Vector Laboratories	DI-2488; RRID:AB_2307439
DyLight®-649 goat anti-rabbit	Vector Laboratories	DI-1649; RRID:AB_2336420
FITC goat-anti-rabbit	Vector Laboratories	FI-1000; RRID:AB_2336197
mouse-anti-Gad67	Millipore	MAB5406; RRID:AB_2278725
rabbit-anti-parvalbumin	Novus Biologicals	NB-120-11427; RRID:AB_791498
rabbit-anti-NeuN	Abcam	ab177487; RRID:AB_2532109
HA-tag (clone 3F10)	Roche	11867431001; RRID:AB_390919
anti-HA mAb (clone 12CA5)	Roche	11583816001; RRID:AB_514505
Anti-UPRT	Custom-made	n/a
M2 anti-FLAG magnetic beads	Sigma Aldrich	M8823; RRID:AB_2637089
Plasmids
Ai3		RRID:Addgene_22797
pFNF		RRID:Addgene_22687
pX335-U6-Chimeric_BB-CBh-hSpCas9n(D10A)		RRID:Addgene_42335
pIRESneo-FLAG/HA Ago2 corrected		RRID:Addgene_10822
Chemicals
4-thiouracil	Sigma Aldrich	440736
Formaline	Sigma Aldrich	HT5011
RiboLock RNase Inhibitor (40 U/µL)	Thermo Fisher	EO0381
HEPES, pH 8	Applichem	A6906
Tris, pH 7.5	Thermo Fisher	15567027
KCl	Ambion	AM9640
MgCl2	Ambion	AM9530
DPBS+	Thermo Fisher	14080055
Protein G Dynabeads, PGDB	Thermo Fisher	10003D
MTSEA-biotin-XX	Biotium	90066
Dynabeads MyOne C1 Streptavidin	Thermo Fisher	65001
TRIzol Reagent	Thermo Fisher	15596018
Sigma Fast protease inhibitors tablets (with EDTA)	Sigma Aldrich	S8820
Protein G Dynabeads, PGDB	Thermo Fisher	10003D
MTSEA-biotin-XX	Biotium	90066
Dimethylformamide (DMF)	Sigms Aldrich	D4551
Dynabeads MyOne C1 Streptavidin	Thermo Fisher	65001
Restriction Endonucleases	New England Biolabs	multiple
Long Amp® Tq Polumerase 2x Master Mix	New England Biolabs	M0287
Spermine	Sigma Aldrich	85090
Spermidine	Sigma Aldrich	S2626
DTT	Sigma Aldrich	D0632
Cyclohexamide	Sigma Aldrich	1810
Sucrose	Sigma Aldrich	S0389
VECTASHIELD® Hardset™ Antifade Mounting Medium	Vector Laboratories	H-1400; RRID:AB_2336787
Nonidet P-40 (IGEPAL® CA-630)	Sigma Aldrich	I8896
Commercial Assays
Streptavidin/Biotin Blocking Kit	Vector Laboratories	SP-2002; RRID:AB_2336737
VECTASTAIN® ABC-AP Staining KIT (Alkaline Phosphatase, Rabbit IgG)	Vector Laboratories	AK-5001; RRID:AB_2336793
VECTOR Black Alkaline Phosphatase (AP) Substrate Kit	Vector Laboratories	SK-5200; RRID:AB_2336835
Mouse on Mouse (M.O.M.®) Elite® Peroxidase Kit	Vector Laboratories	PK-2200; RRID:AB_2336835
VECTOR® NovaRED™ Peroxidase (HRP) Substrate Kit	Vector Laboratories	SK-4800; RRID:AB_2336845
VECTOR® VIP Peroxidase (HRP) Substrate Kit	Vector Laboratories	SK-4600; RRID:AB_2336848
Agilent Bioanalyzer 2100 RNA Pico Kit	Agilent	5067-1513
Agilent Bioanalyzer 2100 RNA Nano Kit	Agilent	5067-1511
Small RNA Bioanalyzer Kit	Agilent	5067-1548
RNeasy mini RNA Purification kit	Qiagen	74104
RNeasy RNA CleanUp kit	Qiagen	74204
miRNeasy microRNA purification kit	Qiagen	217084
TruSeq Stranded Total RNA Library Prep	Illumina	RS-122-2201
Ribo-Zero	Illumina	MRZH11124
Scriptseq V2 RNAseq library preparation kit	Illumina	SSV21124
SPRI-beads	Beckman Coulter	A63881
Mouse lines
Actb-Flpe mouse line	Rodriguez (57)et al., 2000	Jax line #003800
ROSA26-Flpo mouse line	Raymond (58)and Soriano, 2007	Jax line #007844
PGK-Cre	Lallemand (59)et al., 1998	Jax line #020811
PV-Cre	Hippenmeyer (26)et al., 2005	Jax line #008069
Gad2-Cre	Taniguchi (25)et al., 2011	Jax line #010802
vGluT2-Ires-Cre	Vong (24)et al., 2011	Jax line #016963
B6-FL-Tagger (Tagger, both STOP cassettes present, C57Bl6)		B6.129S4-Gt(ROSA)26Sortm1Jaws
B6-LSL-Tagger (Tagger, floxed STOP present, C57Bl6)		B6.129S4-Gt(ROSA)26Sortm1.1Jaws
S4-LSL-Tagger (Tagger, floxed STOP present, 129S4)		or 129S4.B6-Gt(ROSA)26Sortm1.1Jaws
S4-FL-Tagger (Tagger, both STOP cassettes present, 129S4)		129S4.B6-Gt(ROSA)26Sortm1Jaws
Oligonucleotides
CRISPR/Cas9 sgRNA F:	Claudio Monetti, informal communication
CACCGTGTGTGGGCGTTGTCCTGC
CRISPR/Cas9 sgRNA F:	Claudio Monetti, informal communication
AAACGCAGGACAACGCCCACACAC
R26 homology F primer:
AGCGTGGTGGAGCCGTTCTG
R26 homology R primer:
AATGTGAATACACTTGTGGTC
Genotyping primer 1 (Figure 1):
GTAGGGGATCGGGACTCTGG
Genotyping primer 2 (Figure 1):
GCCAAGTGGGCAGTTTACCG
Genotyping primer 3 (Figure 1):
GTCCTTCTGCTACGTCCCTTC
Genotyping primer 4 (Figure 1):
ATGGCTCCTCTGTCCACAGTTAC
Genotyping primer 5 (Figure 1):
GCCCACTACGTGAACCATCA
Genotyping primer 6 (Figure 1):
GCAGCCTGAATGGCGAATG
Genotyping primer 7 (Figure 1):	Jackson laboratory	oIMR8545
AAAGTCGCTCTGAGTTGTTAT
Genotyping primer 7 (Figure 1):	Jackson laboratory	oIMR8546
GGAGCGGGAGAAATGGATATG
Genotyping primer 9 (Figure 1):
GCAACGTGCTGGTTATTGTGC
Genotyping primer 10 (Figure 1):
CTTCTACAGGGTGAGTGCAGTC
Software and Algorithms
ImageJ v1.8		https://imagej.net/; RRID:SCR_003070
ggplot2 v3.1.0		https://ggplot2.tidyverse.org/; RRID:SCR_014601
pheatmap v1.0.12		https://rdrr.io/cran/pheatmap/; RRID:SCR_016418
FASTQC v0.10.1		https://www.bioinformatics.babraham.ac.uk/projects/fastqc/; RRID:SCR_014583
MEDIPS v1.16.0		https://bioconductor.org/packages/release/bioc/html/MEDIPS.html; RRID:SCR_012996
Bowtie v2.0.2		http://bowtie-bio.sourceforge.net/; RRID:SCR_005476
DESeq2 v1.16.1		https://bioconductor.org/packages/release/bioc/html/DESeq2.html; RRID:SCR_015687
Oasis 2.0		http://oasis.dzne.de/
FlowJo v10.4.2		https://www.flowjo.com/solutions/flowjo; RRID: SCR_008520
Bioanalyzer 2100 Expert Software		http://www.genomics.agilent.com; RRID:SCR_014466
STAR Aligner		https://github.com/alexdobin/STAR; RRID:SCR_015899
GSEA 3.0		http://software.broadinstitute.org/gsea/; RRID:SCR_003199
RSEM v1.2.29		https://github.com/deweylab/RSEM; RRID:SCR_013027
DeepTools2		https://deeptools.readthedocs.io/en/develop/; RRID:SCR_016366
