# Supplementary material for: Tagger—A Swiss army knife for multiomics to dissect cell type–specific mechanisms of gene expression in mice
Source: PLoS Biol. 2019 Aug 8;17(8):e3000374. doi: 10.1371/journal.pbio.3000374 (PMC6701817; doi:10.1371/journal.pbio.3000374)
Supplement: S1 Data — NGS, next generation sequencing. (XLSX) [file pbio.3000374.s012.xlsx]

## Sheet: Contents Description
Sheet 1. TPM values of all Ribo-Tag and TU-Tag samples used to generate panels 3D, 5C, 5D, 5E, 6E
Sheet 2. TPM values of TU-Tag samples from to the first experimental batch used to generate panels: S5A
Sheet 3. Genes and their respective protein half-lives (derived from Heo et al., 2018) used to generate panels: 5I (Gad2)
Sheet 4. Genes and their respective protein half-lives (derived from Heo et al., 2018) used to generate panels: 5I (vGluT2)
Sheet 5. Numerical data for the scatter plot in panel 6D
Sheet 6. Small RNA count data used to generate panel 4D
Sheet 7. Small RNA DESeq2 data used to select miRNAs for panel 4D
Sheet 8. Numerical data and script to generate panel 6E

## Sheet: 1_TPM_RiboTag_TuTag
Ensembl_ID	Gad_rpl22_B1	Gad_rpl22_B2	Gad_rpl22_B3	Gad_rpl22_B4	PV_rpl22_G2	PV_rpl22_G3	PV_rpl22_G4	PV_total_I1	PV_total_I2	PV_total_I3	PV_total_I4	vGlut_rpl22_D1	vGlut_rpl22_D2	vGlut_rpl22_D3	vGlut_rpl22_D4	vGlut_rpl22_D5	vGlut_total_E1	vGlut_total_E2	vGlut_total_E3	vGlut_total_E4	vGlut_total_E5	WT_total_F1	WT_total_F3	WT_total_F4	WT_total_F5	Gad2_TUGA15	Gad2_TUGA16	Gad2_TUGA17	Glut_TUVA11	Glut_TUVA13	Glut_TUVA14	Unbound_GU15	Unbound_GU16	Unbound_GU17	Unbound_VU11	Unbound_VU13	Unbound_VU14
ENSMUSG00000000001	13.87	11.26	11.92	12.78	15.18	14.51	13.13	21.82	23.78	28.68	25.27	12.92	11.45	16.69	13.51	11.62	19.81	20.93	20.11	22.78	22.56	19.75	17.22	18.07	17.71	7.25	7.58	4.77	8.44	11.31	9.18	5.04	1.4	1.74	2.28	7.11	4.97
ENSMUSG00000000003	0	0	0	0	0	0	0	0	0	0	0	0	0	0	0	0	0	0	0	0	0	0	0	0	0	0	0	0	0	0	0	0	0	0	0	0	0
ENSMUSG00000000028	1.81	1.07	1.81	2.47	2.09	2.53	2.74	2.39	2.4	4.5	4.29	1.22	1.96	1.23	2.33	1.35	1.81	1.75	2.37	2.24	1.53	1.64	1.6	1.92	1.66	2.69	3.02	3.38	3.58	4.06	4.66	1.45	0	0.16	1.22	1.06	0.87
ENSMUSG00000000031	1.78	0.52	0.27	0.16	1.09	3.93	0.93	0.66	1.45	0.97	0.59	0.46	0.51	1.32	0.72	0.57	0.78	0.59	0.47	1.04	1.04	0.59	0.69	0.96	0.21	0	0.19	0.34	0.61	0.54	0.57	0.36	0	0	0.34	1.17	2.97
ENSMUSG00000000037	0.1	0.13	0.15	0.25	0.34	0.08	0.25	0.21	0.58	1.35	0.25	0.03	0.23	0.1	0.15	0.11	0.36	0.28	0.24	0.36	0.35	0.85	0.43	0.28	0.63	0.16	0.19	0.21	0.32	0.38	0.43	0.06	0	0	0	0	0.08
ENSMUSG00000000049	0.58	1.08	0.68	0.52	0.95	0.49	0.63	0.3	1.66	0.35	0.21	1.12	0.74	1.28	1.03	1.02	0.44	0.55	0.6	0.87	0.43	0.47	1.1	0.46	0.64	1.72	0.24	0.24	1.37	0.26	0	0	0	0	0	0	1.57
ENSMUSG00000000056	40.93	37.18	35.49	37.93	45.5	44.12	39.73	24.06	28.88	35.45	30.88	35.14	34.86	37.45	36.79	36.59	24.67	24.7	28.4	30.5	30.54	27.16	24.24	25.14	23.45	33.41	30.05	29.94	38.98	47.5	39.94	13.86	14.09	8.58	9.04	9.38	19.93
ENSMUSG00000000058	6.36	6.19	5.65	5.74	6.98	6.93	6.65	23.05	23.79	32.96	23.45	21.01	16.69	22.76	18.99	18.62	18.05	21.14	17.24	25.01	17.83	21.97	18.11	22.22	21.98	9.04	5.82	4.08	18.27	19.17	18.06	11.3	10.3	6.28	19.18	13.9	17.06
ENSMUSG00000000078	7	6.23	6.89	5.81	6.2	10.45	8.15	16.9	19.47	17.81	17.47	16.8	18.48	16.72	16.64	17.81	17.35	16.37	14.66	17.68	14.9	15.5	13.55	14.15	14.96	12.34	11.87	11.2	34.2	33.05	23.27	8.43	7.4	9.08	10.21	7.2	10.04
ENSMUSG00000000085	66.32	60.94	58.32	69.62	57.32	49.01	49.75	48.42	60.55	52.52	54.72	34.42	50.31	45.2	44.48	45.74	50.25	44.86	48.3	48.35	51.7	43.85	46.28	48.64	49.06	80.17	72.94	85.52	82.91	92.28	69.3	23.07	23.47	28.32	35.99	16.38	35.6
ENSMUSG00000000088	947.41	1069.86	1035.94	1003.72	1154.91	1221.52	1067.59	431.67	448.62	405.26	427.72	954.64	728.5	1150.82	950.85	912.16	364.23	388.81	367.84	383.04	396.35	407.46	379.94	404.95	409.34	120.6	134.54	124.81	94.54	85.73	82.74	78.56	76.87	60.62	60.61	58.72	61.93
ENSMUSG00000000093	0.09	0.05	0.2	0.1	0.18	0.08	0.4	0.57	0.32	0.58	0.43	0.11	0	0.07	0.02	0	0.25	0.3	0.34	0.15	0.45	0.42	0.32	0.38	0.39	0.07	0.15	0.11	0	0.12	0.15	0.5	0	0.31	0	0	0.07
ENSMUSG00000000094	0.06	0	0.02	0	0	0	0	0.12	0.23	0.11	0	0.02	0	0.04	0.05	0	0.02	0.02	0.05	0.23	0.08	0.08	0.11	0.1	0.06	0	0	0	0	0	0	0	0	0	0	0	0
ENSMUSG00000000103	0	0	0	0	0	0	0	0	0	0	0	0	0	0	0	0	0	0	0	0	0	0	0	0	0	0	0	0	0	0	0	0	0	0	0	0	0
ENSMUSG00000000120	4.78	4.54	3.51	4.33	21.11	14.11	13.78	3.62	4.1	4.07	3.97	1.33	1.48	1.16	1.36	1.44	2.9	3.72	3.03	2.57	3.85	3.61	4.18	3.36	3.67	3.66	3.42	3.4	2.69	2.54	1.81	3.47	1.66	2.81	3.79	1.79	1.57
ENSMUSG00000000125	4.02	3.05	2.08	3.54	16.22	14.39	12.4	4.3	4.34	3.66	4.1	4.13	3.68	3.5	3.87	4.91	3.69	3.81	3.89	4.07	4.26	4.27	4.23	4.33	4.61	4.48	3.77	4	8.55	7.54	7.03	3.9	4.32	2.22	1.95	2.52	4.3
ENSMUSG00000000126	2.03	2.11	2.53	2.08	3.36	5.21	4.37	8.58	9.57	8.55	7.55	12.85	18.56	10.36	12.65	11.53	9.98	6.6	5.5	6.66	6.23	8.11	8.87	7.72	8.45	2.22	3.07	2.92	11.1	10.21	9.1	3.61	2.88	4.23	3.18	1.92	4.06
ENSMUSG00000000127	8.55	6.98	7.74	7.44	8.19	8.4	8.03	8.13	8.71	13.18	10.89	7.41	6.81	8.84	7.93	9.22	7.87	8.67	8.6	10.36	9.23	8.6	6.94	7.49	7.09	6.06	8.38	7.06	10.8	12.43	9.07	5.36	4.59	5.16	6.58	7.95	5.46
ENSMUSG00000000131	95.79	102.96	105.33	124.34	89.64	96.54	87.52	78.05	95.56	103.22	92.61	97.14	137.3	102.58	117.53	127.29	81.21	74.72	87.65	74.7	84.91	75.94	97.89	72.84	81.52	168.75	184.64	207.79	283.52	263.7	200.85	96.01	90.61	55.77	79.26	63.27	91.98
ENSMUSG00000000134	40.34	40.13	42.27	41.54	31.95	33.03	32.81	23.56	25.73	28.32	26.91	42.64	44.06	37.86	43.6	40.77	25.3	23.34	22.97	21.97	23.51	23.41	26.13	22.72	23.69	37.61	35.41	36.91	39.8	38.67	41.36	16.62	7.72	17.97	13.73	11.15	25.49
ENSMUSG00000000142	6.89	8.42	8.5	7.96	3.72	6.8	6.27	10.63	11.9	9.97	11.1	7.92	10.68	7.64	10.14	10.49	8.18	6.86	7.69	6.98	8.78	8.51	8.61	6.98	8.78	12.69	12.76	13.58	19.9	17.97	18.33	18.58	11.98	12.61	18.01	19.87	13.39
ENSMUSG00000000148	8.53	7.54	7.76	7.91	7.6	5.95	5.41	9.37	11.55	14.05	11.56	7.03	10.74	5.2	7.4	8.02	8.56	6.68	6.99	6.49	7.68	7.85	8.74	7.57	9.88	5.92	5.1	5.05	8.88	7.43	8.24	4.75	2.01	3.76	2.53	7.61	3.92
ENSMUSG00000000149	15.8	19.03	18.66	18.1	25.91	23.14	34.36	61.87	66.49	68.33	66.85	12.42	17.99	11.41	15.2	14.19	57.39	48.89	54.29	51.14	66.48	63.14	68.3	62.21	75.02	21.26	20.83	19.95	20.95	21.76	21.05	34.52	24.88	26.35	26.93	30.87	20.14
ENSMUSG00000000154	0.22	0.33	0.78	0.24	0	0.21	1.21	0.34	0.56	0.81	0.54	0	0.16	0	0.16	0.25	0.53	0.31	0.6	0.32	0.9	0.37	0.41	0.36	0.74	0.21	0.11	0.11	0.13	0	0.13	0	0	0	0	0	0
ENSMUSG00000000157	0	0	0	0	0	0	0	0	0	0	0	0	0	0	0	0	0	0	0	0	0	0	0	0	0	0	0	0	0	0	0	0	0	0	0	0	0
ENSMUSG00000000159	0.48	0.41	0.23	0.48	0.21	0.82	0	0.47	0.81	0.43	0.47	0	0	0.15	0	0.1	0.38	0.68	0.39	0.4	0.41	0.45	1.02	0.77	0.59	0.49	0.25	0	0	0.09	0	0	0	0	0	0	0.81
ENSMUSG00000000167	3.24	2.64	2.78	3.22	2.94	2.79	1.78	4.24	4.85	4.16	3.48	4.04	4.84	3.85	3.37	3.62	2.91	3.4	2.91	3.94	3.27	3.64	3.8	3.23	3.21	4.88	5.1	4.45	5.48	4.05	6.96	0.81	2.81	0.52	1.11	0	3.02
ENSMUSG00000000168	195.47	155.78	175.6	169.63	155.04	167.68	153.32	90.92	91.76	104.45	92.28	149.53	148.44	164.74	145.66	149.99	82.31	85.34	80.66	85.13	84.76	84.17	82.43	73.53	79.72	67.61	65.36	60.72	79.44	90.88	74.53	18.69	19.72	26.04	31.22	16.18	41.97
ENSMUSG00000000171	222.12	213.22	214.41	208.59	222.09	245.83	218.32	124.86	136.61	158.53	138.17	198.23	179.52	221.96	205	189.26	122.45	125.96	119.2	138.04	126.61	129.7	136.83	133.53	127.09	124.37	104.68	122.48	134.6	136.65	118.23	46.02	22.84	33.52	41.63	28.41	49.72
ENSMUSG00000000182	0.05	0.16	0.28	0.1	0	0	0	0.77	0.13	0.27	0.47	0.07	0.15	0	0.15	0.04	0.19	0.23	0.13	0.15	0.13	0.28	0.34	0.42	0.17	0.97	0.26	0.43	1.06	0.51	0.4	0	1.94	0.4	0	0.51	0.3
ENSMUSG00000000183	0	0	0	0	0	0	0	0	0	0	0	0	0	0	0	0	0	0	0	0	0	0	0	0.01	0	0	0.08	0.05	0.02	0	0.03	0.28	0	0.02	0	0	0
ENSMUSG00000000184	17.71	18.52	23.49	21.04	4.82	8.46	6.98	19.78	17.93	44.83	27.38	20.38	22.68	19.87	21.37	20.47	19.7	16.64	18.73	17.45	16.85	17.45	16.96	17.42	17.55	16.74	14.52	14.8	23.93	25.58	35.83	19.75	9.84	5.29	10.07	5.97	11.83
ENSMUSG00000000194	17.7	18.2	18.24	19.6	22.18	32.4	20.93	18.89	23.56	24.88	23.07	15.11	16.99	13.85	14.33	16.3	17.81	17.13	20.95	27.92	20.52	18.66	17.18	16.21	18.39	47.2	42.42	52.61	57.21	63.01	51.06	36.83	7	17.43	40.65	15.73	22.46
ENSMUSG00000000197	26.09	23.62	25.96	27.56	23.64	25.25	22.92	34.45	42.35	35.13	39.46	20.74	21.37	18.52	19.81	21.25	31.88	31.56	31.35	40.46	35.51	34.04	29.83	27.28	27.46	26.51	29.94	24.83	29.63	37.92	32.77	20.59	19	22.28	26.52	25.99	27.86
ENSMUSG00000000202	2.7	2.85	2.35	2.65	5.14	6.6	6.22	28.84	26.8	25.91	23.56	1.38	2.66	2.89	2.15	2.51	18.27	11.76	12.48	10.25	15.47	15.55	17.21	15.84	20.71	4.78	6.39	4.83	5.23	4.9	4.79	4.53	5.65	8.16	11.19	17	6.04
ENSMUSG00000000204	0	0	0	0	0	0	0.1	0.14	0	0.08	0.07	0.06	0	0.06	0.02	0	0.01	0.02	0.07	0.04	0.05	0.04	0.02	0.08	0.02	0	0	0	0	0	0	0	0	0	0	0	0
ENSMUSG00000000214	41.24	14.13	13.81	14.61	13.79	13.4	26.42	12.43	13.01	14.5	24.44	10.72	10.29	10	10.94	17.68	12.99	10.99	15.44	10.14	14.25	14.39	11.82	11.24	15.44	5.56	7.99	5.2	2.33	3.66	2.84	13.28	9.51	12.32	4.62	18.08	8.95
ENSMUSG00000000215	0	0.71	0	0.88	0	0	0	1.61	2.16	1.14	1.7	0	0.48	0	0.64	0	0.96	0.81	0.55	0.62	0.64	0.22	0.95	0.71	0.4	0	0	0	0	0	0	0	0	0	0.52	0	0
ENSMUSG00000000216	0.23	0.28	0.55	0.6	2.42	1.61	1.7	0.34	0.39	0.6	0.24	0.37	0.42	0.24	0.23	0.29	0.32	0.5	0.44	0.45	0.32	0.45	0.43	0.55	0.34	0.29	0.34	0.15	0.35	0.17	0.12	0.55	1.09	0.43	1.04	0	0.05
ENSMUSG00000000223	12.14	10.95	14.39	15.7	9.59	9.29	10.03	20.09	22.7	20.34	22.5	12.68	17.04	13.14	13.81	14.54	16.86	15.98	15.8	17.96	17.62	17.27	17.75	15.06	16.24	31.24	28.4	25.79	30.34	38.15	35.21	11.7	13.59	10.81	18.02	11.3	18.05
ENSMUSG00000000244	0.08	0.05	0.09	0.15	0	0	0.82	0.14	0.09	0.17	0.47	0.04	0.06	0	0.02	0	0.11	0.33	0.16	0.34	0.19	0.2	0.33	0.15	0.14	0.37	0.17	0.46	0.1	0.25	0.22	0.35	0	0.07	0	0	0.01
ENSMUSG00000000247	3.57	3.79	3.7	3.18	7.21	6.1	5.38	32.53	23.54	41.6	32.74	20.96	27.65	21.97	24.62	22.88	23.89	17.5	18.28	14.98	21.37	18.39	25.34	20.61	24.82	12.81	12.21	14.96	40.27	37.78	38.12	12.68	13.65	13.21	17.47	35.77	16.05
ENSMUSG00000000248	0.12	0.1	0	0.05	0	0	0.15	0	0.1	0	0	0	0	0	0.1	0	0.03	0.02	0	0	0.15	0	0.09	0	0.04	0.34	0	0.22	0.04	0	0.1	0	0	0	0	0	0
ENSMUSG00000000253	144.19	145.6	154.07	153.75	89.85	101.44	97.69	64.76	74.74	76.09	66.66	108.93	124.09	109.34	115.01	106.72	60.68	54.9	60.61	69.04	60.34	63.53	65.56	59.26	59.07	74.93	75.13	84.98	60.5	68.81	68.05	27.38	19.28	34.74	25.52	22.35	41.5
ENSMUSG00000000263	0.38	0.59	0.95	0.39	2.22	0.98	1.84	5.89	6.02	2.75	4.48	0.41	0.52	0.41	0.47	0.87	1.67	2.61	5.33	4.56	6.29	5.6	3.54	3.07	6.44	12.12	11.06	8.51	10.53	14.24	16.1	15.07	6.68	5.79	7.25	3.84	12.77
ENSMUSG00000000266	10.28	8.81	9.36	9.51	8.63	10.96	7.43	10.6	9.35	9.82	11.84	5.93	6.99	7.26	6.47	7.5	10.64	10.25	9.45	12.97	10.26	9.87	8.27	9.64	9.12	18.4	19.04	18.85	22.8	27.14	28.79	4.35	2.85	12.04	6.09	9.05	15.39
ENSMUSG00000000275	1.07	0.8	1.12	1.27	0	0.51	0.26	1.4	1.72	2.03	1.3	0.15	0.27	0.15	0.23	0.3	1.06	1.35	1.19	1.44	1.46	1.65	0.96	0.94	0.99	3.27	2.86	2.61	1.96	1.55	2.22	0	0	1.31	0.95	4.21	1.21
ENSMUSG00000000276	16.03	13.21	14.89	15.78	15.84	19.6	14.08	18.41	23.92	20.98	21.49	15.22	17.86	17.84	16.78	17.54	19.2	17.88	17.47	19.57	17.61	18.28	16.14	15.53	17.02	29.6	29.77	25.76	42.42	54.47	49.22	16.45	8.51	8.39	15.79	17.34	22.48
ENSMUSG00000000278	10.78	12.52	12.17	11.45	13.87	11.04	10.65	13.69	12.14	19.96	16.64	17.98	15.26	15.6	15.58	16.54	11.44	13.52	14.07	14.33	13.64	14.09	12.24	12.7	11.87	9.46	10.05	9.46	12.01	13.16	11.35	4.58	7.73	6.34	7.1	3.36	8.84
ENSMUSG00000000282	13.94	15.02	15.36	15.62	14.1	13.4	22.46	16.93	19.39	22.1	18.95	15.25	19.7	14.78	17.28	18.83	15.79	13.88	16	13.05	14.83	15.15	17.49	13.38	17.44	60.42	44.1	52.71	73.11	61.25	78.42	29.8	20.3	31.37	42.12	25.85	60.44
ENSMUSG00000000290	0.21	0.39	0.33	0.14	0.68	0.57	1.13	2.78	3.26	2.18	4.17	0.33	0.41	0.27	0.18	0.18	2.5	2.31	2.07	2.14	2.63	2.65	2.61	2.32	2.38	0.74	0.97	1.29	0.75	0.45	0.89	2.19	1.36	2.07	0.23	3.03	0.51
ENSMUSG00000000295	37.79	38.3	35.92	33.01	18.75	15.65	20.3	27.63	29.17	29.37	28.09	39.75	33.31	39.14	38.77	39.61	21.79	25.27	21.62	24.92	23.34	23.51	26.69	27.45	25.2	9.32	11.43	10.28	6.14	7.68	6.38	0.63	3.62	8.28	8.39	11.55	6.38
ENSMUSG00000000296	35.03	35.34	29.84	30.41	4.51	5.96	6.75	27.88	27.17	24.39	26.33	53.08	52.43	44.61	45.91	47.8	25.31	20.15	19.54	19.81	22.17	26.79	25.77	27	27.91	13.95	13.9	15.31	14.59	15.9	11.86	2.53	0.88	9.29	7.64	8.46	9.36
ENSMUSG00000000301	5.7	5.83	5.33	5.42	6.03	8.19	9.89	7.32	6.23	4.14	5.49	8.25	7.35	10.25	7.64	8.44	5.02	6.92	3.98	3.5	5.18	4.55	7.19	4.19	5.53	6.22	3.31	3.1	5.34	4.17	4.04	2.8	1.42	1.24	6.28	0	2.02
ENSMUSG00000000303	1.42	1.18	1.45	1.58	6.71	10.58	5.63	1.66	1.19	1.36	1.28	0.19	0.09	0.31	0.2	0.15	1.84	1.37	1.61	1.83	1.62	1.21	1.15	1.32	1	2.4	2.4	1.56	0.66	0.67	1.03	0.78	1.97	1.53	1.47	2.49	1.16
ENSMUSG00000000305	10.85	11.09	11.61	11.62	4.94	4.23	4.12	8.53	9.66	11.3	10.47	6.25	6.84	4.86	6.17	6.77	8.54	7.47	8.1	8.36	8.31	7.96	8.31	7.33	6.91	25.83	23.49	22.42	19.7	19.56	17.4	5.59	13.01	4.32	13.56	9.32	10.01
ENSMUSG00000000308	436.66	441.43	531.97	573.87	477.54	563.36	538.82	343.41	397	336.76	355.46	385.32	468.99	381.56	470.38	545.63	270.68	273.01	293.78	299.27	310.01	293.82	305.01	262.86	290.65	371.51	320.3	402.25	355.57	313.08	278.61	299.24	306.17	287.87	401.41	223.77	230.07
ENSMUSG00000000317	0.15	0.3	0.27	0.16	0.19	0	1.07	1.22	1.03	1.2	0.74	0.63	0.9	0.53	0.46	0.42	0.67	0.7	0.54	1.01	0.63	0.8	0.72	0.93	0.66	1.63	0.23	0.18	0.62	0.35	0.73	1.22	0	0.13	0.4	0	0.8
ENSMUSG00000000318	0.34	0.29	0.54	0.31	4.01	4.15	2.27	4.05	2.99	3.79	2.84	3.7	2.63	4.52	3.63	3.27	3.12	3.01	2.07	3.19	1.65	3.46	2.22	2.32	2.44	1.79	0.49	2.85	0.35	0.49	0.65	0	0.34	1.4	1.01	10.87	1.42
ENSMUSG00000000320	0	0.03	0.05	0	0	0.32	0	0.25	0.4	0.33	0.52	0.05	0	0	0.07	0.06	0.14	0.19	0.32	0.2	0.26	0.23	0.09	0.35	0.12	0.56	0.49	0.03	0.2	0.28	0.34	0.22	0	0.87	0	0	0
ENSMUSG00000000325	12.4	14.45	14.28	18.07	12.53	10.36	14.13	21.03	21.08	18.49	16.4	12.01	17.76	13.44	15.44	16.25	11.24	11.43	8.84	8.86	12.91	11.23	12.74	11.72	12.69	14.38	13.12	15.19	20.77	23.81	20.63	9.49	10.93	7.33	14.8	6.64	24.75
ENSMUSG00000000326	113.51	120.35	113.23	112.3	98.39	93.54	104.02	88.03	89.8	90.54	83.39	113.04	121.07	119.12	112.01	122.39	86.12	79.5	78.19	75.59	79.78	82.94	89.62	83.91	85.96	86.58	84.05	96.63	107.49	98.28	100.78	28.68	41.5	34.3	25.6	26.29	39.48
ENSMUSG00000000339	76.69	73.43	78.45	79.91	76.03	66.42	71.24	59.12	60.41	55.36	63.41	76.56	73.81	85.05	88.82	87.21	46.82	51.89	42.36	49.32	49.7	48.28	53.54	51.99	50.1	35.19	32.35	24.57	39.11	42	27.33	22.88	37.79	17.59	28.56	35.92	30.18
ENSMUSG00000000340	9.43	7.02	9.47	10.43	11.95	12.18	15.76	15.5	15.85	19.8	15.93	5.56	4.18	6.8	5.49	5.28	13.09	13.64	13.06	14.8	13.86	14.72	13.32	13.66	13.94	13.69	11.22	14.18	19.17	15.34	15.05	2.03	2.7	6.78	9.07	12.54	10.78
ENSMUSG00000000346	160.81	141.34	137.12	136.35	190.9	181.79	155.92	151.26	149.65	145.54	143.96	160.49	136.94	173.88	141.95	138.08	146.58	157.25	146.14	168.05	154.43	153.2	154.85	159.12	158.1	118.13	100.59	104.7	123.8	139.79	133.54	36.62	53.51	48.67	50.55	39.58	71.01
ENSMUSG00000000355	188.72	176.3	180.48	179.87	131.28	135.65	107.93	81.38	85	90.65	89.68	237.43	174.64	246.74	202.2	218.18	81.76	88.76	74.93	89.7	81.95	83.44	71.16	78.35	77.87	12.61	12	11.96	14.14	18.52	15.63	0	5.81	9.46	19.42	10.91	7.35
ENSMUSG00000000359	0	0.03	0	0	0	0	0	1.17	1.56	0.46	0.41	0	0.05	0	0	0.1	0.25	0.18	0.13	0.45	0.17	0.33	0.29	0.3	0.29	1.13	0.53	0.14	0.07	0	0.06	0	0	0	0	0	0
ENSMUSG00000000365	0.11	0.13	0.25	0.23	0.76	0.22	0.35	0.17	0.67	0.22	0.28	0.08	0.09	0	0.09	0.04	0.11	0.13	0.11	0.21	0.1	0.24	0.1	0.21	0.2	0	0.03	0.13	0.07	0.15	0.07	0	0	0	0	0	0
ENSMUSG00000000374	24.05	24.32	25.13	28.27	28.76	32.12	31.9	40.89	41	42.54	42.8	16.78	24.34	17.36	19.82	21.84	37.58	34.49	36.87	39.77	39.94	40.53	37.55	34.38	37.87	62.14	57.17	62.03	62.31	66	63.78	27.84	26.13	21.18	26.56	19	34.65
ENSMUSG00000000378	69.74	72.41	81.74	83.6	56.79	60.42	56.35	38.13	36.83	57.76	45.51	38.58	45.37	38.8	45.29	45.63	42.53	36.71	46.8	39.08	43.22	41.66	48.6	48.37	47.99	60.34	49.14	50.55	38.17	42.96	41.52	12.18	13.62	16.68	25.29	11.02	19.24
ENSMUSG00000000381	0	0	0	0	0	0	0	0	0	0	0	0	0	0	0	0	0	0	0	0	0	0	0	0	0	0.18	0.09	0	0	0	0	0	0	0	0	0	0
ENSMUSG00000000384	37.12	35.92	38.2	38.51	32.92	34.68	36.16	29.57	34.11	34.17	28.23	28.08	35.98	23.96	26.26	32.61	25.93	22.73	23.25	26.83	26.2	25.52	29.25	24.69	30.72	27.93	26.8	30.96	33.75	39.15	30.7	8.53	18.58	17.96	12.02	9.26	17.25
ENSMUSG00000000385	0.08	0.03	0	0.08	0.52	0.45	0.23	0	0	0	0.04	0	0.02	0	0.02	0	0.04	0.02	0.02	0	0.07	0.03	0.09	0.04	0	0	0.02	0.02	0	0	0	0.68	0	0	0	0	0
ENSMUSG00000000386	0.19	0.08	0.06	0.11	0.3	0.19	0	0.27	0.09	0.18	0.75	0.09	0.39	0.26	0.09	0.27	0.14	0.31	0.13	0.3	0.17	0.18	0.05	0.12	0.1	0.32	0.08	0.03	0.15	0.27	0.23	0.18	0	0	0	0	0
ENSMUSG00000000392	0.38	0.32	0.48	0.53	1.55	0.67	3.69	2.2	3.18	1.2	0.92	2.34	2.02	2.11	2.3	3.22	1.56	1.69	1.36	1.9	1.06	1.33	1.44	1.49	1	1.2	0.13	0.58	0.84	1.84	0.95	0	0.45	1.49	6.67	0	5.39
ENSMUSG00000000394	0.08	0.2	0	0.06	0.53	0.46	0.59	0	0	0	0.79	0.63	0.22	0.22	0.44	0.44	0.06	0.19	0.11	0.13	0.51	0.38	0.51	0.22	0.16	0.22	0	0	0.27	0	0	0	0	0	0	0	0
ENSMUSG00000000399	238.03	251.56	272.83	295.7	316.72	321.49	287.15	171.35	186.98	177.3	165.34	209.4	213.33	225.53	226.12	243.36	153.74	158.02	163.87	191.15	164.62	155.84	165.99	147.86	145.37	116.75	121.1	120.84	117.21	109.21	94.5	59.9	99.99	65.36	71.69	58.4	98.98
ENSMUSG00000000402	1.23	1.16	1.09	0.99	0.37	0.96	2.15	2.2	2.15	1.01	2.13	1.46	0.8	0.62	0.77	1.14	1.35	2.18	2	1.8	2.13	2.74	2.54	1.97	2.02	2.08	2.2	2.01	1.15	1.58	1.39	0	0	1.08	0.71	0	0.67
ENSMUSG00000000409	7.16	4.13	6.53	6.06	0.62	0.76	0.49	2.27	8.24	3.46	2.66	2.74	3.35	3.54	3.36	2.77	3.06	2.36	3.03	2.3	2.79	2.49	2.59	3.16	3.38	3.24	3.37	3.06	3.37	3.49	2.22	2.88	4.11	1.89	0	0	0.9
ENSMUSG00000000411	0.07	0.2	0.11	0.05	0.26	0.23	0	0.14	0.37	0.19	0.48	0.1	0.37	0	0	0.27	0.38	0.23	0.12	0.11	0.04	0.14	0.27	0.04	0.31	0.19	0.12	0	0.23	0	0.07	0	0	0	0	0	0
ENSMUSG00000000416	24.35	18.18	21.52	24.46	37.21	31.43	32.74	31.85	36.11	31.76	36.65	21.7	25.19	19.71	21.42	24.17	26.14	30.83	26.23	30.42	26.98	30.43	26.73	25.34	24.9	35.21	31.69	25.55	66.99	52.14	51.89	28.79	12.21	14.62	9.78	18.34	29.98
ENSMUSG00000000420	30.88	27.36	27.91	28.03	40.29	46.83	31.73	35.51	41.8	39.45	40.16	25.32	22.86	23.83	21.65	23.05	37.91	38.77	40.75	44.09	42.58	39.97	37.56	35.7	35.28	32.41	38.07	31.58	43.92	56.72	45.59	4.19	10.73	17.14	12.4	21.65	30.36
ENSMUSG00000000435	0.04	0	0	0	0.16	0	0	0	0	0.04	0	0	0	0	0	0	0.02	0	0	0	0.02	0	0	0	0	0	0	0	0	0	0	0	0	0.48	0	0	0
ENSMUSG00000000439	28.57	25.37	23.64	25.48	24.05	21.48	18.28	19.28	22.41	25.9	24.55	19.18	24.88	21.46	20.25	19.28	15.91	17.99	16.14	14.94	15.75	19.31	20.91	16.9	17.22	40.65	37.38	43.45	48.12	45.25	45.16	15.62	10.4	21.84	18.15	13.45	38.69
ENSMUSG00000000440	3.11	1.77	1.71	2.14	3.61	2.9	2.29	2.56	1.85	1.93	2.06	3.79	2.61	2.64	3	2.8	2.32	2.75	2.11	2.7	1.87	2.08	2.63	1.88	2.14	3.48	2.84	1.93	8.07	3.76	1.96	14.69	2.24	1.96	8.78	6.56	1.58
ENSMUSG00000000441	51.91	50.91	56.05	68.08	63.52	67.04	59.91	53.64	77.39	79.21	72.02	48.25	56.5	44.18	43.54	55.4	55.27	45.04	56.92	63.88	58.58	58.42	58.9	53.61	51.71	51.61	46.23	43.69	54.65	47.94	51.99	33.01	53.31	27.44	20.01	23.1	24.42
ENSMUSG00000000486	2.96	3.44	1.99	1.74	1.84	1.33	1.36	5.66	4.6	4.92	5.96	1.28	1.48	0.75	0.96	1.95	2.01	3.67	2.19	1.77	2.85	4.03	3.75	4.24	5.24	2.12	1.56	1.49	0.84	0.53	1.38	0	0.33	1.4	0	0	0.2
ENSMUSG00000000489	5.78	6.05	5.54	6.51	4.28	2.14	4.11	7.89	8.93	14.44	11.47	11.98	15.02	10.1	11.19	12.25	7.5	7.25	6.95	5.44	7.07	8.03	8.65	7.36	9.11	3.4	3.74	3.91	11.11	8.21	8.27	3.72	2.16	2.14	1.94	0.55	5.09
ENSMUSG00000000530	0.63	0.59	0.8	0.6	1.99	5.22	2.2	5.56	4.31	4.53	2.59	0.65	0.21	1.26	0.82	0.48	2.14	2.91	2.79	2.47	3.28	3.18	3.71	2.72	3.37	1.35	1.05	2.29	1.53	1.43	1.74	2.15	1.32	1.39	2.24	4.13	3.89
ENSMUSG00000000531	42.17	43.14	50.5	48.65	8.15	10.52	12.2	23.12	22.51	19.62	22.87	63.77	78.19	57.4	62.72	67.07	22.52	19.44	22.47	16.76	18.95	20.08	24.33	20.62	22.48	44.43	38.32	43.37	79.01	70.01	85.05	32.08	9	18.56	25.7	18.18	33.98
ENSMUSG00000000532	56.65	55.33	55.8	58.41	49.82	49.65	56.61	61.48	67.27	61.35	61.49	48.64	74.86	49.02	56.12	57.95	57.04	46.28	49.34	55.06	55.01	55.5	56.07	50.9	55.1	100.82	89.84	90.2	132.6	135.46	126.2	31.89	30.72	28.36	28.43	28.07	53.95
ENSMUSG00000000538	163.39	161.26	169.96	172.16	151.4	156.83	156.49	128.81	140.83	132.23	133.44	155.83	189.43	150.97	165.97	168.3	113.91	107.02	108.57	121.59	118.73	122.91	127.06	115.28	129.99	100.02	104.09	104.79	115.93	126.93	97.12	67.72	78.93	63.63	85.63	89.05	70.21
ENSMUSG00000000544	0.04	0	0	0	0	0	0	0	0	0	0	0	0	0	0.15	0	0.02	0	0.04	0	0	0.02	0	0.02	0.04	0	0	0	0	0.04	0	0	0	0	0	0	0
ENSMUSG00000000552	172.28	203.48	175.97	177.02	315.44	305.74	339.01	73.39	73.01	71.02	64.55	38.87	57	40.16	48.12	53.55	58.9	48.42	52.16	47.03	61.52	63.32	67.62	60.66	66.8	97.62	86.49	81.64	50.87	44.57	50.99	28.01	25.89	30.03	42.06	36.96	33.43
ENSMUSG00000000555	3.87	3.94	4.82	5.32	1.42	1.68	1.65	1.76	1.83	2.21	2.06	0.28	0.36	0.21	0.39	0.34	1.53	1.14	1.43	1.61	1.51	1.59	1.43	1.27	1.43	4.73	5.02	2.88	0.58	0.7	0.77	0.49	0.05	0.35	2	0.1	0.77
ENSMUSG00000000560	61.97	51.32	56.01	54.87	24.81	31.82	30.16	65.43	68.89	75.88	76.03	69.53	60.17	70.75	64.53	64.52	69.53	71.3	63.96	76.98	71.48	68.87	57.77	61.47	56.94	65.32	75.13	57.84	117.25	126.17	119.84	16.55	25.63	24.65	28.61	31.58	48.81
ENSMUSG00000000561	40.37	38.65	43.43	45.81	41.47	40.82	40.61	37.09	42.82	44.15	42.35	32.17	42.82	39.95	38.71	41.27	35.26	36.31	35.68	41.67	37.55	34.24	37.29	35.54	38.98	21.89	31.93	33.44	35.58	41.49	34.86	6.82	12.18	13.29	8.12	5.77	14.5
ENSMUSG00000000562	0.07	0.27	0.25	0.06	0	0.48	0.15	1.48	0.79	0.75	1.17	0.08	0.18	0.09	0.17	0.09	0.85	0.59	0.73	0.89	0.71	0.92	0.75	0.77	1.06	0.75	1.01	0.68	0.58	0.43	0.43	1.11	0	0.36	0	2.49	0.21
ENSMUSG00000000563	958.27	848.68	898.15	875.84	953.84	1029.79	922.17	476.8	488.59	482.5	488.24	921.44	694.1	956.53	840.27	893.11	427.8	476.11	421.57	517.82	430.41	430.5	426.5	426.1	418.58	279.5	271.51	326.62	361.77	308.88	219.62	174.51	121.69	126.6	204.4	169.02	151.98
ENSMUSG00000000567	1.07	1.44	0.94	0.64	2.77	2.73	3.41	11.7	10.32	13.68	12.66	2.11	2.71	2.02	1.9	1.55	10.98	11.05	10.38	9.05	9.64	10.16	10.05	9.63	10.64	24.7	24.19	24.14	25.81	26.48	29.22	20	21.65	15.62	24.28	19.4	21.3
ENSMUSG00000000568	381.98	313.91	319.3	331	287.13	265.71	219.44	182.44	186.13	192.54	191.43	410.72	332.05	377.7	372.11	365.36	180.93	184.19	159.35	202.45	174.21	177.83	164.52	162.68	155.79	211.42	208.76	157.7	194.47	193.2	205.89	91.31	87.66	46.61	62.06	95.32	96.99
ENSMUSG00000000579	7.01	5.57	6.63	6.48	3.81	8.23	8.68	10.13	12.92	14.98	14.75	6.35	5.86	6.52	6.37	5.9	8.34	9.95	7.96	10.19	8.76	9.91	9.75	9.9	8.71	7.93	7.8	6.34	5.39	9.27	6.24	2.17	5.48	1.63	10.63	8.18	4.51
ENSMUSG00000000581	121.42	92.45	96.68	90.81	88.91	99.39	61.59	55.49	57.54	70.29	71.84	109.18	84.74	108.94	97.72	94.02	61.35	72.28	65.69	84.23	64.56	74.24	59.7	70.92	61.83	39.37	38.41	32.99	51.79	48.14	50.03	14.95	1.61	10.08	19.73	12	20.12
ENSMUSG00000000594	16.7	17.19	16.52	15.85	35.57	32.32	27.97	34.8	31.3	39.18	35.66	18.73	17.93	17.72	17.04	17.01	34.52	35.59	32.89	36.5	37.49	34.38	36.17	37.81	40.2	28.63	27.38	29.19	24.28	25.92	24.1	28.61	21.32	19.94	20.55	20.98	18.08
ENSMUSG00000000600	21.44	18.6	20.8	23.94	19.85	17.54	19.02	22.59	27.29	26.04	29.51	16.87	16.4	21.36	20.37	19.72	20.88	20.75	18.48	25.32	20.8	23.99	18.85	19.71	18.39	24.57	26.83	24.59	28.63	34.79	28.15	3.03	18.47	2.29	8.32	6.61	12.79
ENSMUSG00000000605	64.17	62.23	68.29	67.25	72.41	73.73	68.52	74.05	79.39	80.5	78.43	73.58	71.06	73.23	72.89	70.64	71.21	71.66	68.16	80.88	75.25	71.69	69.24	66.53	66.62	32.33	37.65	32.86	38.72	40.85	40.04	20.87	20.71	19.43	23.57	23.14	27
ENSMUSG00000000606	0	0	0	0	0	0	0	0	0	0	0	0	0	0	0	0	0	0.02	0	0	0	0	0.03	0	0	0	0	0	0	0	0	0	0	0	0	0	0
ENSMUSG00000000617	0.06	0	0	0	0	0	0	0	0	0	0	0	0	0	0	0	0.02	0.02	0.01	0	0	0	0	0	0	0	0.02	0.02	0	0	0	0	0	0	0	0	0
ENSMUSG00000000627	23.92	24.48	26.18	25.47	23.48	21.71	35.14	27.98	30.33	30.86	30.13	29.31	39.24	30.19	33.48	34.77	21.99	20.73	21.79	25.07	23.41	24.18	25.38	22.67	25.1	20.62	20.59	21.48	28.55	24.54	30.92	14.44	18.1	8.99	13.49	8.39	15.05
ENSMUSG00000000628	0.38	0.98	1.32	0.65	0.71	1.71	2.46	2.48	2.16	3.07	5.03	1.52	2.27	0.43	1.6	2.81	3.41	3.54	2.87	4.81	3.18	3.01	4.38	3.38	2.53	1.8	1.45	2.68	2.34	3.13	2.15	3.86	0.55	3.31	4.32	2.58	1.72
ENSMUSG00000000631	62.99	63	57.81	81.34	63.87	54.33	86.62	57.44	79.5	73.62	83.66	35.68	53.84	28.32	48.61	49.22	52.48	51.62	48.66	47.38	55.62	56.1	60.31	51.04	56.08	162.11	199.98	154.44	186.71	181.87	179.4	108.35	81.2	107	157.57	113.12	177.82
ENSMUSG00000000632	241.44	260.86	249.53	232.62	71.83	56.29	69.83	116.02	131	155.75	119.45	81.22	132.72	63.53	70.6	76.59	116.85	83.71	94.85	78.8	96.09	98.75	106.5	93.06	116.66	289.26	259.71	270.07	123.17	114.88	136	139.73	103.66	103.35	174.96	125.28	130.71
ENSMUSG00000000673	0.07	0	0.18	0.05	0	0	0.3	0.14	0.58	0.14	0.41	0	0.06	0	0.11	0	0.09	0	0.1	0.22	0.04	0.23	0	0.15	0.11	0	0.13	0	0.16	0	0.07	0	0	0	0	0	0
ENSMUSG00000000682	2.71	0.89	1.51	1.15	2.08	0	0.77	5.81	2.05	3.77	3.59	1.1	1.12	2.5	1.29	0.57	4.14	4.52	4.6	5.08	4.85	4.57	4.85	4.15	4.14	1.34	1.32	1.46	1.54	0.89	0.94	0	0	1.69	5.41	3.37	0.58
ENSMUSG00000000686	0.25	0.08	0	0.27	0.74	1.28	0.14	0.52	0.54	0.44	0.87	0.15	0.07	0.04	0.08	0.26	0.44	0.61	0.47	0.65	0.4	0.49	0.71	0.55	0.44	0.24	0.31	0.41	0.32	0.4	0.27	0	0	0.06	0	0	0.21
ENSMUSG00000000690	1.89	2.2	1.43	0.05	1.02	0.45	1.41	2.26	2.14	0.75	0.75	1.7	0.04	2.29	1.63	2.41	0	0.94	0.99	1.13	1.29	0.91	1.3	0.89	2.73	5.76	4.76	1.3	0	0.19	0.48	2.42	0.67	0.33	0	0	0.21
ENSMUSG00000000693	0.46	0.25	0.44	0.74	1.56	0.53	0.48	1.75	2.2	3.82	4.07	0.23	0.12	0.56	0.17	0.24	1.31	1.42	1.48	1.91	2.45	1.76	2.77	2.01	1.42	1.13	1.67	1.09	1.31	0.48	1.06	0	3.05	0.37	0.19	1.63	0.52
ENSMUSG00000000701	0	0	0	0.06	0	0	0	0	0	0	0	0	0	0	0	0	0	0	0	0	0	0	0	0	0	0	0	0	0	0	0	0	0	0	0	0	0
ENSMUSG00000000706	0.15	0.07	0.03	0.11	0	0.25	0.53	0.1	0.13	0.05	0.07	0	0.03	0.1	0.04	0.09	0.06	0.07	0.08	0.16	0.03	0.05	0.08	0.12	0.16	0.08	0.1	0.18	0.36	0.12	0.05	0	0	0.41	0	0	0
ENSMUSG00000000708	16.6	11.27	11.67	13.98	33.14	25.77	29.63	24.79	24	18.53	25.41	10.79	11.01	13.72	12.11	12.38	20.14	23.68	24.54	34.88	21.68	24.01	23.01	21.7	19.06	37	27.65	23.1	23.72	27.57	22.04	27.74	30.47	11.08	33.87	60.61	50.24
ENSMUSG00000000711	82.48	78.32	83.43	87.64	82.71	87.96	84.42	95.87	99.42	107.76	102.15	76.93	80.26	82.67	81.36	84.26	103.25	103.54	101.73	114.24	109.91	107.98	102.86	103.14	99.48	178.44	152.27	168.15	171.21	181.78	175.05	75.33	67.06	69.31	79.31	56.91	90.94
ENSMUSG00000000724	0.19	0.28	0	0.05	0	0	0.27	0.15	0	0.12	0.16	0.17	0.26	0.34	0.58	0.05	0.16	0.23	0.03	0.3	0.23	0.13	0.18	0.22	0.02	0.51	0.27	0.34	0.25	0.06	0.15	0	0	0.11	0	0	0
ENSMUSG00000000730	1.15	0.27	0.2	0.55	0	0	0.34	0.32	0.43	1.45	0.66	0.06	0.24	0	0.19	0.25	0.28	0	0.63	0	0.13	0.37	0.31	0.41	0.2	0	0.43	0	0.26	0.08	0.77	0	0	0	0	0	1.12
ENSMUSG00000000731	0	0	0	0	0	0	0	0.17	0.41	0.11	0.43	0.06	0	0.1	0.02	0.02	0.15	0.11	0.12	0.17	0.02	0	0.05	0.12	0.1	0	0	0.03	0	0.24	0.06	0	0	0	0	0	0
ENSMUSG00000000732	0.43	0.62	0.57	0.5	1.19	0.93	0.79	3.37	3.43	2.5	2.64	1.39	1.15	1.8	0.89	1.7	2.87	3.27	2.98	4.55	3.2	2.42	3.6	3.15	3.4	1.55	1.13	1.56	2.07	3.04	2.62	0.6	0.47	0.57	2.67	1.24	1.14
ENSMUSG00000000738	37.5	41.2	42.88	53.88	62.05	45.69	67.91	44.36	58.02	54.1	43.25	37.09	46.08	34.15	47.39	39.86	40.26	44.3	41.54	40.06	46.86	40.58	42.98	40.1	39.65	26.63	28.45	29.27	33.52	29.32	30.43	56.03	28.47	20.3	24.33	28.89	23.81
ENSMUSG00000000739	0	0.04	0.14	0.09	0	0	0	0.75	0	0.86	0.34	0.58	0.65	0.7	0.83	1.13	0.5	0.51	0.19	0.83	0.49	0.26	0.2	0.46	0.6	0	0.31	0.41	0.45	0	0.43	0	0	0	0	2.9	0
ENSMUSG00000000740	168.32	168.49	157.28	130.1	142.58	104.7	206.35	223.09	185.34	239.29	214.52	137.32	144.07	137.13	131.48	112.71	185.97	126.25	122.37	138.07	152.5	153.11	186.31	162.3	201.04	68.18	50.91	38.91	23.67	31.14	30.26	123.56	55.01	80.52	31.63	56	32.6
ENSMUSG00000000743	112.46	117.57	110.12	107.88	103.06	91.07	98.66	77.78	81.45	99.17	86.1	128.68	143.59	114.5	123.03	121.88	73.92	65.88	62.3	63.24	67.21	67.93	78.76	72.99	82.01	46.27	42.19	43.12	42.23	40.05	41.19	23.3	15.16	18.57	23.75	18.1	22.89
ENSMUSG00000000751	41.61	35.86	41.01	41.42	59.75	64.28	55.86	37.71	43.76	40.79	36.53	45.98	47.82	46.73	47.65	48.39	30.8	30.7	33.17	36.58	32.58	32.75	33.13	30.21	31.86	37.46	36.02	36.8	40.11	39.56	38.61	23.74	16.35	21.9	24.3	23.46	26.18
ENSMUSG00000000753	32.25	36.09	37.89	38.87	35.97	41.78	42.69	38.45	25.03	40.11	40.39	17.19	13.41	13.91	17.86	20.58	28.51	25.94	30.16	28.25	30.21	30.82	29.71	29.24	32.8	24.18	21.76	20.89	12.09	14.28	15.43	22.55	16.58	19.1	12.93	21.87	9.7
ENSMUSG00000000759	12.95	14.31	16.34	17.13	15.45	15.1	14.44	17.35	29.23	21.7	23.54	12.29	13.38	10.28	11.7	13.23	15.59	16.52	14.82	18.75	17.33	15.88	17.6	15.35	17.31	33.85	28.8	29.9	43.59	37.27	39.42	13.77	16.56	10.02	28.69	9.62	23.94
ENSMUSG00000000766	0.43	0.5	0.27	0.7	0.6	1.17	0.56	1.2	4.7	2.14	1.77	0.43	0.42	0	0.18	0.34	0.9	0.95	1.23	1.59	1.42	1.33	0.81	1.09	1.15	10.82	16.43	8.32	17.11	16.3	14.13	5.17	3.36	4.03	10.91	8.63	6.27
ENSMUSG00000000776	30.42	29.7	28.64	27.59	24.88	22.27	20.74	16.83	17.01	19.4	19.59	29.45	29.21	26.54	26.62	29.25	16.38	13.68	14.99	15.06	14.64	17.72	17.48	16.42	16.01	27.2	24.95	21.18	29.28	30.6	28.07	7.85	10.82	15.05	17.29	11.87	14.67
ENSMUSG00000000782	5.15	5.31	4.25	5.11	1.15	0.99	1.48	2.79	2.43	2.74	2.74	0.55	0.46	0.53	0.44	0.5	2.15	1.85	2.22	2.38	2.13	2.69	2.28	2.19	2.17	6.12	5.94	5.15	1.81	2.01	1.56	4.68	2.56	1.9	2.58	7.14	4.28
ENSMUSG00000000787	161.38	120.77	154.45	124.07	117.29	176.84	149.79	98.03	121.23	112.1	146.94	133.79	126.04	173.42	128.75	136.61	96.25	102.25	106.17	113.28	94.66	93.74	80.35	82.67	76.59	251.31	204.73	151.68	282.62	295.39	331.59	73.74	55.46	51.17	87.77	99.76	141.18
ENSMUSG00000000791	0.12	0.23	0.3	0.38	0	0	0.13	0.72	0.72	0.87	0.8	0.34	0.32	0.41	0.31	0.33	0.51	0.8	0.65	0.74	0.68	0.77	0.63	0.65	1.05	0.17	0.35	0.53	0.07	0.15	0.15	0	0.23	0.05	0	0.32	0.24
ENSMUSG00000000792	6.39	6.9	7.01	5.6	1.35	1.07	1.37	4.93	5.12	4.7	4.47	4.74	5	4.93	4.48	5.19	4.66	3.2	4.25	2.96	4.7	3.86	4.98	4.22	4.92	2.82	1.99	2.27	1.72	1.6	2.43	1.69	1.19	1.41	0.65	2.49	2.38
ENSMUSG00000000794	5.72	5.59	5.32	6.17	2.14	2.16	2.02	7.36	7.55	8.9	8.08	2.6	2.94	2.75	2.48	3.18	6.95	6.61	7.81	8.09	8.28	7.83	6.43	5.84	6.62	20.53	19.19	17.31	17.85	19.62	18.19	6.33	4.97	4.6	8.7	5.41	8.91
ENSMUSG00000000804	40.42	31.72	39.28	42.78	30.82	43.58	35.46	49.16	52.14	47.74	53.4	26.23	40.48	33.1	35.57	36.98	48.64	49.09	51.44	57	53.02	52.81	44.45	46.23	45.85	83.4	89.58	70.77	78.23	129.93	119.69	23.55	42.04	66.34	46.98	35.73	75.66
ENSMUSG00000000805	13.37	22.34	17.02	18.04	71.61	58.48	58.1	60.42	70.25	54.26	55.8	108.96	97.92	108.33	111.89	95.8	52.16	58.08	50.73	66.95	54.14	51.36	60.03	59.57	51.58	31.3	28.51	34.02	68.7	50.09	50.19	31.25	14.11	31.14	38.29	22.9	26.78
ENSMUSG00000000811	3.54	3.6	4.75	3.87	6.49	5.11	6.03	4.43	5.78	4.57	5.05	4.12	4.48	2.59	3	3.85	3.8	3.36	3.36	4.28	3.7	4.43	3.5	2.95	3.32	6.35	5.44	3.7	5.4	6.06	4.93	0.64	1.08	2.71	2.71	3.29	1.83
ENSMUSG00000000817	0.48	0.02	0.78	0.03	0	0	0	0.47	0.12	0.08	0.67	0.18	0.03	0.12	0.07	0.19	0.28	0.12	0.08	0.35	0.25	0	0.07	0.24	0.12	0.44	0.04	0.04	0.05	0.26	0	0	0	0	0	0	0
ENSMUSG00000000823	21.94	21.17	21.53	21.29	12.06	11.36	13.42	20.45	22.62	32.1	26.43	21.64	28.29	18.31	21.58	21.64	18.63	16.36	16.45	16.74	15.96	17.21	19.25	15.19	16.17	31.84	28.38	26.36	33.87	38.72	31.93	9.12	13.98	18.36	27.38	17.85	27.62
ENSMUSG00000000826	163.17	153.65	152.68	155.4	171.55	183.83	160.23	155.69	161.66	166.57	153.15	157.31	175.92	157.84	157.23	166.55	147.73	141.42	151.92	170.81	165.71	156.11	147.96	145.97	144.25	171.57	168.28	177.61	198.97	213.82	221.17	132.48	104.47	110.15	149.74	131.66	153.58
ENSMUSG00000000827	137.38	122.3	125.66	111.96	129.76	139.11	120.17	82.67	106.49	87.79	92.85	138.43	130.16	135.96	133.24	132.36	69.2	67.81	72.72	76.14	70.74	73.12	77.13	71.6	76.59	73.32	80.53	82.61	97.91	86.25	91.99	38.22	25.31	34.83	48.82	56.68	54.55
ENSMUSG00000000838	32.44	27.32	30.28	28.39	22.79	31.54	24.76	31.15	35.21	31.85	35.83	43.68	37.73	47.91	40.51	40.6	31.72	36.57	30.56	37.25	32.37	33.9	29.75	31.43	27.18	25.59	31.35	23.62	30.65	40.24	36.86	13.2	10.3	9.45	6.95	9.79	14.78
ENSMUSG00000000861	78.4	63.02	64.4	60.22	55.93	48.77	54.08	41.94	42.5	43.52	39.16	70.57	84.16	74.18	77.62	76.17	39.94	29.6	35.09	33.87	34.59	33.4	31.57	30.69	36.56	105.78	104.81	118.78	195.12	177.85	164.72	23.95	38.63	28.87	40.27	32.08	61.11
ENSMUSG00000000869	15.83	12.63	15.09	17.22	13.79	24.97	14.53	12.71	10.14	13.92	12.58	14.77	10.59	11.35	13.05	12.61	9.68	9.12	9.01	13.86	10.04	11.86	10.25	9.83	9.43	12.53	17.29	14.07	16.36	17.76	12.11	16.79	0	8.52	0.22	14.58	1.64
ENSMUSG00000000876	13.91	13.01	13.88	12.28	13.97	13.01	16.65	14.33	13.3	17.1	16.06	15.14	14.13	12.72	13.81	13.6	12.51	12.82	12.78	15.56	13.57	11.58	12.57	13.12	13.93	13.07	11.87	13.81	14.64	15.51	15.14	5.62	10.5	7.07	12.61	9.37	6.69
ENSMUSG00000000881	82.5	74.08	83.48	85.91	47.5	53.61	51.66	69.55	81.16	72	80.27	101.08	121.23	95.73	99.33	99.04	70.07	61.06	63.44	69.7	63.64	64.25	62.95	58.68	58.87	114.43	125.32	113.68	233.54	239.05	190.3	33.27	28.73	29.17	39.98	88.26	68.22
ENSMUSG00000000884	6.55	6.85	5.05	5.81	12.64	7.26	6.09	5.95	4.74	8.21	4.1	4.58	4.67	5.2	4.13	3.79	3.87	3.02	2.96	2.32	3.41	4.38	3.4	2.85	3.64	6.37	7.72	2.43	5.04	4.05	2.9	5.93	6.35	1.18	1.41	0.63	12.87
ENSMUSG00000000889	0.13	0.46	0.22	0.24	2.07	0.89	1.57	2.5	2.72	2.07	2.19	1.5	1.35	1.07	1.28	1.44	1.38	1.77	2	1.47	2.42	2.25	2.28	2.16	2.74	0.62	0.51	1.45	0.93	0.76	0.63	0	0	1.95	1.53	0.72	1.07
ENSMUSG00000000901	1.04	1.73	1.13	1.67	1.13	0.75	0.96	1.59	1.01	1.5	1.3	0.67	0.73	2.03	0.63	0.8	1.07	1.19	1.72	1.38	1.46	1.05	1.25	0.76	1.04	2.41	2.15	2.14	1.31	1.73	1.23	1.45	0.58	0.37	0	0.64	0.47
ENSMUSG00000000902	134.15	127.74	134.72	140.63	108.16	94.38	86.97	71.92	75.61	79.94	77.61	128.66	136.73	125.99	130.53	129.94	59.24	57.12	59.57	63.68	63.62	60.72	68.53	54.92	60.53	72.13	64.45	73.08	84.05	80.85	74.58	34.59	29.43	29.4	30.93	36.77	44.18
ENSMUSG00000000903	0.12	0.07	0.24	0.21	0	0	0	0.59	0	0.55	0	0.22	0.23	0.4	0.1	0.21	0.23	0.1	0.37	0.46	0.58	0.15	0.35	0.23	0.22	0	0.4	0.13	0.16	0.14	0	0	0	0	0	0	0
ENSMUSG00000000915	26.23	32.14	33.81	30.99	29.16	22.31	25.61	51.16	52.13	53.33	50.82	22.56	38.84	19.65	21.66	28.64	37.79	23.68	27.92	27.82	36.57	37.95	38.64	33.69	38.01	61.36	52.62	51.96	54.61	62.89	50.56	64.78	38.15	45.21	52.36	47.16	41.71
ENSMUSG00000000916	14.37	11.59	12.56	12.86	7.98	9.31	11.01	8.1	15.91	11.82	9.04	12.85	11.08	12.91	15.06	12.64	5.56	6.13	7.06	6.96	6.81	6.59	9.16	7.4	7.38	15.02	9.44	11.4	10.8	10.8	10.63	3.43	6.1	3.8	4.16	15.03	7.85
ENSMUSG00000000934	21.14	21.55	19.45	22.21	23.35	20.33	22.95	11.3	15.41	14.82	13.5	15.75	16.78	16.69	15.51	16.69	12.6	10.97	11.33	10.68	12.6	11.56	13.31	12.1	12.4	5.13	7.1	6.86	8.27	7.77	8.07	2.97	4.97	4.67	2.77	3.5	6.87
ENSMUSG00000000938	0	0	0	0	0	0	0	0	0	0	0	0	0	0	0	0	0	0	0	0	0	0	0	0	0	0	0	0	0	0	0	0	0	0	0	0	0
ENSMUSG00000000942	0.97	1.41	1.86	0.15	0.42	0.9	0.93	1.75	1.32	0.88	1.47	1.61	0	1.36	2.25	2.5	0.04	1.36	1.51	1.19	1.53	1.55	1.33	1.61	2.03	2.12	1.69	0.97	0.61	0.85	1.64	0.84	1.8	1.18	0	0	2.26
ENSMUSG00000000948	14.64	19.94	25.56	26.32	19.54	31.53	34.16	10.81	9.7	15.24	13.76	17.04	25.34	24.96	21.79	18.16	13.79	12.12	10.06	8.93	8.18	13.69	13.44	13.82	16.24	22.9	11.87	22.78	15.63	27.25	23.81	0.87	8.01	4.61	3.57	12.12	11.25
ENSMUSG00000000957	3.74	2.72	2.45	2.54	5.46	8.56	6.6	8.26	8.68	11.74	9.01	0.63	0.61	0.92	0.97	1.34	7.25	5.19	7.07	8.29	10.92	9.4	7.64	6.85	6.68	10.88	8.34	9.15	6.97	7.1	8.57	2.43	2.87	3.52	6.58	9.55	7.03
ENSMUSG00000000958	0.59	0.15	0.14	0.4	1.05	0	0.58	1.43	2.07	1.55	1.83	0.29	0.15	0.29	0.17	0.49	1.35	1.11	1.43	1.34	1.61	1.2	1.69	0.85	1.84	1.59	1.21	0.89	0.86	0.74	1	1.13	0	0.42	1.25	0.33	0.44
ENSMUSG00000000959	38.04	41.86	43.63	44.08	45.04	46.42	55.38	40.19	40.99	45.81	42.4	30.91	35.71	28.08	33.97	36.46	35.5	34.86	35.92	33.13	38.63	33.6	37.26	35.74	37.77	59.33	54.84	60.96	63.89	61.52	62.93	28	12.54	19.02	24.02	27.42	30.95
ENSMUSG00000000976	5.13	4.35	4.87	4.7	4.18	4.85	4	10.7	8.96	8	9.41	3.22	3.93	3.45	3.88	3.35	6.03	5.44	5.54	6.96	7.88	6.04	6.05	6.38	6.02	13.97	11.61	15.27	15.86	16.31	16.67	12.01	1.71	7.65	7.07	6.78	7.29
ENSMUSG00000000982	0	0.06	0.1	0	0.45	0	0	0	0.32	0	0	0.18	0.09	0	0.19	0.28	0.14	0.63	0.21	0.55	0.37	0.25	0.65	0.49	0.29	0	0.32	0	0.26	0.11	0.12	0	0	0.19	0	0	0
ENSMUSG00000000983	1.4	1.31	1.34	1.76	0.68	1.77	2.27	2.15	0.96	1.35	1.77	0.41	0.83	0	0.71	0.71	1.79	1.32	1.38	1.67	1.41	1.69	1.27	1.75	2.3	0.5	0.16	0.32	0.4	0.35	0	0	0	0	0	0	0
ENSMUSG00000001014	2.22	2.3	1.14	1.86	1.88	0.33	1.67	1.58	2.11	1.76	1.81	2.53	3.87	2.44	2.1	2.1	1.18	1.19	1.34	1.53	1.04	1.91	1.39	1.37	1.85	1.36	0.8	0.88	0.44	1.06	1.02	0.38	0	0.16	0	0	0.31
ENSMUSG00000001016	150.81	132.66	150.47	146.92	135.23	148.04	123.2	85.95	96.9	88.39	94.1	148.77	140.37	145.2	141.51	145.13	77.08	78.94	71.49	84.44	80	75.3	78.83	70.13	74.29	84.9	77.5	81.53	91.99	79.98	72.92	27.61	33.56	30.34	35.39	40.79	44.36
ENSMUSG00000001017	229.88	187.79	179.93	182.51	147.49	154.9	143.92	102.81	100.47	103.72	101.32	196.01	165.84	204.25	184.06	176.97	106.99	102.98	96.89	102.67	101.56	104.54	103.75	104.03	105.16	122.68	115.63	112.83	138.3	143.41	138.77	38.14	18.93	39.32	48.57	48.79	54.85
ENSMUSG00000001018	58.69	65.12	60	53.15	65.76	67.89	57.88	76.74	69.18	62.32	64.28	65.45	55.88	64.75	64.09	64.84	68.73	79.16	62.42	64.26	68.55	64.9	67.67	71	77.38	34	39.63	40.99	36.17	40.47	35.23	21.81	12.96	15.71	26.13	22.18	21.99
ENSMUSG00000001020	0.37	0.46	1.95	0.26	0.72	1	0	5.53	9.09	6.94	5.4	0.89	0.75	0.52	1.34	1.34	4.32	5.06	4.42	4.97	3.3	3.28	5.01	4.08	5.77	1.36	0	0	0	0	0	0	2.24	1.95	1.79	0	0
ENSMUSG00000001021	3.9	3.33	4.74	2.15	2.81	1.69	1.55	1.11	0.67	0.63	1.75	1	1.09	2.17	1.66	1.25	1.28	1.48	1.37	2.09	1.06	1.34	1.84	1.01	1.06	0.9	1.51	1.16	1.18	1.22	0.23	0	0	0.21	1.88	0	0.17
ENSMUSG00000001023	0	0	0	0	0	0	0.96	0	0	0	5.43	0	0	0	0.18	0.18	0.63	0	0.61	0	0.6	0	0.18	0	0	0.63	0	0	0	0	0.23	0	0	0	0	0	0
ENSMUSG00000001025	8.66	12.72	13.17	11.84	16.35	19.35	17.5	66.11	59.71	51.4	49.72	70.27	56.21	73.95	60.19	43.11	51.91	60.65	54.53	72.07	59.92	57.54	58.79	60.95	53.34	5.64	5.73	8.34	6.43	5.95	7.89	29.66	11.69	9.06	13.84	10.84	15.77
ENSMUSG00000001027	0.01	0	0.01	0	0	0.09	0	0	0.03	0	0.02	0.02	0.01	0	0	0	0.01	0	0.01	0	0.01	0	0.01	0.01	0.01	0	0	0.03	0	0.03	0	0	0	0	0	0	0
ENSMUSG00000001029	0.17	0.25	0.14	0.14	0.79	0.45	5.74	1.78	2.61	1.96	2.87	0.05	0.05	0.66	0.25	0.16	1.32	2.02	2.15	2.37	3.01	2.18	1.02	1.99	1.12	0.38	0.25	0.31	0.19	0.4	0.17	1.58	3.94	0	4.44	5.88	0
ENSMUSG00000001034	4.89	6.49	6.14	7.27	5.83	7.98	9.6	14.15	18.64	21.47	23.6	5.65	13.8	5.35	6.93	8.46	14.06	7.49	11.01	10.29	12.2	11.08	11.28	10	12.03	5.25	6.61	5.67	10.94	7.65	8.53	2.51	9.86	5.42	7.43	8.49	3.75
ENSMUSG00000001036	42.22	38.94	39.88	43.28	35.32	31.56	33.69	62.59	58.96	72.95	71.41	55.01	63.3	61.06	60.01	55.95	54.68	53.92	55.05	61.72	61.07	54.13	56.77	52.64	56.38	162.09	135.39	127.91	219.99	194.68	232.57	88.58	74.51	39.4	115.9	52.35	131.88
ENSMUSG00000001039	31.38	36.11	34	34.64	20.75	24.36	29.52	23.51	33.65	35.37	26.53	33.36	37.85	33.11	43.29	40.38	25.84	27.87	26.18	27.32	30.12	29.34	32.35	31.9	28.86	10.94	13.85	15.68	12.91	10.33	12.78	19.72	2.45	7.18	5.37	15.74	5.74
ENSMUSG00000001052	50.04	47.56	50.25	54.04	31.82	40.4	40.66	57.42	57.66	51.82	41.82	38.49	48.03	35.38	41.14	47.59	36.81	31.47	31.86	36.15	40.39	33.61	38.34	35	42.42	129.63	116.61	99.66	177.05	179.82	192.58	61.23	60.59	25.6	44.17	29.8	97.17
ENSMUSG00000001053	16.97	19.6	16.18	17.99	11.57	14.63	18.57	6.63	8.71	8.33	7.46	5.48	8.77	4.72	5.7	7.34	5.57	4.37	4.58	3.51	5.54	5.72	6.58	5.75	8.61	9.23	7.12	6.83	6.1	4.27	4.64	4.53	4.84	4.21	6.23	3.96	3.07
ENSMUSG00000001054	71.88	62.5	67.68	64.56	38.77	46.04	43.85	49.79	42.71	56.19	55.92	73.79	87.3	82.78	79.12	81.14	46.71	49.83	53.8	49.06	44.06	47.08	49.41	47.87	51.37	45.25	39.38	37.17	47.82	44.54	54.98	15.68	16.86	16.88	16.41	15.87	27.08
ENSMUSG00000001056	117.62	136.76	121.32	115.97	86.6	91.06	82.01	54.56	54.93	56.38	48.17	128.28	136.08	119.51	123.45	112.04	48.29	43.41	39.75	36.51	41.67	46.95	57.14	49.68	55.65	31.07	29.23	30.63	26.48	27.45	21.85	15.02	18.5	15.85	9.48	13.57	14.84
ENSMUSG00000001062	25.34	28.94	27.72	29.06	27.15	21.63	34.24	37.07	39.34	33.59	34.11	22.83	34.87	20.76	23.59	29.44	25.88	24.11	20.51	22.77	24.56	29.38	28.09	24.96	31.59	49.7	40.39	42.61	41.49	48.54	47.44	31.59	29.81	37.84	39.9	94.98	42.45
ENSMUSG00000001065	3.39	3.61	3.32	3.63	3.55	2.71	3.57	7.55	9.95	10.56	14.09	2.61	4.31	2.49	3.98	4.9	5.4	7.06	5.78	5.54	6.27	6.41	8.5	6.74	7.99	4.61	3.66	4.74	3.34	4.62	3.62	1.12	8.2	2.08	6.78	2.97	1.56
ENSMUSG00000001076	0.9	1	0.85	0.29	0	1.35	0.87	0.41	0.82	1.35	1.16	1.08	1.74	0.56	1.38	3.4	1.72	0.69	1.53	1.27	1.29	1.29	1.85	1.06	2.08	0.85	0.28	0.55	0.34	0	0.85	3.53	0.78	1.19	0	0	0.33
ENSMUSG00000001082	18.71	11.54	19.06	11.6	43.67	16.84	8.21	28.5	16.95	18.7	27.68	12.51	19.7	11.73	15.67	11.25	12.83	10.58	11.59	12.77	14.65	19.58	17.95	14.99	13.96	14.94	17.69	21.87	18.43	18.23	20.35	8.16	0	16.06	2.88	2.7	7.61
ENSMUSG00000001089	30.69	29.21	30.52	33.05	39.91	47.83	36.16	31.11	33.74	26.84	33.16	26.74	32.13	30.18	31.29	32.65	27.04	27.98	31.32	37.06	32.2	31.28	26.34	25.16	28.19	39.35	36.79	33.02	50.15	67.31	53.72	16.18	17.85	14.87	23.37	15.57	22.6
ENSMUSG00000001095	0.04	0	0	0	0	0	0	0	0	0	0	0	0	0	0	0	0	0	0	0	0	0	0	0	0	0	0	0	0	0	0	0	0	0	0	0	0
ENSMUSG00000001098	38.23	38.61	34.55	39.78	31.31	31.7	38.83	31.31	30.75	31.98	32.32	32.81	43.1	31.78	37.24	36.85	27.51	24.52	28.24	27.96	28.12	25.59	30.21	25.36	28.02	64.7	52.64	59.35	82.66	88.31	85.09	28.64	26.96	20.64	27.05	23.87	43.17
ENSMUSG00000001100	97.18	102.12	101.66	107.84	124.48	106.24	118.56	111.54	102.05	103.16	103.02	87.91	91.76	85.66	94.06	91.27	91.41	84.02	83.6	95.73	92.47	84.34	93	96.53	90.96	112.76	98.51	100.01	78.25	86.48	92.38	76.32	82.79	58.12	54.28	67.9	68.93
ENSMUSG00000001103	1.08	0.92	0.39	0.85	7.44	6.25	8.29	3.51	4.53	6	4.86	9.17	6.8	10.9	10.07	6.76	5.64	5.13	4.28	6.08	5.19	4.29	5.91	5.82	5.2	0.69	1.12	0.46	1.87	1.91	1.54	0	0	2.12	0.59	2.51	0.11
ENSMUSG00000001105	122.81	119.25	105.36	105.58	104.75	75.36	108.91	90.91	87.78	85.62	91.29	145.79	126.46	145.53	133.26	135.32	85.21	83.35	76.16	82.14	87.29	91.18	97.09	94.57	94.53	32.55	33.7	34.41	31.25	35.89	31.95	8.3	18.49	15.18	13.87	40.36	17.51
ENSMUSG00000001119	6.07	7.7	5.79	6.92	1.67	2.23	2.29	5.96	9.29	8.53	11.83	1.75	3.2	1.84	1.73	1.93	4.28	4.39	5.07	3.95	4.32	4.38	5.41	4.13	4.6	4.58	3.76	4.21	2.12	1.83	1.97	2.52	5.23	2.76	1.75	4.31	1.39
ENSMUSG00000001120	138.98	113.26	111.47	115.8	81.12	92.6	84.92	62.72	73.19	75.76	78.7	114.61	122.36	112.23	122.97	111.16	60.66	53.99	55.35	52.45	61.74	55.49	67.48	57.73	56.83	117.81	126.36	118.5	105.46	123.34	115.59	91.92	65.83	75.09	69.39	82.72	98.26
ENSMUSG00000001123	0.89	1.18	1.02	0.98	1.1	2.18	1.94	6.22	4.2	4.43	7.09	0.62	0.62	0.68	0.91	0.68	4.27	5.49	4.36	4.9	5.34	6.03	5.57	4.16	4.66	2.86	2.5	1.64	0.95	1.9	1.43	2.69	2.04	0.47	5.65	2.26	2.62
ENSMUSG00000001127	553.46	434.52	428.19	434.28	375.02	352.24	323.66	223.53	221.32	207.41	201.97	409.07	313.22	410.51	367.72	393.24	205.42	219.73	188.65	236.78	204.78	204.57	212.46	219.56	209.51	85.58	84.09	77.57	89.28	93.03	92.52	28.82	26.09	25.84	43.61	51.41	49.95
ENSMUSG00000001128	0.87	1.4	0.75	0.84	0.92	3.86	3.05	5.64	5.09	6.16	3.76	0.91	1.4	0.4	1.24	1.52	2.33	3.29	2.52	3.55	3.23	2.54	4.08	3.56	2.03	1.33	0.05	0.36	1.61	0.31	0.58	0	0	2.78	0	0	2.29
ENSMUSG00000001131	0.11	0.26	0.27	0.08	0	0.36	0	0.86	1.16	0.81	0.61	0.49	0.55	0.3	0	0.43	0.47	1.16	1.27	0.33	0.68	0.37	0.8	0.44	0.32	0.2	0.68	0.09	0.24	0.84	0.67	0	0	0	0	0	0.17
ENSMUSG00000001134	14.32	16.36	18.49	15.09	15.1	21.2	19.3	18.6	20.83	20.23	17.2	19.97	16.49	21.9	15.41	17.12	12.77	12.95	11.96	13.33	12.17	16.88	15.15	13.51	15.25	11.92	9.82	7.54	9.28	12.07	6.94	4.26	0	2.6	0	5.24	5.03
ENSMUSG00000001138	9.95	10.39	12.46	13.43	15.57	14.71	17.13	20.89	22.89	23.25	20.71	7.58	11.28	7.18	9.81	9.73	14.85	15.22	17.05	11.8	17.75	19.55	20.05	17.31	21.06	24.8	25	26.98	32.4	32.9	31.32	9.15	10.7	5.15	15.73	12.39	7.78
ENSMUSG00000001143	40.13	38.33	33.06	35.32	35.23	37.94	39.54	29.5	30.7	44.91	33.13	34.82	39.26	37.33	35.62	37.88	31.58	33.72	33.88	34.1	35.3	31.86	34.36	30.72	29.05	26.06	31.17	27.95	24.61	21.73	23.47	21.68	15.24	23.3	22.27	19.47	18.5
ENSMUSG00000001150	10.75	9.72	12.8	14.41	7.96	7.54	9.31	13.62	16.43	16.76	17.57	6.78	10.54	7.42	8.81	9.31	10.43	10.61	10.79	10.66	12.08	11.75	11.9	9.14	10.74	25.84	25.37	23.94	28.34	30.85	28.75	8.9	7.32	6.79	9.11	12.88	12.54
ENSMUSG00000001151	3.08	3.17	4	3.89	4.46	4.18	5.32	7.39	8.7	7.5	7.61	2.79	4.8	2.99	3.03	3.25	5.91	4.81	5.06	5.33	5.29	6.36	6.06	4.8	5.76	11.94	10.26	8.77	12.44	14.2	12.4	3.67	4.25	3.85	5.38	7.63	7.74
ENSMUSG00000001155	0.09	0.24	0.34	0.21	0	0.3	0	0.06	0	0.11	0.06	0.11	0.11	0	0.16	0.11	0.08	0.08	0	0	0.03	0.11	0.07	0.08	0.03	0.12	0.37	0.04	0.07	0.07	0.04	0.11	0	0	0	0	0.05
ENSMUSG00000001156	10.35	8.56	9.74	10.31	6.44	7.56	9.29	8.71	9.22	8.27	10.04	8.4	7.9	8.14	7.39	7.95	9.35	9.44	8.62	8.37	8.31	8.69	8.82	8.83	8.79	33.18	16.36	15.95	17.95	21.21	14.38	23.81	26.73	5.31	8.75	17.16	9.52
ENSMUSG00000001157	15.87	14.79	17.59	17.65	12.72	15.73	14.87	17.78	18.42	18.7	19.9	17.03	13.27	17.65	15.82	17.11	17.56	21.01	16.75	17.43	18.22	18.96	14.86	17.62	16.13	15.78	16.35	13.57	22.16	26.85	21.22	8	9.87	6.22	6.27	16.71	7.23
ENSMUSG00000001158	126.68	103.64	104.89	95.92	86.95	85.5	89.8	63.23	65.32	65.4	58.69	137.34	112.62	135.52	136.14	116.37	62.41	63.95	58.41	62.99	59.17	65.21	67.74	68.03	59.01	74.51	50.24	71.29	80.28	81.21	83.82	21.69	26.39	20.73	27.36	31.89	33.12
ENSMUSG00000001166	1.25	1.49	2.05	1.45	1.32	0.5	1.46	2.3	1.39	2.5	1.17	2.22	1.95	2.39	2.06	2.05	0.95	0.96	1.04	1.46	1.15	1.24	1.3	1.16	1.46	2.13	1.04	1.23	0.71	1.18	1.43	2.49	0	1.53	0	0	0.73
ENSMUSG00000001168	0	0	0	0	0	0	0	0	0	0	0	0	0.04	0	0.04	0	0.02	0.07	0.02	0	0	0	0	0	0	0	0	0	0	0	0	0	0	0	0	0	0
ENSMUSG00000001173	26.15	26.01	31.88	31.14	18.15	21.39	30.84	31.53	45.55	34.85	40.24	19.91	23.29	17.28	19.38	24.92	32.88	34.71	32.34	36.14	35.45	35.94	31.95	29.57	32.34	55.57	59.28	60.9	62.64	79.86	69.25	21.21	21.47	18.11	24.48	26.74	35.36
ENSMUSG00000001175	1626.1	1505.38	1392.59	1365.41	1519.67	1541.56	1280.4	1231.43	1224.3	1085.76	1187.51	2292.11	2148.94	2153.01	2089.24	2038.43	1287.47	1258.5	1175.86	1282.22	1214.24	1216.1	1149.69	1199.47	1212	1409.78	1273.27	1291.89	1717.6	1616.38	1691.36	1086.62	989.64	933.27	1362.59	1409.46	1324.76
ENSMUSG00000001211	62.77	60.03	65.54	68.8	85.68	82.12	88.96	127.34	125.25	158.51	130.04	48.17	64.12	51.3	53.93	56.66	117.68	95.54	111.53	102.05	125.65	122.86	121.11	113.67	127.67	176.87	146.07	156.7	146.22	149.97	149.18	137.08	152.92	110.62	136.96	129	117.5
ENSMUSG00000001225	0.54	0.57	0.8	0.44	1.33	1.05	0	1.38	0.59	0.71	0.88	0.5	0.54	0.26	0.57	0.18	0.88	1.07	0.81	0.25	0.99	0.57	1.02	1.26	0.99	3.27	2.27	2.41	2.42	1.5	3.21	0	1.07	0.4	0.49	0	2.36
ENSMUSG00000001227	53.12	55.12	50.38	49.13	38.56	38.24	46.54	50.22	46.3	50.88	47.76	31.54	62.8	27.1	36.38	39.11	38.94	28.43	28.94	25.26	33.1	39.32	42.71	36.22	41.36	71.36	60.22	61.33	63.82	63.05	73.37	24.98	26.83	30.46	39.99	36.75	39.42
ENSMUSG00000001228	0.2	0.23	0.29	0.2	0	0.31	0.21	0.7	0.41	2.48	1.47	0.21	0.32	0.26	0.14	0.22	0.6	0.42	0.54	0.67	1.01	1.01	0.62	0.45	0.7	0.05	0.43	0.47	0.31	0.1	0.37	0.34	0	0.25	0	1.07	0.28
ENSMUSG00000001229	31.08	30.58	32.93	38.04	30.81	27.52	32.96	37.06	43.64	46.27	41.27	21.39	38.46	19.06	28.21	29.74	31.92	26.04	31.19	27.03	33.68	35.8	34.33	29.04	34.61	51.43	40.46	41.84	43.85	42.76	43.91	28.35	14.73	21.8	22.76	33.14	26.2
ENSMUSG00000001240	10.38	12.32	11.46	9.7	8.66	4.35	9.53	24.4	24.1	23.7	26.18	7.37	6.53	4.78	8.32	6.78	19.68	24.48	21.09	21.01	20.91	24	24.72	22.12	28.83	17.41	10.8	19.55	12.18	11.65	12.26	6.86	10.3	10.52	12.06	10.15	8.65
ENSMUSG00000001247	0.04	0.31	0.39	0.39	0.86	0	1.33	3.55	2.53	1.78	2.99	0.25	0.17	0.07	0.17	0.21	1.57	2.28	1.78	1.98	2.47	2.08	2.58	1.63	2.08	1.57	0.7	0.77	0.29	0.51	0.42	2.21	3.26	2.18	3.25	0.19	1.53
ENSMUSG00000001248	47.39	46.46	54.47	52.69	28.83	30.96	42.39	60.53	57.89	71.85	58.97	33.51	53.14	24.57	39.24	45.2	36.75	32.39	32.86	31.11	40.81	39.82	47.47	37.32	49.36	33.49	40.35	49.49	36.57	33.88	36.8	28.19	10.77	24.07	25.03	17.49	31.45
ENSMUSG00000001249	0.31	0.74	1.75	0.37	0	0.49	1.88	1.48	0.54	1.56	1.36	0.33	0.34	0.81	0.41	0.93	0.65	2.36	0.67	2.49	0.79	1.32	0.76	0.97	1.71	0.16	0.14	0.07	0.89	0.32	0.17	0	0	0	0	0	0
ENSMUSG00000001260	13.19	10.31	12.07	11.39	4.11	5.89	5.17	14.78	15.41	8.82	14.08	5.18	4.34	7.4	5.09	6.17	13.97	14.87	15.01	16.23	16.51	16.24	11.24	15.31	12.93	13.01	14.81	11.68	10.53	13.92	12.56	4.77	6.62	2.83	6.66	4.47	7.89
ENSMUSG00000001270	4229.38	4061.02	4019.18	4174.92	4305	3955.8	5324.96	1978.13	2194.4	2143.33	1970.8	1325.16	2264.76	1261.54	1590.06	1695.61	1250.95	834.69	1069.65	725.02	1163.22	1333.46	1552.37	1138.02	1674.07	864.27	915.23	918.05	598.92	553.75	520.15	737.89	745.65	764.61	846.78	657.53	612.07
ENSMUSG00000001280	2.59	2.06	2.2	2.02	3.73	3.77	3.43	7.15	8.2	6.79	7.41	2.17	2.46	2.16	2.06	2.19	7.11	6.68	6.81	8.55	6.67	7.05	6	6.28	5.89	10.37	6.68	8.25	10.05	12.5	10.65	10.27	7.92	7.19	9.24	41.72	6.98
ENSMUSG00000001281	0.79	0.71	0.64	0.93	1.6	0.53	0.95	0.97	1.04	1.24	1.18	0.78	0.69	0.27	0.79	0.76	0.89	0.61	0.54	1.15	0.86	0.66	0.99	0.85	0.75	0.8	0.2	0.42	0.28	0.38	0.25	0.06	0	0.21	0.42	1.11	0.05
ENSMUSG00000001285	79.69	77.56	80.55	72.56	76.46	69.29	66.82	47.79	40.83	54.8	48.9	57.62	62.84	51.62	67.92	64.43	42.26	35.82	37.38	37.59	41.36	37.11	40.95	39.18	38.4	43.36	31.87	39.15	35.84	30.45	34.11	20.84	8.75	18.93	19.78	18.42	15.07
ENSMUSG00000001288	5.32	4.26	3.65	3.87	6.57	2.21	2.42	4.58	5.78	5.42	6.76	2.02	3.02	2.68	2.63	2.87	3.94	4.14	5.02	4.22	4.84	4.08	4.68	5.29	5.5	5.8	5.9	4.48	4.92	3.43	4.06	6.23	3.39	4.03	3.61	3.19	2.7
ENSMUSG00000001289	599.55	582.66	552.86	563.5	558.75	559.96	504.59	495.51	433.51	447.48	413.93	680.9	584.55	729.92	653.85	590.35	468.81	475.74	463.58	537.7	436.2	483.37	534.87	538.28	518.53	77.55	94.38	133.1	99.84	75.93	61.89	141.25	163.97	114.42	192.36	170.13	124.83
ENSMUSG00000001300	37.83	33.76	34.09	33.25	9.13	10.01	16.01	17.48	19.69	28.78	22.86	25.85	28.72	26.39	25.31	27.68	21.04	16.96	20.43	21.67	18.98	19.39	23.01	18	20.39	33.02	30.66	27.04	40.63	42.55	36.37	8.49	8.8	8.27	18.51	10.34	17.72
ENSMUSG00000001305	15.38	17.32	16.41	13.47	14.73	12.29	11.24	9.27	12.19	10.59	9.47	19.15	15.51	20.68	14.88	14.11	9.55	9.1	9.4	9.09	8.88	7.72	9.78	10.21	8.31	4.97	5.38	4.14	6.38	7.39	6.77	1.53	3.03	3.52	1.72	1.94	3.98
ENSMUSG00000001313	205.12	222.33	239.82	238.95	207.54	229.25	277.5	220.69	198.27	189.83	173.1	67.18	53.12	67.21	85.09	92.52	198.25	204.29	196.74	190.67	223.5	224.07	263.38	249.68	272.16	137.93	134.93	142.06	56.17	59.09	62.64	134.31	125.33	143.26	151.87	128.57	99.71
ENSMUSG00000001323	38.61	33.91	38.4	39.66	30.16	35.34	33.1	55.97	60.57	79.24	67.7	45.21	51.85	41.92	45.83	45.59	61.11	56.08	52.04	66.23	57.31	57.15	49.05	51.13	49.22	49.49	72.07	58.46	90.55	96.41	91.58	23.2	21.72	18.75	56.02	35.66	54.16
ENSMUSG00000001333	0.43	0.34	0.22	0.24	0.17	0.44	0.75	0.96	1.28	0.73	1.11	0.94	1.95	0.48	1	1.44	0.59	0.69	0.9	0.34	1.3	1.07	0.96	0.74	1.45	0.67	0.7	0.8	1.3	0.93	2.09	0.08	0	0.29	0	0.11	0.55
ENSMUSG00000001334	124.31	123.86	125.34	133.05	203.68	201.74	202.46	80.74	89.96	70.64	75.72	78.16	78.85	88.22	83.97	80.38	85.5	86.78	81.13	94.57	89.08	84.89	93.59	91.94	87.52	109.62	98.7	94.7	66.83	83.2	63.85	43.89	41.35	42.21	47.8	47.86	42.84
ENSMUSG00000001348	0.32	0.09	0.16	0.18	0	0.21	0.28	0.26	0.7	0.49	1.76	1.32	1.11	0.81	0.69	1.03	0.31	0.44	0.53	0.4	0.48	0.51	0.77	0.57	0.37	0	0.06	0.17	0.94	0.44	0.54	0	0	0.21	0	0	0.1
ENSMUSG00000001349	0.25	0.21	0.27	0.2	0	0.36	0	0.66	0.2	0.34	0.46	0.33	0.51	0.45	0.32	0.4	0.29	0.34	0.21	0.28	0.31	0.31	0.43	0.41	0.78	0.2	0.46	0.16	0.16	0.07	0.11	0	0	0	0.71	0	0.93
ENSMUSG00000001366	152.15	145.23	155.14	147.86	137.78	151.91	165.39	116.73	127.29	103.69	112.66	197.34	156.57	212.98	193.13	176.87	108.36	115.48	115.43	124.4	119.03	113.95	118.09	126.18	125.82	46.48	48.17	56.24	55.84	64.49	49.83	32.25	64.08	65.16	51.15	50.52	49.86
ENSMUSG00000001376	41.5	35.71	46.21	43.63	37.94	36.75	35.05	42.75	47.13	39.54	41.6	53.79	47.26	50.47	50.72	53.44	33.11	33.75	32.45	37.75	32.91	36.67	30.19	27.97	30.01	28.95	45.27	41.69	57.01	68.29	64.57	28.65	17.13	21.73	23.68	35.85	36.21
ENSMUSG00000001380	179.96	172.63	199.36	195.76	167.33	172.54	152.95	103.08	117.87	116.63	115.41	184.42	183.7	171	184.37	190.47	94.45	90.49	97.37	103.59	96.46	96.13	99.61	89.31	95.85	54.91	58.19	57.81	60.69	53.55	53.25	42.03	38.24	30.71	31.04	27.69	41.62
ENSMUSG00000001383	311.37	288.56	278.21	261.9	179.83	176.66	170.17	153.41	155.14	129.72	138.96	516.7	417.57	479.78	470.91	448.56	162.74	164.84	150.47	165.19	149.25	162.93	158.46	165.66	150.64	73.11	66.04	65.9	60.59	55	50.82	44.2	24.25	46.13	33.74	52.55	36.38
ENSMUSG00000001403	1.04	1.34	1.53	1.12	1.8	3.8	3.14	3.23	2.75	5.94	4.21	1.23	0.83	0.84	1.03	1.52	1.97	2.37	1.89	1.3	2.27	2.42	1.99	2.27	2.06	2.96	3.79	3.53	3.45	3.51	4.35	0.02	0.24	0.97	0	0	1.3
ENSMUSG00000001415	49.87	56.07	59.85	62.69	36.88	37.87	44.07	41.9	48.24	56.28	54.9	31.4	38.27	26.18	35.27	33.5	43.35	40.92	41.41	44.18	45.44	44.78	48.35	47.06	46.74	82.75	79.55	95.8	73.68	76.72	73.95	39.45	19.4	32.31	27.19	33.69	34.31
ENSMUSG00000001416	190.99	196.27	257.01	293.11	209.7	196.73	197.17	120.91	146.37	147.33	144.32	182.04	163.3	154.35	191.98	221.99	106.96	111.48	113.66	123.61	119.48	109.62	113.32	101.96	106.37	123.34	117.97	130.42	127.95	121.19	113.69	37.94	49.99	48.67	66.28	47.86	61.67
ENSMUSG00000001418	108.79	109.1	119.05	113.03	150.59	132.01	131	84.83	94.07	89.34	83.58	106.81	107.12	102.17	102.19	102.48	83.98	77.31	79.93	101.79	90.18	79.4	95.53	87.51	93.63	43.25	42.95	41.3	46.17	41.81	46.16	12	30.93	14.34	16.28	15.01	18.2
ENSMUSG00000001419	98.96	97.83	105.8	115.11	75.77	71.99	75.12	89.45	95.76	92.37	87.51	90.1	123.8	102.16	111.31	107.86	78.04	68.49	76.19	72.08	78.67	76.22	84.28	69.11	74.31	707.79	633.95	654.21	815.74	711.61	950.38	265.34	264.2	249.92	299.61	288.1	444.81
ENSMUSG00000001420	0.56	0.95	1.74	1.23	0	0	1.93	1.32	0.92	1.28	1.01	0.66	0.79	1.01	1.21	0.69	0.43	0.54	0.72	0.42	1.15	0.84	0.67	0.85	0.97	0.11	1	0.36	0.51	0.22	0.12	2.62	0	0	0	0	0.18
ENSMUSG00000001424	73.84	66.48	70.03	92.73	59.95	52.71	69.65	66.27	64.9	77.07	73.93	68.96	98.45	69.96	77.79	76.46	50.64	44.78	51.24	63.33	54.24	55.31	64.3	52.43	45.18	88.16	71.64	65.72	93.43	78.06	72.46	61.72	38.36	67.87	31.76	45.46	53.71
ENSMUSG00000001435	12.91	11.95	8.66	12.57	82.86	62.03	67.67	9.42	12.64	11	10.18	0.83	0.74	0.44	0.53	1.06	6.48	5.44	5.18	6.5	6.61	6.15	6.74	6.47	5.92	5.76	4.51	3.65	2.47	3.14	2.83	3.52	3.25	6.32	5.02	5.05	7.49
ENSMUSG00000001436	10.94	10.34	11.65	9.08	11.72	10.59	11.07	13.24	13.76	16.08	13.94	10.61	12.88	9.74	9.59	9.18	12.1	10.39	12.43	10.65	12.56	13.65	13.05	10.4	15.01	12.91	11.64	14.15	17.15	15.89	17.91	2.29	4.69	10.23	2.67	6.61	6.91
ENSMUSG00000001440	68.1	60.28	69.84	66.28	64.18	73.33	54.86	62.57	78.83	77.99	79.16	64.64	65.69	63.08	66.79	67.08	63.08	62.5	65.65	68.05	67.37	65.88	54.95	56.08	57.8	149.39	119	103.63	139.41	143.55	147.28	59.41	69.24	52.69	49.19	76.97	73.85
ENSMUSG00000001441	81.12	72.75	81.68	86.83	107.81	103.04	93.76	90.13	109.28	107.89	111.02	60.68	64.22	60.15	66.02	69.04	78.09	86.25	80.31	101.97	93.93	89.37	79.1	70.47	70.91	109.11	99.4	96.53	113.56	110.57	101.52	44.36	60	68.71	51.84	79.59	58.08
ENSMUSG00000001444	0.03	0.03	0.03	0.07	0	0	0	0	0	0.03	0.24	0.05	0.24	0.33	0.03	0.11	0.21	0.12	0.28	0	0.15	0.05	0.03	0.02	0.07	0.06	0.13	0	0.15	4.56	3.23	0	0	0	0	0	1.26
ENSMUSG00000001445	89.3	94.71	92.44	96.28	87.15	81.12	90.36	63.23	52.1	57.63	55.98	85.67	88.53	76.92	89.1	86.66	52.78	54.05	48.47	52.24	55.28	55.77	56.48	53.41	55.17	49.99	50.04	52.93	44.62	44.47	41.2	22.51	20.96	16.09	22.52	17.41	32.23
ENSMUSG00000001467	26.81	26.02	25.05	24.41	15.51	20.4	22.39	42.4	48.76	74.01	56.32	23.43	21.5	22.66	20.89	22.42	29.15	29.06	32.78	39.98	40.71	37.54	34.11	29.51	36.77	51.39	48.81	60.98	97.73	93.83	70.1	35.81	22.37	15.09	34.79	34.28	23.75
ENSMUSG00000001472	543.22	606.89	633.08	662.31	543.61	544.02	582.67	410.55	456.21	405.98	409.14	552.6	660.58	563.32	620.28	667.88	361.89	344.25	380.35	373.39	397.13	368.54	400.53	361.94	379.45	220.35	214.74	234.88	222.14	226.69	188.67	193.96	172.23	177.5	217.56	187.25	166.52
ENSMUSG00000001473	2.42	2.7	3.03	3.17	1.89	1.47	3.75	1.46	3	4.7	3.51	1.3	2.16	1.7	1.39	1.68	2.84	1.72	2.2	1.28	2.62	2.78	3.01	2.57	3.39	2.9	3.09	1.92	1.48	1.91	2.18	2.27	0.63	0.67	0	0	1.1
ENSMUSG00000001482	35.41	32.91	35.27	37.66	41.74	38.19	41.14	25.22	32.35	39.09	36.67	23.85	33.3	31.62	32.43	34.41	29.95	27.12	33.14	34.92	32.78	30.42	35.24	31.7	29.97	45.61	43.16	49.72	52.88	50.52	46.42	30.58	23.76	17.47	28.1	27.97	20.41
ENSMUSG00000001493	0.04	0.15	0.16	0.05	0	0.9	0.16	1.01	1.56	1.06	1.15	0.18	0	0	0.12	0.03	1.29	1.17	1.26	1.26	1.67	1.63	2.19	1.64	1.15	0.47	0.28	0.72	0.21	0.45	0.24	0.59	0	1.15	1.76	0.62	1.48
ENSMUSG00000001494	0.86	0.59	0.45	0.79	0	0	0.18	0.59	0.11	0.08	0.24	0.32	0.23	0	0.33	0.2	0.27	0.11	0.25	0.07	0.29	0.33	0.3	0.17	0.21	0.77	0.38	0.45	0.32	0.61	0.65	0.4	0	0	0	0	0.2
ENSMUSG00000001496	3.77	2.74	3.75	3.25	0.61	1.1	0.33	1.32	0.98	0.7	1.3	1.45	0.13	1.44	0.21	2.05	1.1	1.32	1.29	1.27	1.41	1.01	1.48	1.32	0.74	8.33	6.37	7.34	4.85	3.82	5.09	1.26	0.2	2.36	2.83	0.12	1.78
ENSMUSG00000001497	0	0.02	0	0.04	0	0	0	0.06	0	0	0.03	0	0.05	0	0.02	0.03	0.03	0	0.03	0	0.06	0.04	0.03	0.05	0	0.14	0.11	0.06	0.18	0.04	0.03	0	0	0	0	0	0.09
ENSMUSG00000001504	6.65	4.64	6.46	4.63	5.07	7.76	4.91	9.07	11.15	4.66	9.39	15.63	5.7	14.83	15.06	23.54	5	10.22	8.42	4.89	11.16	8.83	8.29	8.38	8.73	11.72	10.12	5.7	23.2	25.7	31.25	3.24	8.28	6.81	2.83	10.67	6.34
ENSMUSG00000001506	0.14	0.34	0.2	0.21	1.12	1.78	2.48	2.84	3.35	3.94	5.11	0.19	0.13	0.06	0.08	0.16	3.09	2.37	2.64	3.64	3.48	2.14	2.73	2.06	2.28	1.64	1.41	1.06	1.08	1.12	0.89	13.51	1.78	4.77	5.04	5.38	1.28
ENSMUSG00000001507	10.89	12.08	11.87	13.37	29.83	25.71	25.2	14.74	18.09	18.51	16.47	7.68	9.96	7.28	8.7	9.57	12.47	11.08	13.26	11.51	14.58	13.96	14.4	12.19	13.16	23.89	17.79	30.25	38.31	29.13	24	20.27	7.01	15.98	12.31	7.63	9.66
ENSMUSG00000001508	0.9	1.32	2.01	1.38	7.35	0.92	2.55	0.48	2.66	0.79	0.79	0.32	0.35	0.08	0.12	0.31	0.48	0.81	0.71	0.94	1.62	0.59	0.23	0.39	0.47	0.93	0.78	0.38	0	0.29	0.16	0	0	0	0.35	1.48	0
ENSMUSG00000001510	0.55	0.27	0.3	0.28	0.63	0.76	0.56	0.2	0.35	0.03	0.05	0.2	0.08	0.05	0.05	0.03	0.11	0.22	0.1	0.15	0.16	0.12	0.13	0.12	0.05	0.06	0.12	0.21	0.04	0.1	0.1	0.7	0.75	0.05	0.47	0	0.63
ENSMUSG00000001517	0.75	0.66	0.58	0.52	0.89	0.44	0.87	1.92	1.47	2.81	2.01	0.42	0.88	0.6	0.56	0.58	1.25	0.86	1.16	0.56	0.98	1.31	1.01	1.15	1.25	1.54	1.37	1.91	1.6	1.95	1.92	0	0.92	0.24	1.96	6.12	2.26
ENSMUSG00000001518	23.63	24.82	29.01	26.84	25.06	32.45	38.22	22.31	30.13	22.94	28.03	21.91	17.61	22.11	19.35	24.63	19.31	24.03	22.46	22.86	23.61	17.49	23.52	16.71	19.59	41.7	39.01	34.98	30.39	27.18	34.42	27.38	26.8	24.38	12.95	40.12	23.92
ENSMUSG00000001520	63.32	66.02	62.84	58.91	27.51	25.58	33.78	23.92	26.67	21.19	28.28	31.93	28.36	34.23	36.62	37.76	18.9	19.92	21.81	21.03	25.38	20.53	18.92	17.86	21.46	17.39	13.27	14.71	10.01	11.08	8.52	6.67	5.11	4.92	17.68	4.74	8.24
ENSMUSG00000001521	4.69	6.48	6.46	5.95	5.31	5.88	5.48	13.09	10.47	13.72	12.13	4.66	5.24	3.65	4.68	4.39	9.86	8.82	10.56	12	10.27	9.11	10.64	9.35	10.16	10.4	7.89	10.99	10.82	10.6	9.29	5.45	6.77	5.56	14.71	9.9	5.76
ENSMUSG00000001524	19.69	20.98	22	20.84	26.06	23.43	27.99	13.87	14.02	12.74	12.23	24.09	21.89	23.71	20.96	20.05	11.82	9.83	10.8	11.74	11.05	11.26	11.55	10.7	12.46	13.57	9.43	10.19	12.81	15.28	13.13	11.79	5.7	6.52	5.74	16.11	6.8
ENSMUSG00000001525	352.22	365.78	397.77	433.57	339.09	359.67	341.75	384.78	406.59	529.68	441.8	413.79	607.2	430.97	512.62	578.44	333.79	292.02	349.38	326.96	362.91	333.83	361.68	293.45	334.46	324.25	267.67	298.75	325.11	319.25	304.26	250.28	191.68	200.34	314.27	238.32	206.48
ENSMUSG00000001542	12.29	10.6	12.51	14.27	11.94	13.35	15.1	15.12	13.48	11.26	14.11	12.45	11.85	14.03	11.88	13.1	15.19	15.51	13.52	15.67	15.19	14.2	14.03	14.2	13.85	14.68	16.28	14.32	20.84	24.27	21.59	2.68	6.43	3.77	6.35	4.2	7.1
ENSMUSG00000001552	41.53	33.98	34.01	39.74	83.27	81.39	66.9	37.12	54.05	51.62	42.12	41.94	46.45	34.45	47.81	49.07	34.82	33.04	38.38	38.06	39.11	33.63	44.98	31.47	41.81	58.97	52.06	45.99	49.33	44.54	48.14	27.02	42.01	31.95	39.45	36.13	31.66
ENSMUSG00000001555	0.58	0.69	0.59	0.83	0.8	1.09	1	5.55	5.12	4.77	6.97	0.39	0.81	1.18	0.66	0.28	4.09	3.4	3.5	3.65	4.09	4.56	4.73	3.34	4.36	0.88	2.66	1.78	2.37	1.23	1.36	10.82	5.33	0.77	1.34	2.81	0.35
ENSMUSG00000001558	0.28	0.15	0.07	0.36	0.73	0.14	0	0.74	0.58	0.46	0.24	0.31	0.13	0.12	0.23	0.27	0.31	0.29	0.21	0.13	0.25	0.19	0.37	0.27	0.21	0.16	0.19	0.34	0.11	0.33	0.1	0	0	0	0.22	0	0
ENSMUSG00000001566	0	0	0.04	0	0	0	0	0	0	0	0	0	0	0	0	0	0	0.03	0	0	0	0.04	0.03	0	0.06	0	0	0	0	0	0.04	0	0	0	0	0	0
ENSMUSG00000001569	31.8	29.03	36.91	34.18	22.79	26.65	32.64	16.82	32.45	20.33	26.46	35.58	34.04	40.79	40.38	41.81	20.94	18.86	14.58	19.86	18.92	18.47	18.31	20.52	16.14	19.1	16.38	12.96	21.36	20.01	15.98	2.16	4.89	8.7	13.4	1.98	5.85
ENSMUSG00000001576	106.34	111.94	109.94	111.5	143.21	151.73	139.41	88.05	82.64	111.45	88.31	121.24	129.43	123.82	123.6	132.98	95.18	89.62	92.42	95.39	92.46	86.65	97.04	90.08	88.99	142.12	135.56	136.69	181.55	188.44	174.2	39.79	34.84	52.01	75.18	59.71	92.16
ENSMUSG00000001583	0.16	0.05	0.18	0.03	0.19	0	0.21	0.33	0.14	0.09	0	0.11	0.17	0.07	0.04	0.07	0.13	0.19	0.12	0.09	0.08	0.17	0.1	0.17	0.09	0.52	0.1	0.6	0.5	0.31	0.6	0	0	0	0	0	0
ENSMUSG00000001588	0	0	0	0	0	0	0	0	0.08	0	0.19	0.06	0.02	0	0.03	0	0.04	0.09	0.06	0	0.02	0.17	0.05	0.07	0.14	0	0	0	0	0	0.03	0	0	0	0	0	0
ENSMUSG00000001604	0	0	0	0.1	1.14	0.48	0.84	0.88	0.54	1.22	0.56	0.16	0.23	0.14	0	0.11	0.82	0.87	0.7	0.77	0.69	0.47	0.71	1.03	0.59	0.09	0	0.56	0	0.58	0.36	0	0	0	0.9	0.75	0
ENSMUSG00000001622	0	0.04	0.15	0.51	0	0	0	0	0.03	0.22	0	0	0.14	0	0	0.32	0.02	0.31	0.08	0.4	0	0.19	0	0.02	0.23	0.52	0.42	0.29	0	1.58	0	0	0	0.39	0.12	0	0.14
ENSMUSG00000001627	87.75	70.74	85.42	97.03	84.47	85.59	69.24	78.97	78.94	91.9	88.11	118.78	89.14	147.54	118.54	111.11	67.57	83.6	66.72	75.75	70.19	69.42	62.52	69.64	70.59	33.24	27.76	35.82	59.01	69.61	50.04	1.94	4.33	8.56	8.67	9.13	24.53
ENSMUSG00000001630	12.5	11.52	12.85	12.54	14.31	16.2	10.65	11.68	11.89	15.24	12.15	12.85	12.46	13.55	13.18	13.38	12.12	12.37	12.14	13.84	12.11	11.63	10.11	10.79	11.1	15.03	13.46	12.68	22.19	26.54	25.58	1.76	7.21	8.45	6.33	19.65	6.99
ENSMUSG00000001632	10.35	10.52	11.69	11.44	18.16	19.23	19.74	16.08	19.56	18.69	17.76	10.7	17.3	12.65	13.22	13.65	13.89	13.21	14.1	16.22	14.76	13.59	15.44	13.03	13.11	22.21	16.4	17.35	28.73	26.03	25.65	13.3	11.92	14.23	12.98	15.61	13.88
ENSMUSG00000001642	95.31	98.12	100.47	104.17	113.99	114.98	104	61.07	63.96	67.02	69.76	89.71	94.51	79.56	84.96	93.76	57.66	54.7	55.48	57.29	58.16	56.61	66.15	56.14	55.83	51.41	56.94	52.64	45.11	53.48	39.27	22.44	32.6	28.87	62.43	25.13	34.53
ENSMUSG00000001655	0	0	0	0	0	0	0	0	0	0	0	0	0.03	0	0	0	0	0	0	0	0	0	0	0	0	0	0	0	0	0	0	0	0	0	0	0	0
ENSMUSG00000001656	0	0	0	0	0	0	0	0	0	0	0	0	0	0	0	0	0	0	0	0	0	0	0	0	0	0	0	0	0	0	0	0	0	0	0	0	0
ENSMUSG00000001657	0	0	0.04	0.06	0.14	0	0	0	0	0.28	0.21	0.04	0	0.09	0.07	0.05	0	0.05	0.02	0	0.03	0.07	0	0.06	0	0.08	0.21	0.07	0.16	0.07	0.17	0.09	0	0.14	0.05	0	0
ENSMUSG00000001661	0	0.05	0.14	0	0	0.18	0	0.35	0.15	0.05	0.24	0.42	0.08	0.24	0.17	0.52	0	0.11	0.23	0	0.24	0.03	0.09	0.18	0.3	0.36	0.16	0.1	0.06	0.32	0.18	0	0	0.18	0	0	0
ENSMUSG00000001663	4.79	6.45	8.08	6.46	13.11	15.36	13.84	19.62	14.59	23.67	13.31	20.92	18.52	17.71	19.13	17.65	15.49	16.58	17.12	17.12	17.01	14.22	17.83	17.27	18.61	2.53	2.98	2.35	3.02	1.06	2.46	2.13	5.42	3.34	7.32	2.95	5.7
ENSMUSG00000001665	0.24	0.62	0.51	0.46	2.93	2.03	3.92	5.16	4.57	2.35	5.71	0.49	0.88	0.66	0.15	0.31	3.59	4.89	4.98	3.55	5.05	3.12	3.64	4.92	4.7	1.58	2.15	1.26	0.43	1.04	1.91	0.71	3.58	4.41	2.85	4.11	3.44
ENSMUSG00000001666	173.48	178.87	155.25	144	179.85	193.58	213.31	92.47	97.69	85.24	84.44	111.65	117.48	97.92	121.41	105.05	71.74	59.65	59.3	50.4	66.29	81.22	87.47	83.7	93.19	27.87	30.05	30.59	23.08	26.93	14.89	32.65	46.78	38.67	25.09	30.77	23.25
ENSMUSG00000001670	0	0	0.03	0	0	0	0	0	0.19	0	0.05	0	0	0.16	0	0.09	0.01	0	0	0.11	0.06	0.02	0.09	0.02	0.12	0	0.03	0	0	0	0	0	0	0	0	0	0
ENSMUSG00000001672	0.35	0.67	0.48	0.52	0.4	0	0.8	0.41	0.72	0.23	0.48	0.18	0.35	0.65	0.14	0.3	0.25	0.29	0.24	0.39	0.13	0.22	0.19	0.41	0.3	0.46	0.67	0.47	0.35	0.27	0.18	0	1.07	0	0	0	0
ENSMUSG00000001674	32.02	28.27	30.01	27.13	22.54	32.25	28.49	19.49	21.39	22.65	19.95	31.52	31.59	35.15	28.27	30.93	16.84	14.97	18.01	16.3	16.49	15.38	15.8	13.21	13.73	49.82	29.55	35.45	60.38	62.08	49.94	33.91	8.53	19.11	17.71	12.81	20.58
ENSMUSG00000001687	263.71	236.32	245.37	245.82	323.83	369.13	299.88	199.18	218.54	167.72	206.04	181.9	179.06	194.67	173.49	178.16	197.3	197.99	208.7	238.99	225.98	212.8	212.65	212.66	212.71	193.81	214.13	196.24	193.19	211.26	198.46	104.93	83.24	89.74	88.31	173.22	119.95
ENSMUSG00000001700	1.65	1.74	1.78	1.58	2.65	4.81	3.78	10.84	10.02	12.15	12.73	1.22	0.99	1.59	1.15	1.3	11.11	11.76	12.24	14.47	14.03	11.64	10.95	10.5	12.45	5.28	3.51	3.85	5.67	7.09	5.55	5.57	0.08	2.19	2.82	1.05	3.78
ENSMUSG00000001707	114.46	91.52	82.65	84.63	70.99	90.32	75.65	41.25	35.75	47.16	40.87	95.54	65.83	95.74	81.25	80.94	42.28	46.98	42.63	47.9	39.92	44.1	42.05	44.62	42.75	56.87	54.08	52.95	64.41	76.54	70.54	22.23	15.91	11.37	8.79	11.85	33.43
ENSMUSG00000001729	121.99	139.16	137.62	147.98	156.01	133.28	181.38	152.13	148.25	169.78	148.42	80.65	111.84	87.18	100.52	100.17	125.32	121.09	136.36	138.45	142.17	137.09	163.59	142.69	145.09	92.53	82.88	88.3	75.5	84.56	69.08	66.78	50.56	81.86	74.08	75.09	62.24
ENSMUSG00000001739	0.14	0.14	0.12	0.33	0	0	1.25	0	0.13	0.13	0.2	0.18	0.07	0	0.22	0.15	0.11	0.13	0.11	0.46	0.23	0.15	0.23	0.15	0.07	0	0.21	0	0	0.14	0.31	0	0	0	0	0	0
ENSMUSG00000001741	2	2.85	2.52	3.47	16.88	14.79	20.66	14.17	22.05	17.37	15.7	15.97	17.69	22.85	24.13	17.4	12.92	14.22	12.75	21.18	15.24	12.43	14.13	12.86	11.2	4.64	3.98	4.51	8.73	6.94	4.41	7.92	11.97	6.34	6.38	12.03	4.01
ENSMUSG00000001750	3.48	4.06	6.22	3.99	7.23	3.15	9.23	12.59	12.29	13.37	18.51	4.25	2.36	2.68	3.48	4.3	5.78	8.53	6.04	11.76	7.26	6.8	7.93	6.53	6.62	21.61	10.23	8.45	9.51	8.08	9.26	10.95	0	6.71	2.24	1.39	10.54
ENSMUSG00000001751	5.07	6.64	5.93	7.16	6.82	7.39	12.3	7.93	9.62	6.95	5.74	5.08	9.15	3.71	5.06	4.94	7.19	4.59	4.75	3.92	6.37	5.54	6.91	5.68	5.88	3.85	3.72	5.58	5.21	4.43	4.2	0.19	2.81	1.95	5.7	0.71	4.63
ENSMUSG00000001755	19.4	17.05	19.21	24.8	19.99	26.31	19.83	21.4	21.17	26.33	23.49	14.27	19.29	12.76	18.59	17.74	13.71	14.9	16.31	14.96	16.53	19.45	18.53	16.61	18.43	13.06	12.18	15.82	18.72	17.39	14.41	7.28	20.19	10.02	6.02	3.78	7.06
ENSMUSG00000001761	3.22	3.56	2.72	3.15	14.64	9.36	12.56	10.78	11.43	9.21	11.36	1.51	1.65	1.72	1.6	1.48	9.97	9.43	9.88	10.54	10.87	9.83	10.46	10.85	10.49	9.4	9.86	9.01	7.42	8.09	7.11	6.34	6.38	8.75	12.67	7.5	6.86
ENSMUSG00000001763	22.82	23.99	19.98	20.09	17.69	15.5	17.55	24.32	23.03	25.71	22.55	38.7	41.99	35.65	39.03	40.54	24.34	21.5	24.16	21.08	24.7	23.69	26.76	25.64	25.68	17.82	15	15.98	24.65	24.61	23.93	7.72	4	10.94	9.39	9.87	15.11
ENSMUSG00000001767	7.23	6.27	6.88	7.98	5.83	8.18	6.45	8.51	10.8	9	9.8	6.92	7.13	8.37	6.51	7.76	6.9	6.97	7.62	8.58	6.99	8.22	6.71	6.42	6.51	13.11	10.67	10.19	23.47	15.58	15.7	7.04	13.59	5.86	9.54	4.64	5.08
ENSMUSG00000001768	3.37	2.74	2.64	3.14	4.5	6.95	4.85	10.3	13.44	12.25	15.78	4.32	3.23	3.07	3.85	4.42	14.37	12.15	13.15	14.84	11.71	13.28	12.59	11.79	15.91	9.8	9.88	7.56	12.89	13.23	13.03	19.33	8.24	4.62	24.03	17.75	9.72
ENSMUSG00000001773	1.18	1.57	1.7	1.2	1.96	2.38	3.37	9.45	10.1	9.86	10.78	0.7	0.57	0.64	0.76	0.8	7.31	9.37	9.19	13.11	10.42	10.35	8.05	7.37	9.36	1.77	3.94	3.1	2.46	3.67	2.94	2.16	11.16	7.01	4.26	5.41	3.7
ENSMUSG00000001774	67.94	54.8	50.51	55.13	54.7	70.45	51.57	34.79	39.01	41.6	38.59	58.52	45.14	77.43	51.16	58.56	31.8	35.07	37.26	38.75	34.36	40.46	34.25	33.8	33.24	25.78	32.54	29.65	39.42	48.95	44.41	15.31	8.94	10.04	12.84	7.38	13.37
ENSMUSG00000001783	117.98	110.8	130.07	147.14	124.95	138.18	131.15	109.78	124.8	123.79	123.94	96.22	113.72	94.32	110	121.11	94.03	93.81	101.14	108.27	105.54	101.3	103.93	93.91	93.34	138.04	125	121.67	151.69	130.27	125.13	48.72	54.74	48.47	61.34	48.34	69.92
ENSMUSG00000001785	16.09	16.31	16.21	17.88	11.01	15.6	15.16	15.22	18.38	18.42	17.43	10.84	12.98	11.85	12.41	14.25	16.68	12.92	15.66	19.5	15.8	15.69	13.55	14.19	12.98	21.55	21.48	20.36	29.08	27.76	22.14	9.3	16.41	9.21	8.37	13.8	17.2
ENSMUSG00000001786	32.99	30.53	30.07	33.96	27.25	27.68	26.88	27.75	30.06	24.68	25.53	31.79	30.59	33.99	31.86	33.48	26.43	29.27	28.39	33.54	29.32	29.22	31.68	28.77	28.23	37.54	32.2	36.16	34.59	40.13	45.29	5.23	19.56	9.93	12.13	10.56	18.69
ENSMUSG00000001794	358.59	421.42	397.09	380.06	501.75	510.2	456.78	241.44	253.46	290.73	250.98	467.94	419.86	418.92	457.57	521.46	241.81	273.95	264.48	261.06	276.29	245.81	293.91	259	282.24	213.06	216.75	246.71	191.94	223.88	181.05	134.3	134.17	136.32	161.52	111.86	101.3
ENSMUSG00000001802	44.29	51.14	51.91	54.11	40.83	49.14	53.65	49.35	52.14	51.98	50.32	36.01	59.44	34.87	42.7	49.32	41.3	37.53	37.67	33.37	42.5	43.9	46.75	38.09	47.53	41.68	35.75	41.03	39.71	35.05	40.91	17.63	15.25	20.39	17.61	16.47	22.84
ENSMUSG00000001804	0	0	0	0	0	0	0	0	0	0	0.03	0	0	0	0	0	0	0	0	0	0	0	0	0	0	0	0	0	0	0	0	0	0	0	0	0	0.04
ENSMUSG00000001815	0	0.03	0	0.03	0.31	1.08	0	0.08	0.22	0.12	0.2	0.26	0.16	0.34	0.21	0.35	0.19	0.18	0.19	0.32	0.26	0.18	0.16	0.26	0.26	0.17	0.17	0.33	0.59	0.76	0.46	0.59	0	0.03	0.85	0	0.1
ENSMUSG00000001819	0	0	0.03	0	0.13	0	0	0	0	0	0	0.03	0.03	0.1	0.03	0	0.07	0.02	0.02	0	0.04	0	0	0	0.02	0	0	0	0	0.03	0.14	0	0	0	0	0	0
ENSMUSG00000001823	0	0	0	0	0	0	0	0	0	0	0	0	0	0	0	0	0	0	0	0	0	0	0	0	0	0	0	0	0	0	0	0	0	0	0	0	0
ENSMUSG00000001827	1.36	2.55	1.42	2.51	9.02	6.62	4.57	11.97	20.69	12.01	8.65	3.3	1.39	1.67	2.67	1.32	11.22	12.88	13.63	19.23	13.12	11.73	14.62	9.24	10.44	3.33	3.2	4.77	2.56	2.86	0.58	1.37	9.41	15.12	1.68	6.7	9.9
ENSMUSG00000001829	25.26	24.03	26.4	33.75	28.56	34.48	38.34	38.91	41.1	44.72	39.33	22.26	27.9	20.36	24.03	28.1	29.82	25.53	33.09	46.04	38.81	36.03	32.91	32.42	28.38	24.74	31.01	25.98	27.68	34.39	28.76	18.9	36.2	16.75	26.95	28.38	25.52
ENSMUSG00000001833	237.18	191.64	219.81	227.76	267.93	311.81	257.19	285.92	312.77	260.12	299.01	339.07	304.01	382.54	335.75	343.79	272.63	294.35	254.7	314.68	270.38	290.95	250.26	252.67	244.78	74.59	104.2	93.24	93.79	82.95	80.34	43.2	48.28	49.21	30.48	23.44	36.82
ENSMUSG00000001844	26.46	28.19	29.07	25.17	32.14	27.97	36.13	31.38	32.08	35.19	28.29	27.44	26.65	24.96	26.31	25.21	28.08	30.27	28.01	25.04	24.86	25.79	27.9	28.44	34.22	26.68	24.31	29.24	25.11	24.58	21.02	10.96	9.95	11.22	7.86	8.06	10.03
ENSMUSG00000001847	280.43	260.83	284.25	296.19	272.28	285.28	299.93	340.47	359.05	339.65	338.06	287.01	315.14	327.1	307.77	321.89	344.19	335.85	346.07	379.92	360.61	356.33	347.34	343.6	358.25	253.05	245.48	256.85	313.85	309.96	268.89	177.63	124.61	113.27	179.39	127.12	159.21
ENSMUSG00000001855	11.32	13.83	15.96	23.62	20.27	23.14	19.36	16.92	20.64	15.66	18.04	13.79	15.89	17.49	14.68	18.87	13.56	14.73	12.66	11.23	13.8	14.53	12.3	11.61	15.66	34.51	36.85	34.47	49.54	54.18	42.91	27.06	9.56	11.58	27.3	22.22	32.82
ENSMUSG00000001864	0.35	0.59	0.57	0.42	1.76	4.67	1.51	9.45	13.81	7.7	10.29	0.7	0.62	0.55	0.32	0.33	6.35	9.42	8.43	11.16	10.49	10.83	8.14	7.11	7.5	4.72	3.7	3.1	7.71	3.8	3.83	4.14	1.8	2.93	10.44	5.39	9.07
ENSMUSG00000001865	0	0	0.05	0	0	0	0	0.12	0	0.06	0.26	0.05	0	0	0	0	0.1	0	0.11	0	0.03	0	0.05	0	0.03	0.06	0.22	0	0	0	0	0	0	0	0	0	0
ENSMUSG00000001870	12.04	9.63	9.59	9.15	11.13	13.67	13.3	14.34	9.67	15.22	18.4	7.62	13.23	11.63	10.49	11.36	11.41	15.06	12.27	18.41	14.02	14.72	13.67	13.75	13.52	7.18	5.78	9.29	8.81	14.8	10.68	2	7.11	3.8	3.16	2.18	9.09
ENSMUSG00000001891	72.11	59.57	71.96	71.36	88.86	110.81	74.6	73.68	74.83	64.11	69.15	68.52	45.66	72.68	65.41	65.65	57.95	70.98	56.89	74.56	62.82	62.46	54.1	59.82	57.08	27.59	26.37	23.69	29.62	36.09	26.56	13.74	11.38	11	8.52	16.73	13.97
ENSMUSG00000001901	2.69	2.55	2.36	2.43	0.68	1.26	1.29	1.88	2.69	2.11	2.08	1.92	2.14	1.53	1.81	2.22	1.84	1.51	1.94	1.95	1.98	2.3	2.04	1.95	2.01	1.97	1.02	1.34	1.39	2.28	2.08	2.34	0	0.17	0.94	0.61	0.69
ENSMUSG00000001909	44.41	41.61	44.35	43.7	30.89	25.81	45.16	39.08	50.02	52.63	48.98	39.86	48.1	30.35	35.39	42.65	33.03	32.23	30.42	36.04	32.3	36.47	41.37	35.7	40.35	19.78	25.71	26.78	23.89	20.47	23.71	21.23	31.04	16.19	17.75	32.69	26.23
ENSMUSG00000001910	35.77	43.73	46.72	51.85	49.89	50.18	53.26	59.32	61.45	58.06	56.89	30.71	49.13	28.73	37.47	41.91	51.17	44.38	47.19	47.53	52.24	53.59	58.39	51.77	59.34	105.09	92.75	99.07	116.37	117.28	120.47	47.5	43.22	52.71	46.31	35.01	63.46
ENSMUSG00000001911	11.14	14.61	13.91	16.38	41.48	38.24	40.39	70.85	70.08	95.14	69.5	27.74	49.11	31.03	35.76	37.66	60.49	47.48	50.77	51.49	60.79	61.24	60.91	50.57	61.45	135.26	105	113.93	206.86	194.62	195.92	112.87	134.24	102.68	118.84	145.14	103.7
ENSMUSG00000001918	0.18	0.42	0.85	0.97	1.45	0.51	1.95	2.11	2.78	4.32	2.22	0.51	0.54	0.43	0.47	0.43	1.96	2.84	2.09	1.79	2.03	2.27	2.07	1.68	4.08	0.46	1.66	1.15	0.55	1.08	0.77	0	11.1	1.08	1.65	0.33	0.1
ENSMUSG00000001924	292.21	261.36	338.46	352.36	300.56	343.82	302.05	256.7	315.93	271.32	273.5	274.28	279.26	225.91	289.59	314.37	195.65	211.49	210.68	218.91	214.29	212.57	199.28	175.89	207.32	267.87	239.46	239.8	238.76	243.8	188.86	166.99	156.6	169.29	170.61	132.56	135.62
ENSMUSG00000001930	1.38	1.11	1.11	1.1	2.57	4.6	3.35	5.51	4.36	3.74	5.02	0.59	0.46	0.41	0.87	0.43	2.62	2.79	2.89	3.32	2.65	3.53	4.19	3.54	4.19	1.18	1.14	1.8	0.81	0.66	0.61	6.48	2.07	1.92	2.46	3.13	0.69
ENSMUSG00000001942	14.4	14.45	12.87	11.63	9.26	10.73	11.41	14.48	14.81	12.69	13.14	13.32	13.66	12.17	12.87	12.93	12.12	13.03	13.42	14.42	14.15	13.36	12.47	11.75	13.02	13.29	12.47	13.91	17.32	18.79	15.16	6.36	4.11	2.39	3.72	4.24	6.58
ENSMUSG00000001943	2.88	2.83	4.75	3.28	1.15	1.74	1.59	6.33	4.85	4.69	6.27	11.15	11.32	10.59	10.2	10.05	4.7	4.61	4.5	4.68	4.13	5.14	5.21	4.27	4.33	0.35	0.75	1.41	1.25	2.21	0.7	1.88	9.17	0.25	0	1.2	2.51
ENSMUSG00000001946	3.85	2.8	4.29	3.92	3.19	2.15	3.35	10.74	11.36	8.03	7.63	5.15	4.84	4.25	5.48	5.29	6.69	7.54	6.6	7.41	8.37	9.37	9.48	8.11	8.54	2.36	1.65	2.41	2.17	1.19	2.21	4	0	5.56	1.08	4.48	2.68
ENSMUSG00000001948	10.23	12.22	8.75	8.05	10.1	10.47	12.85	5.81	6.38	4.85	7.08	12.25	8.44	12.18	8.57	11.25	6.75	6.92	5.79	8.61	7.37	5.26	6.22	6.53	5.16	3.05	3.59	2.94	1.9	2.96	2.05	1.77	0	2.18	2.57	3.5	4.82
ENSMUSG00000001962	39.5	36.19	43.5	38.07	39.48	36.84	27.15	28.59	27.61	29.04	30.15	47.08	47.04	40.03	41.62	41.92	20.97	20.19	20.17	24.42	22.48	25.85	21.63	21.36	20.09	24.5	23.94	19.62	23.62	17.36	21.08	12.62	20.84	11.52	10.66	10.91	9.55
ENSMUSG00000001964	92.5	86.75	83.72	94.13	64.66	70.14	79.73	53.72	47.63	54.65	51.35	90.8	95.2	84.7	89.87	90.94	48.2	40.19	47.33	43.74	46.48	48.91	43.98	44.97	44.65	104.3	80.17	104.73	127.11	123.09	102.66	29.15	21.68	28.62	46.56	23.65	38.73
ENSMUSG00000001983	11.46	10.05	12.01	16.13	13.32	19.41	13.63	13.67	16.78	17.11	16.42	8.25	11.23	8.51	10.18	10.01	12.46	10.21	12	13.79	12.29	13.27	12.29	12.7	11.94	20.22	12.9	15.16	26.07	23.15	24.8	12.38	2.9	4.82	7.55	7.22	11.46
ENSMUSG00000001985	26.02	23.76	24.93	28.23	26.12	26.32	23.37	25.71	29.29	27.2	26.3	7.1	12.59	8.41	8.91	9.22	23.14	19.9	25.06	23.48	23.08	23.83	23.47	20.33	21.05	87.28	74.38	68.29	46.12	49.12	47.45	15.05	13.37	14.6	15.66	21.48	22.01
ENSMUSG00000001986	64.37	56.94	66.95	68.02	90.74	91.54	82.7	78.24	86.49	69.69	80.44	59.73	62.5	56.06	56	59.8	75.43	73.2	72.23	86.38	75.27	74.64	63.52	61.72	65.08	43.25	53.78	38.08	46	58.17	61.34	44.48	28.26	34.87	50.1	43.54	33
ENSMUSG00000001988	12.21	16.65	16.09	15.35	3.8	2.19	2.8	8.85	9.88	10.14	7.53	1.22	1.79	1.71	1.64	1.73	5.56	4.12	4.23	2.12	5.14	6.35	7.28	4.74	7.74	2.86	3.04	3.94	1.28	1.65	1.41	4.04	4.09	0.75	2.36	3.84	0.26
ENSMUSG00000001995	9.04	9.99	10.52	11.77	10.74	10.08	14.32	20.44	22.04	19.74	21.44	6.52	9.92	6.48	8.39	9.71	15.09	13.77	16.87	15.84	17.14	17.46	17.94	14.24	16.93	53.89	45.85	44.29	64.72	67.68	65.29	23.62	20.45	17.47	19.33	19.93	28.87
ENSMUSG00000001998	1.04	1.84	1.84	1.74	2.21	1.66	1.75	4.72	5.89	5.95	6.33	1.45	1.54	1.28	1.68	1.26	4.11	4.07	3.93	5.58	4.5	4.42	3.56	4.26	3.06	6.54	6.3	3.5	7.77	9.23	5.83	4.6	5.97	3.11	3.78	3.73	4.13
ENSMUSG00000001999	61.4	53.36	64.77	59.16	71.01	67.79	76.59	34.4	34.82	30.27	30.47	53.66	43.52	49.42	52.51	59.34	27.01	28.15	26.92	35.93	28.48	27.42	31.77	28.16	29.8	20.13	17.98	23.61	27.56	20.65	19.59	8.89	10.22	18.5	22.52	17.14	7.75
ENSMUSG00000002006	59.12	58.14	60.65	69.91	41.68	48.41	55.17	55.2	53.74	59.41	52.45	47.58	61.33	51.45	56.52	54.6	55.37	49.69	46.75	51.07	51.64	54.89	55.9	54.15	54.54	50.23	46.04	51.03	40.2	39.58	34.75	33.33	22.1	38.08	43.75	47	32.53
ENSMUSG00000002007	1.6	1.66	1.83	1.94	0.5	0.6	1.58	3.38	1.99	2.03	4.16	2.31	3.75	1.51	2.73	2.42	1.73	2.57	2.44	1.97	1.37	1.39	1.87	1.88	2.24	0.77	0.44	0.74	1.28	1.19	0.67	1.34	0.11	0.36	0	0	0.35
ENSMUSG00000002010	230.64	238.6	277.9	276.29	276.53	289.27	277.19	200.1	216.64	227.41	200.35	225.19	252.73	203.73	244.15	251.74	159.21	153.68	173.62	177.61	179.05	168.16	187.72	162.63	155.57	56.69	86.46	80.37	61.69	65.52	53.94	138.51	92.93	113.99	82.01	115.97	83.42
ENSMUSG00000002012	202.22	201.64	201.2	212.59	70.81	75.46	72.49	101.29	111.91	120.98	120.79	192.04	183.74	180.4	192.08	203.05	95.3	100.65	103.82	120.4	114.67	93.65	110.46	96.67	101.33	11.02	13.87	14.54	8.49	8.72	7.4	21.83	21.45	25.46	27.52	19.48	10.01
ENSMUSG00000002014	97.07	108.46	103.78	103.75	102.19	117.84	104.96	75.08	84.42	88.37	78.94	119.04	107.35	111.76	105.72	105.06	66.24	64.99	63.3	77.17	62.04	60.73	69.04	65.96	68.92	24.07	21.93	20.52	19.91	21.06	15.72	5.34	12.84	24.23	13.59	11.91	20.33
ENSMUSG00000002015	142.9	139.82	135.82	130.11	189.71	205.71	162.25	104.4	108.9	112.33	107.18	164.68	133.7	164.36	158.77	162.06	97.22	106.09	104.62	125.66	106.55	109.8	105.82	97.77	100.39	67.37	59.51	76.31	67.78	51.06	45.19	42.61	32.59	46.22	57.7	39.82	48.14
ENSMUSG00000002017	26.58	23.88	23.83	26.65	29.02	30.36	29.06	24.07	30.31	33.26	30.84	28.91	24.01	26.94	26.85	29	20.75	22.5	21.59	26.9	22.59	23.2	22.6	21.47	21.27	28.69	30.16	30.19	33.89	36.57	33.71	8.13	8.97	8.38	6.6	9.95	17.76
ENSMUSG00000002020	0.28	0.25	0.31	0.42	1.11	5.22	1.52	1.66	4.65	2.03	1.78	1.3	1.89	0.67	0.7	0.88	1.26	2.21	0.79	1.23	1.54	0.99	3.59	1.89	1.55	1.05	1.76	0.3	1.03	2.32	0.35	0	0.59	2.93	3.1	0.72	0.26
ENSMUSG00000002028	3.6	3.93	5.73	5.72	3.53	3.71	6.82	16.03	19.83	19.6	18.59	3.33	4.33	4.01	4.1	4.12	12.66	12.95	11.61	14.45	12.94	14.15	12.28	9.66	10.26	60.52	46.26	40.9	53.6	55.44	54.96	20.17	14	19.99	17.55	12.63	29.56
ENSMUSG00000002031	149.5	144.31	120.22	129.11	162.91	139.63	125.99	94.12	100.07	110.23	115.76	170.9	153.06	172.48	172.37	167.94	98.68	110.42	108.61	118.26	109.25	102.92	110.46	100.65	94.91	205.42	168.44	188.15	186.42	183.72	187.03	103.44	44.46	97.88	66.13	104.36	101.08
ENSMUSG00000002032	54.36	53.37	51.75	54.18	91.51	90.09	74.19	39.63	47.36	40.93	40.29	51.46	58.7	48.9	53.96	53.27	37.7	37.35	34.18	39.67	38.19	38.63	42.94	39.48	41.95	17.34	17.67	16.85	20.54	20.8	18.35	9.51	12.94	7.28	10.12	6.26	9.9
ENSMUSG00000002033	0	0	0	0	0	0	0	0	0	0	0.49	0	0	0	0	0	0.19	0.06	0.16	0	0.25	0.55	0	0.18	0	0	0	0	0	0	0	0	0	0	0	0	0
ENSMUSG00000002043	35.17	45.85	32.63	36.98	36.92	35.04	44.35	24.83	27.68	28.94	29	23.76	42.61	28.58	31.46	29.67	21.05	16.21	13.76	13.05	16.14	20.58	26	24.92	27.04	4.46	4.51	4.27	2.92	2.54	3.13	2.69	9.87	3.55	8	13.94	5.87
ENSMUSG00000002052	46.1	46.65	66.76	74.51	48.46	42.1	50.25	59.81	68.84	67.19	67.7	34.18	59.79	32.06	47.43	52.33	52.51	47.8	51.44	51.78	55.37	53.38	52.59	43.21	50.1	117.83	96.97	87.75	105.32	103.91	105.82	45.76	39.25	35.26	45.45	43.69	53.99
ENSMUSG00000002055	5.62	4.08	4.03	6.12	21.96	26.68	18.05	10.46	8.43	9.79	15.2	3.78	3.75	5.04	4.79	3.64	7.24	10	10.22	9.87	10.95	8.35	8.89	11.04	10.86	7.51	3.81	6.17	10.06	7.66	6.3	8.78	21.64	3.88	6.44	3.15	11.84
ENSMUSG00000002057	0	0	0	0	0	0	0	0.11	0	0	0	0	0.02	0	0	0	0	0	0.01	0	0.01	0	0	0	0.01	0	0	0	0.03	0	0.08	0	0	0	0	0	0.04
ENSMUSG00000002058	65.79	75.46	68.27	76.07	46.9	76.47	63.49	40.32	42.62	45.68	44.68	47.29	55.43	47.98	54.43	57.39	34.05	36.51	34.73	35.68	37.76	38.42	44.21	42.35	42.18	38.51	35.94	44.05	37.29	35.16	38.67	17.03	5.82	11.7	12.01	16.73	15.78
ENSMUSG00000002059	21.87	19.52	25.08	18.74	12.26	9.29	14.19	14.65	23.1	34.16	20.02	12.51	11.79	9.64	12.95	13.64	18.72	24.97	16.97	20.01	20.01	17.42	18.81	20.34	20.69	16.78	9.6	10.9	7.02	8.8	9.22	0.03	3.47	8.53	10.73	5.47	4.22
ENSMUSG00000002064	130.37	128.24	119.33	138.09	135.97	115.43	115.18	67.58	80.16	90.32	79.07	124.99	118.38	115.69	117.86	129.43	68.01	70.44	77.5	90.65	74.43	75.44	86.07	76.85	76.94	43.44	38.99	49.9	36.43	39.48	47.82	22.22	12.77	27.96	35.87	16.15	27.64
ENSMUSG00000002068	25.52	25.11	29.06	25.06	26.33	30.91	27.67	12.82	16.5	13.31	16.31	30.49	31.4	23.85	25.17	30.17	13.07	13.04	12.65	15.39	14.17	13.55	15.01	13.26	13.9	68.62	50.84	58.22	83.3	71.7	92.01	39.82	11.88	25.11	15.27	9.22	25.92
ENSMUSG00000002076	3.01	1.37	1.21	1.48	4.28	0.72	1.09	1.46	0.59	0.72	2.56	0.88	0.65	2.09	0.57	1.57	0.72	0.98	0.74	0.39	0.52	1.15	0.8	1.1	1.02	1.59	0.4	2.23	2.55	1.11	3.89	0	0	0.32	3.4	7.3	0.4
ENSMUSG00000002083	6.01	5.12	4.41	2.95	2.93	2.68	4.25	3.86	5.48	6.9	6.58	3.76	7.49	4.48	4.06	3.71	2.87	1.68	1.82	1.42	1.76	2.53	3.91	2.6	3.22	3.22	2.21	3.49	2.76	2.24	2.54	3.89	2.32	1.93	0.87	1.14	0.97
ENSMUSG00000002100	3.91	3.5	4.39	5.16	16.21	16.81	15.05	6.28	7.83	7.26	5.75	8.66	9.37	7.65	10.15	7.97	7.25	7.15	4.61	9.31	7.39	6.89	8.32	8.57	6.85	1.43	1.66	1.06	1.7	1.31	0.28	1.19	1.52	1.9	1.98	0.44	0.89
ENSMUSG00000002102	282.32	249.11	297.05	293.41	292.19	279.56	241.69	180.09	192.77	189.93	192.91	346.72	364	330.51	350.41	350.75	172.31	160.78	190.31	179.33	179.31	170.08	178.89	159.49	172.22	172.55	182.62	171.25	182.4	166.77	185.58	117.99	133.94	137.08	131.23	128.33	130.54
ENSMUSG00000002103	34.69	30.01	30.27	30.26	28.92	32.95	26.13	32.73	38.69	36.87	35.1	27.17	28.99	24.58	26.01	28.08	32.21	30.95	30.97	37.8	34.24	30.72	30.13	27.05	29.51	43.68	49.07	40.46	57.22	73.97	55.97	42.17	26.04	18.8	36.42	23.35	30.86
ENSMUSG00000002104	5.23	5.93	5.63	5.92	0	0.44	0	1.95	0.96	1	2.23	0.32	0.46	0.17	0.57	0.19	1.71	0.32	0.57	1.11	0.75	1.21	0.61	1.12	1.11	0.61	2.48	1.54	0.2	0.36	0.06	0.51	0	0.3	0	0	0
ENSMUSG00000002105	30.97	41.47	35.34	35.35	33.6	40.59	48.38	24.8	29.45	25.84	24.65	17.78	21.73	16.63	17.16	17.36	18.24	19.58	15.07	16.45	18.94	19.81	22.41	20.84	24.22	19.14	14.52	16.61	9.96	10.92	12.16	5.82	9.65	8.17	5.7	29.11	10.16
ENSMUSG00000002107	101	85.92	96.9	102.03	70.06	69.29	48.91	78.12	89.09	112.08	95.09	96.81	107.35	90.15	88.26	93.7	87.62	77.08	79.48	106.74	84.01	79.25	71.92	68.09	68.53	259.55	280.43	265.66	460.95	551.36	475.02	73.06	76.48	66.6	85.86	126.47	201.83
ENSMUSG00000002108	2.11	2.62	2.22	1.98	7.31	9.69	9.86	4.07	4.07	4.34	5.47	3.1	3.09	4.55	5.05	3.56	3.92	4.62	4.7	4.85	4.9	3.85	5.68	4.91	3.91	2.89	3.68	2.65	1.33	1.12	1.96	0	1.52	2.12	1.03	7.05	1.47
ENSMUSG00000002109	3.69	5.76	5.62	4.47	3.93	3.55	2.15	6.11	6.47	6.97	7.51	4.81	5.58	4.29	5.51	4.35	4.75	5.86	4.37	5.9	5.03	6.04	4.88	5.5	5.31	1.71	2.49	2.01	2.67	2.3	1.75	0.99	0.78	0.92	2.05	0.19	3.87
ENSMUSG00000002111	0.33	0.65	0.57	0.24	1.96	1.27	1.44	5.76	4.84	3.3	5.93	0.38	0.66	0.88	0.17	0.13	4.09	4.23	4	4.61	3.93	4.62	4.6	4.25	4.86	1.42	1.04	2.13	1.55	0.85	2.01	4.25	0.22	1.13	4.17	1.81	3.8
ENSMUSG00000002129	32.14	31.59	32.07	33.43	32.43	28.03	25.61	29.52	32.25	36.06	33.95	29.97	33.37	28.97	28.84	30.25	27.68	26.5	29.01	28.77	29.68	30.15	27.28	24.52	27.79	85.14	71.84	72.3	93.6	82.73	92.49	30.25	23.66	27.98	27.47	25.43	46.18
ENSMUSG00000002147	4	3.47	3.63	4.57	6.94	4.35	6.06	7.78	6.64	5.52	7.99	6.05	9.55	6.27	5.79	5.98	5.67	5.51	6.72	7.03	8.26	6.15	7.95	6.63	5.95	6.14	6.39	7.29	8.61	10.5	9.93	2.56	1.91	2.88	3.89	11.22	4.57
ENSMUSG00000002190	9.08	8.59	9.9	9.33	10.47	12.8	15.98	11.18	12.18	8.37	11.11	6.84	5.9	6.22	7.28	8.24	7.96	9.74	9.1	9.1	10.68	10.3	8.75	8	9.61	10.26	8.64	6.27	9.69	12.23	11.83	3.32	2.75	4.98	3.17	3.09	6.64
ENSMUSG00000002204	0.47	0.27	0.38	0.25	0	0.5	0.25	2.13	1	1.06	0.84	0.23	0.59	1.14	0.24	0.36	1.17	1.26	0.79	0.99	0.99	1.01	1.26	1.03	0.87	1.06	0.75	0.27	0.18	0.64	0.35	0.11	0.71	1.46	0.08	0.82	0.8
ENSMUSG00000002205	33.96	34.58	33.85	35.78	38.43	30.58	30.05	22.97	32.22	30.61	26.09	29.98	28.93	28.19	31.04	27.09	23.68	21.22	23.82	23.52	25.72	23.71	27	24.3	22.74	25.36	24.7	29.18	17.03	20.83	21.76	34.45	8.83	16.12	12.69	17.73	4.03
ENSMUSG00000002210	27.44	27.88	39.9	36.91	34.53	38.45	26.96	22.28	25	35.21	26.2	30.33	41.81	28.61	34.14	37.04	19.29	21.16	18.73	20.29	22.05	18.58	24.63	18.73	24.38	22.84	16.01	19.1	19.13	20.15	19.86	15.04	11.79	9.11	8.94	6.21	15.48
ENSMUSG00000002221	24.69	25.53	31.54	27.05	17.98	28.89	26.71	24.4	19.18	28.86	28.57	23.76	26.71	29.53	26.31	26.98	28.06	30.47	21.39	28.84	24.76	22.06	25.31	25	24.67	40.99	38.88	39.52	64.63	62.44	58.58	26.73	16.38	16.71	19.53	28.22	18.65
ENSMUSG00000002222	80.7	67.67	70.18	74.85	93.3	93.53	84.21	67.48	74.17	62.28	70.42	70.75	73.39	85	83.99	76.93	75.43	79.05	69.14	91.96	72.12	74.37	73.06	74.68	67.17	39.76	43.96	39.16	61.62	97.54	65.45	25.73	11.28	11.03	23.36	23.07	30.98
ENSMUSG00000002227	1.99	2.01	1.9	2.07	0.85	0.49	0.94	1.95	3.51	3.22	4.34	1.44	1.77	1.08	1.19	1.44	2.03	2.41	2.22	2.23	2.79	2.68	2.25	1.91	2.43	2.97	1.39	2.69	3.04	3.76	3.07	0	2.73	3.15	3.6	0.2	1.37
ENSMUSG00000002228	3.42	2.86	2.51	4.15	16.04	13.03	14.11	2.43	2.17	1.54	2.14	1.77	1.87	1.88	2.2	2.15	1.53	1.12	1.62	2.18	1.36	1.69	1.39	1.64	2.27	0.47	0.64	0.67	0.28	0.46	0.24	1.94	0.13	1.25	0	0	0.16
ENSMUSG00000002233	2.6	3.6	2.2	2.7	9.87	4.72	11.38	24.24	24.7	33.83	23.56	4.78	3.17	3.05	4.76	4.99	21.63	21.97	20.36	22.24	25.83	22.69	26.61	22.23	22.06	8.18	4.05	6.01	5.69	5.2	7.28	14.86	3.82	14.4	15.92	13.1	13.32
ENSMUSG00000002240	0	0	0	0	0	0	0	0	0	0	0	0	0	0	0	0	0	0	0	0	0	0	0	0	0	0	0	0	0	0	0	0	0	0	0	0	0
ENSMUSG00000002249	0.81	0.45	0.58	0.64	0.1	0.35	0.15	1.02	0.74	1.93	2.71	0.16	0.24	0.78	0.14	0.4	1.33	1.18	1.05	0.71	1.35	1.58	1.78	1.04	1.48	1.83	0.22	0.48	0.82	0.24	0.88	0.34	0.45	0.82	0.97	1.4	0.28
ENSMUSG00000002250	11.31	12.3	10.38	13.2	30.35	18.27	26.05	14.67	14.08	16.5	13.46	6.68	11.54	5.91	8.88	9.43	13.25	9.68	11.46	8.76	14.28	13.17	13.88	12.36	14.83	21.76	19.95	21.93	23.12	24.57	24.55	10.38	19.53	10.15	11.21	18.67	10.73
ENSMUSG00000002257	1.49	1.51	1.29	1.54	1.16	0.63	1.28	1.59	1.22	1.89	1.93	0.74	0.67	0.73	0.93	0.78	0.83	0.92	0.91	0.88	1.02	1.19	1.22	1.17	1.56	1.36	0.89	0.71	0.84	0.78	0.71	12.42	0	1.63	0.59	2.21	0.18
ENSMUSG00000002265	54.14	48.3	57.51	58.62	30.39	34.88	38.4	78.36	99.56	77.17	107.23	30.91	34.69	39.5	40.3	48.72	58.03	68.37	72.47	75.78	82.65	74.88	58.43	55.45	58.96	255.87	212.53	173.6	261.36	281.95	291.72	104.81	61.61	54.32	90.9	88.46	135.67
ENSMUSG00000002266	1.11	1.03	1.36	1.14	0.8	1.16	0.8	2.22	2.29	2.14	2.42	0.43	0.42	0.58	0.67	0.64	1.41	1.94	2.34	1.93	2.39	2.06	1.58	1.75	1.64	2.71	2.09	1.09	1.73	2.91	2.3	0	0.25	1.49	0.32	1.59	0.95
ENSMUSG00000002274	12.23	16.72	13.41	14.07	26.57	22.33	29.52	98.91	95.04	114.1	82.37	9.44	8.78	9.03	12.26	9.91	64.11	47.78	48.03	43.36	56.3	58.46	82.21	74.17	84.37	13.61	17.34	15.55	8	9.12	9.75	23.3	24.32	25.46	43.94	31.54	17.38
ENSMUSG00000002279	14.3	16.27	14.07	14.45	13.63	15.73	13.09	15.91	19.54	19.66	16.42	13.36	16.34	10.94	11.53	11.7	13.28	14.29	13.52	11.81	15.31	13.93	16.12	13.88	15.12	10.71	14.01	13.84	12.04	11.1	13.12	4.53	9.05	10.91	10.49	13.11	4.78
ENSMUSG00000002280	41.56	40.17	40.38	42.89	41.28	35.37	41.03	20.65	22.06	25.09	21.14	30.83	35.99	32.2	33.53	35	18.55	16.27	17.97	24.2	19.97	19.23	22.58	18.01	22.18	38.02	29.35	33.71	26.96	33.34	34.69	14.17	22.56	8.02	21.7	5.01	20.02
ENSMUSG00000002289	0.32	0.45	0.66	0.36	0.89	0.62	0.99	0.96	1.72	3.27	2.44	0.53	0.4	0.13	0.55	0.11	2.17	1.51	1.92	2.03	2.03	1.76	1.77	1.64	2.15	0.48	0.51	0.46	0.83	0.59	0.44	1.88	0	0.54	1.45	0	0.22
ENSMUSG00000002297	1.05	0.59	0.57	0.59	1.99	0.43	1.28	0.61	1.05	2.77	1.71	0.78	1.23	0.89	0.8	0.89	1.17	1.19	0.82	0.78	0.92	1.32	1.07	0.97	0.68	0.54	0.57	0.39	1.26	0.68	1.1	0.17	4.65	0.32	0	0	0.76
ENSMUSG00000002307	28.13	34.46	36.06	38.84	35.19	39.42	24.24	17.14	21.06	19.28	16.46	41.87	38.72	46.12	40.56	43.85	18.78	19.59	17.37	16.51	17.41	17.47	18.97	16.77	21.5	24.92	21.5	21.42	26.93	26.27	28.57	16.08	20.58	9.85	13.82	15.79	10.97
ENSMUSG00000002308	26.18	22.82	22.8	25.54	16.18	18.99	22.05	15.06	18.09	16.93	16.95	25.85	25.55	21.4	24.15	24.09	15.05	13.64	14.18	18.27	16.01	14.72	17.59	15.16	16.7	20.02	19.15	14.6	19.88	18.09	17.14	3.59	2.63	4.77	3.61	5.06	10.72
ENSMUSG00000002319	100.92	110.69	130.62	131.06	93.51	113.74	83.36	63.32	55.56	89.79	92.43	81.54	106.79	74.9	81.62	99.83	59.27	46.47	51.61	50.3	54.89	57.07	55.43	55.51	64.44	39.41	39.71	53.19	56.73	40.06	45.55	31.37	32.22	37.5	26.71	55.58	38.69
ENSMUSG00000002320	23.55	21.95	26.57	25.77	29.42	40.48	37.53	31.98	33.67	38.08	27.02	18.9	23.37	19.9	20.01	20.62	25.75	24.56	23.07	26.23	26.01	26.56	25.62	24.08	23.24	69.74	67.65	67.76	98.06	85.9	94.29	30.66	15.67	23.76	24.92	33.01	51.87
ENSMUSG00000002324	0.5	0.37	0.72	0.89	3.13	1.05	1.34	1.35	2.95	0.45	0.72	0.82	0.24	0.83	0.81	0.51	0.28	0.68	0.34	0.79	0.38	0.25	0.6	0.56	0.54	0.69	0.74	0.11	0.44	0.27	0.23	0	2.45	0	0	0	0.43
ENSMUSG00000002325	2.23	2.37	3.26	3.22	1.55	1.44	3.08	3.8	4.33	8.92	7.38	2.09	2.1	1.95	2.08	2.5	3.28	4.46	3.89	5.35	4.87	3.96	4.55	3.7	3.93	2.72	2.2	3.66	3.48	3.12	3.45	2.05	5.45	1.85	1.57	2.29	1.63
ENSMUSG00000002326	29.89	28.79	28.69	31.29	25.3	26.16	28.72	23.18	27.16	22.98	23.7	21.55	24.71	21.18	22.61	24.69	20.18	20.38	18.87	20.54	19.06	20.04	19.19	18.95	20.23	12.84	11.02	12.59	10.08	9.38	9.9	9.1	6.45	4.86	5.57	3	8.98
ENSMUSG00000002329	56.42	55.52	56.01	54.33	59.33	49.9	49.71	41.53	46.79	45.37	40.28	72.9	69.53	72.63	73.34	71.26	36.75	38.14	32.89	39.2	37.43	35.94	36.02	41.13	40.2	24.86	23.9	21.99	24.34	23.34	23.51	7.98	8.01	9.62	14.1	12.24	15.12
ENSMUSG00000002332	107.66	122.21	124.73	123.53	103.31	108.48	96.77	80.45	87.13	161.87	104.01	113.69	106.76	120.63	126.67	128.62	71.89	71.37	74.74	81.96	79.7	74.75	81.76	74.69	81.25	29.19	27.34	28.8	17.58	22.82	20.81	36.55	30.04	23.32	32.07	26.55	24.92
ENSMUSG00000002341	16.21	18.08	17.24	17.95	11.04	15.01	14.78	44.33	45.44	67.45	59.24	23.66	30.53	20.92	18.78	22.88	39.3	31.83	34.84	36.72	39.65	37.06	37.95	32.76	36.07	78.85	76.81	79.42	133.47	136.3	138.66	44.31	35.78	37.38	47.45	41.61	62.05
ENSMUSG00000002342	25.79	29.44	27.77	27.76	14.37	24.32	21.26	25.39	24.21	37.97	29.35	23.6	27.35	22.46	25.68	24.52	21.07	19.93	19.37	21	21.88	21.71	26.87	20.52	24.38	20.91	18.45	19.21	22	21.51	22.38	10.83	11.09	14.26	6.46	6.41	9.96
ENSMUSG00000002343	47.53	46.14	38.71	42.23	45.61	35.42	46.11	32.39	36.38	57.66	41.81	41.38	63.27	37.45	46.66	42.61	23.61	22.77	21.41	20.7	23.95	25.98	35.03	27.75	31.05	19.43	14.77	13.7	20.52	20.52	15.25	2.66	7.94	14.19	4.08	3.01	14.32
ENSMUSG00000002345	82.72	81.08	72.58	68.26	52.24	65.41	66.76	44.14	42.11	51.87	46.53	71.94	84.68	73.12	86.01	79.87	41.06	40.03	37.97	31.73	41.72	42.03	48.48	49.52	48.08	23.62	22.71	22.05	24.7	22.8	25.11	7.97	20.6	17	13.28	9.82	15.13
ENSMUSG00000002346	13.48	14.45	13.04	14.34	10.27	12.45	10.54	15.5	18.14	20.39	17.38	11.73	12.29	11.44	11.18	11.07	14.29	12.03	13.25	13.13	13.72	15.15	15.52	14	14.75	22.29	18.33	22.94	21.6	24.05	23.56	4.15	3.78	3.67	5.73	4.42	7.38
ENSMUSG00000002365	4.45	4.32	4.89	5.44	7.66	5.44	5.15	9.23	9.89	8.8	9.94	3.83	5.68	4.29	4.53	5.96	7.66	5.84	7.49	8.72	7.82	8.21	6.71	7.99	7.56	10.66	11.38	11.05	16.82	16.81	15.97	6.37	10.16	7.1	5.74	13.37	8.8
ENSMUSG00000002372	91.26	92.81	87.87	89.53	75.59	66.8	75.51	58.67	61.88	66.61	58.2	91.26	117.72	74.23	83.9	90.37	48.86	40.29	43.37	42.51	46.06	47.12	57.05	48.18	58.25	65.34	61.74	61.27	71.73	65.08	74.58	14.92	22.62	24	25.68	25.02	30.07
ENSMUSG00000002379	120.15	138.64	127.98	132.1	122.08	114.38	119.49	49.91	49.91	61.6	45.91	99.83	106.32	91.66	100.36	101.98	45.86	41.32	42.05	34.19	43.55	42.3	59.9	50.03	58.54	18.68	17.54	21.28	14.19	14.98	13.67	14.97	20.99	17.52	14.16	18.61	16.17
ENSMUSG00000002384	0.25	0.13	0.14	0.11	0	0.12	0.14	0.25	0.19	0.17	0	0.07	0.11	0.1	0.3	0.07	0.17	0.23	0.15	0.14	0.28	0.19	0.22	0.23	0.11	0.33	0.12	0.36	0.07	0.03	0.06	0	0	0	0	0	0.08
ENSMUSG00000002393	11.97	16.64	12.24	13.43	23.43	21.62	27.34	11.9	14.92	14.06	11.55	10.12	12.28	10.87	9.38	12.52	8.53	9.17	9.68	8.31	9.67	9.5	12.68	8.91	9.93	24.63	15.49	20.18	19.31	21.5	27.61	6.36	14.32	8.41	19.72	4.7	9.82
ENSMUSG00000002395	131.69	135.45	124.77	120.87	129.65	104.97	131.12	102.49	95.08	106.27	95.08	101.33	119.45	110.19	112.38	107.6	95.3	84.9	81.64	79.19	91.8	97.28	117.16	103.87	116.66	39.15	32.22	40.64	32.62	28.9	27.33	56.31	53.07	41.85	48.55	36.57	30.78
ENSMUSG00000002396	15.36	16.55	12.47	12.65	10.1	8.7	13.82	11.05	13.83	11.51	12.05	15.91	16.79	18.05	15.9	15.24	9.75	8.73	8.24	6.28	7.23	8.44	11.45	10.34	10.67	8.09	9.51	10.2	12.65	10.19	9.93	6.01	5.19	7.29	11.7	1.82	5.79
ENSMUSG00000002409	10.97	11.98	13.08	13.53	10.53	10.84	15.49	13.24	12.69	14.04	12.9	5.55	11.08	6.51	7.35	9.05	11.47	9.32	9.22	8.23	11.14	11.31	11.92	9.63	11.6	48.37	39.12	38.02	42.57	40.68	42.18	16.44	11.86	11.52	19.28	6.6	19.96
ENSMUSG00000002413	17.2	14.24	17.44	17.61	14.9	15	13.26	23.4	27.05	21.31	24.49	16.97	19.49	18.11	17.34	18.58	24.74	24.85	23.73	27.62	22.81	24.29	20.58	20.07	20.32	93.87	86.36	82.01	105.54	123.45	152.92	20.97	18.81	30.36	34.75	42.59	62.52
ENSMUSG00000002416	274.25	399.18	376.44	366.61	394.87	408.35	340.35	157.28	160.63	153.78	152.3	406.72	302.59	441.97	400.28	396.2	134.89	149.92	141.31	130.55	163.6	137.5	143.95	143.68	151.63	98.2	110.71	95.62	71.54	72.74	56.36	76.37	78.31	100.9	114.21	65.02	48.05
ENSMUSG00000002428	5.71	5.02	5.97	7.94	5.04	5.71	7.42	7.73	9.22	7.81	11.89	4.13	4.65	5.33	5.3	6.51	6.73	8.25	7.45	9.17	8.19	7.29	7.28	6.62	6.51	10.44	11.26	8.26	11.1	12.31	14.79	1.58	4.53	2.56	8.04	7.18	5.47
ENSMUSG00000002455	58.62	52.68	65.46	69.25	47.08	47.85	51.14	38.91	44.66	45.41	50.34	55.76	63.73	57.95	63.7	64.38	33.23	31.1	35.57	39.95	36.94	34.26	34.35	27.68	30.28	174.15	126.12	112.66	187.46	161.73	215.01	38.69	12.42	25.69	40.97	36.15	63.21
ENSMUSG00000002458	32.14	38.03	28.87	25.29	14.83	16.31	13.69	23.76	30.78	38.59	32.43	41.21	45.26	47.38	41.51	42.45	26.22	17.37	19.57	22.53	20.27	22.14	28.34	21.25	20.43	41.79	31.01	31.17	53.07	57.52	56.15	12.32	16.38	8.54	6.59	7.61	26.03
ENSMUSG00000002459	37.97	38.2	37.84	45.56	10.31	6.87	13.55	29.48	26.68	33.43	31.54	26.85	22.1	33.71	23.95	24.89	31.91	29.73	27.14	27.57	30.19	29.14	26.64	29.89	27.12	45.19	54.76	52.74	43.63	40.63	42.54	11.04	12.59	12.81	11.33	15.28	17.47
ENSMUSG00000002475	50.94	44.02	46.14	47.62	175.62	184.16	158.31	92.94	95.08	74.5	94.53	21.48	15.25	21.31	20.44	23.66	91.97	103.7	94.53	113.36	102.34	100.15	94.16	97.49	100.98	23.44	21.57	23.5	19.61	22.12	24.36	39.49	26.71	23.21	30.75	21.8	31.12
ENSMUSG00000002477	123.34	119.61	117.4	110.01	91.02	124.72	98.29	68.39	75.38	73.99	70.8	138.74	106.82	155.31	134.72	134.91	66.89	75.24	62.93	75.11	65.15	63.13	69.57	70.95	66.17	63.58	52.4	51.84	66.35	58.36	59.23	8.22	15.7	20.75	7.78	20.47	28.43
ENSMUSG00000002486	8.85	9.5	9.67	11.53	10.91	10.47	14.37	8.74	11.25	10.79	11.77	7.02	8.56	8.89	9.18	9.23	6.75	6.43	6.68	7.03	7.04	7.46	8.23	7.4	7.61	18.35	13.02	9.72	8.92	11.2	12.16	2.98	11.22	7.75	9.99	5.24	12.9
ENSMUSG00000002489	51.85	46.45	51.2	56.34	54.73	53.96	62.27	55.57	68.15	52.91	55.92	48.17	69.92	55.19	54.94	55.29	51.2	48.56	49.48	57.63	49.99	48.47	48.06	43.43	42.46	108.78	102.13	81.13	141.63	151.72	135.23	50.09	31.15	29.45	29.2	37.02	48.97
ENSMUSG00000002496	14.83	15.79	21	22.82	19.79	19.04	22.98	31.07	35.41	36.59	35.26	11.98	18.5	10.25	13.74	15.27	25.76	23.16	25.54	26.66	27.92	26.63	25.92	22.23	25.59	24.08	23.78	27.21	24.7	24.11	22.9	25.33	13.84	19.49	23.71	15.66	21.28
ENSMUSG00000002500	0.56	1.18	0.9	1.14	1.17	1.13	0.73	0.17	0.82	0.87	0.85	0.34	0.26	0.42	0.71	0.3	0.51	0.68	0.28	0.24	0.59	0.72	0.8	0.43	0.72	0.16	0.17	0.68	0.21	0.37	0.33	0	0	0	2.06	0	0.27
ENSMUSG00000002504	73.5	76.88	69.27	71.08	105.26	92.91	89.21	40.51	50.49	48.68	46.69	61.58	62.56	68.71	69.95	61.89	38.26	41.5	38.03	36.49	45.67	44.44	48.8	42.63	48.83	41.38	35.56	35.8	23.33	21.01	26.22	17.08	22.61	16.94	12.21	15.91	21.03
ENSMUSG00000002524	220.05	219.36	207.62	209.97	202.4	190.49	179.65	146.38	159.45	148.7	150.39	234.34	256.24	202.79	215.93	230.23	122.99	106.44	122.45	112.21	127	119.8	126.79	114.01	123.9	127.07	121.14	125.34	105.84	101.62	95.7	55.17	59.2	68.39	77.73	49.53	63.63
ENSMUSG00000002546	67.14	64.42	64.64	65.75	76.6	60.48	65.6	47.6	55.25	62.8	51.49	64.5	78.01	57.21	67.24	66.07	43.04	37.63	42.29	47.04	46.2	48.17	44.52	39.83	42.49	115.53	106.3	110.1	112.82	121.41	112.68	45.13	46.01	39.27	59.79	63.29	60.86
ENSMUSG00000002550	58.37	58.44	54.8	60.63	57.87	56.5	53.97	45.76	47.98	55.07	50.17	55.36	60.87	60.16	60.59	58.97	38.27	41.1	38.24	40.15	38.54	39.82	44.82	41.61	41.39	32.03	29.14	24.23	25.23	21.96	33.54	14.81	33.16	15.4	16.42	13.28	16.96
ENSMUSG00000002565	0.14	0.24	0.22	0.24	0.62	0.76	1.58	0	0.09	0.19	0.14	0	0.08	0.23	0.13	0.11	0.23	0.21	0.17	0.2	0.15	0.23	0.14	0.23	0.06	0.71	0.12	0.46	0.35	0.18	0.35	0	0	0.11	0	0.26	0.05
ENSMUSG00000002578	4.63	4.44	4.11	4.43	5.64	5.91	5.07	6.81	6.68	6.1	6.32	4.57	5.64	5.38	5.09	4.99	6.13	5.69	5.89	5.6	5.97	5.73	5.55	5.56	5.1	9.73	7.7	8.36	12.73	13	10.78	9.96	4.11	1.91	2.28	3.98	7.49
ENSMUSG00000002580	233.53	238.58	212.72	208.33	195.79	216.01	195.66	130.64	133.49	150.05	131.86	240.16	218.73	270.46	240.83	223.5	124.99	114.84	116.25	123.07	124.46	123.61	132.54	124.3	136.6	63.83	63.64	66.48	42.48	37.64	41.87	38.5	16.27	48.84	32.3	35.63	35.29
ENSMUSG00000002588	0.48	0.17	0.25	0.08	0	0	0	0	0	0.22	0.21	0	0	0	0	0	0.27	0.16	0.12	0.18	0.12	0.08	0.12	0.13	0.06	0	0	0	0	0	0	0	0	0	0	0	0
ENSMUSG00000002602	1.87	3.1	3.32	2.25	7.36	10.6	9.18	39.36	30.25	29.52	31.08	1.73	1.07	1.38	1.94	1.43	28.15	26.47	35.58	44.34	37.33	32.08	37.47	33.7	33.13	9.71	11.52	14.74	9.71	12.97	15.36	45.38	24.18	32.23	21.43	42.92	15.92
ENSMUSG00000002603	0.59	0.89	0.67	0.87	3.16	2.06	3.62	2.2	2.54	3.3	2.57	0.72	0.18	0.47	0.45	0.38	2.81	2.1	3.8	4.91	3.78	4.76	3.06	3.53	5.03	1.95	2.73	3.4	1.89	1.98	1.39	7.99	4.32	5.96	2.04	4.02	7.49
ENSMUSG00000002608	53.17	55.24	52.35	53.63	50.65	52.37	50.94	36.42	32.6	37.98	34.76	38.73	49.29	29.83	41.34	45.75	32.39	27.67	29.31	29.82	33.24	35.02	35.47	30.79	35.83	65.34	65.91	71	67.86	62.78	60.48	20.13	29.16	23.08	41.23	26.55	33.05
ENSMUSG00000002617	1.68	1.83	2.19	1.8	1.35	2.55	3.06	5.69	6.67	9.3	8.23	2.38	2.13	2.5	2.17	2.88	4.19	5	3.93	5.24	3.88	4.84	4.2	3.56	3.55	0.86	1.9	2.06	2.74	2.7	2.63	0	0.95	0.73	0.24	0	0.76
ENSMUSG00000002625	20.28	20.58	21.61	27.02	14.19	17.09	19.23	30.77	37.82	40.69	48.42	16.96	20.98	15.62	16.57	20.31	21.55	20.92	20.19	22.46	22.53	23.82	24.2	20.75	21.2	22.58	22.57	23.61	20.49	20.45	19.57	16.38	11.95	13.45	14.96	11.61	10.39
ENSMUSG00000002633	6.72	5.59	5.58	5.39	9.38	10.57	9.06	2.53	2.75	1.92	2.26	1.81	1.89	2.15	2.09	2.57	1.82	1.85	1.64	1.27	2.09	2.08	1.79	1.85	1.65	8.79	6.79	6.61	5.86	5.4	4.8	0.97	1.68	0.88	2.32	3.34	1.5
ENSMUSG00000002635	29.67	26.6	27.68	34.23	29.47	29.24	32.61	27.4	25.34	33.82	25.32	33.82	36.9	32.23	37.74	33.35	19.48	17.65	18.84	18.61	23.2	23.39	19.41	22.47	19.19	22.47	22.93	23.19	35.98	30.7	33.08	14.76	10.14	22.03	9.13	9.6	16.66
ENSMUSG00000002658	138.43	136.19	149.23	142.95	112.54	105.79	118.1	77.79	78.83	90.73	80.97	145.37	169.89	154.49	157.36	157.5	61.25	57.52	61.93	57.71	63.03	68.33	72.44	60.67	63.22	63	57.99	55.1	73.49	66.93	64.13	31.54	29.4	26.22	28.79	25.25	32.88
ENSMUSG00000002660	105.46	124.49	102.51	97.84	99.32	93.31	114.54	62.73	54.23	71.19	52.09	57.43	69.26	60.48	58.4	57.42	46.33	39.69	40.31	28.31	42.49	46.5	57.7	47.66	57.27	81.39	72.89	82.49	61.61	55.86	62.37	30.75	43.84	31.98	41.86	27.08	39.84
ENSMUSG00000002661	38.16	47.09	46.2	40.62	68.2	54.26	66.31	24.91	28.91	23.95	25.41	23.05	33.75	40.37	29.33	33.1	18.38	15.49	15.82	15.47	16.06	17.34	18.96	17.73	20.64	32.37	30.48	31.75	23.04	26.11	22.74	3.53	21.52	5.36	19.59	21.2	10.94
ENSMUSG00000002664	1.75	0.77	0.82	0.98	1.52	1.31	4.21	0	2.13	1.5	1.12	1.2	0.31	0.55	0.94	1.41	0.64	0.27	0.63	0.62	1.47	0.73	0.31	0.72	0.3	0.92	0.54	0.18	0	0.97	0	0	0	0	0	0	0
ENSMUSG00000002668	0.27	0.32	0.11	0.02	0	0	0	0.21	0.09	0.32	0.53	0	0.08	0	0.16	0.08	0.34	0.37	0.32	0.11	0.27	0.36	0.19	0.28	0.51	0.13	0.06	0.18	0	0.17	0.04	0.07	0	0.11	0	0	0
ENSMUSG00000002679	49.45	42.71	41.04	41.55	29.8	31.02	32.98	25.98	33.62	31.32	30.09	46.11	43.46	54.51	43.31	43.21	23.88	28.62	24.56	33.97	23.92	25.08	24.84	26.07	25.3	30.8	27.46	26.28	39.43	48.38	40.63	11.45	7.82	10	13.53	8.6	14.69
ENSMUSG00000002688	2.64	2.01	3.1	2.91	2.6	2.7	2.49	4.08	4.56	5.9	4.89	1.3	1.4	0.9	1.02	1.47	3.95	4.3	4.05	4.36	3.93	3.99	3.67	3.84	3.94	4.43	4.56	4.3	3.46	4.24	3.78	3.04	1.03	3.26	3.17	2.1	3.02
ENSMUSG00000002699	0.67	1.33	0.13	0.41	0.53	0.52	1.06	2.58	3.66	1.6	2.13	0.85	1.31	0.69	0.9	1.5	1.51	1.09	1.38	0.97	1.5	1.45	2.02	1.31	1.24	1.62	1.06	1.11	1.26	1.53	0.98	0.6	1.44	5	0.41	3.02	1.24
ENSMUSG00000002718	41.42	34.53	39.99	40.66	49.03	57.57	39.73	46.52	58.1	52.86	53.75	53.73	45.42	62.22	49.33	44.59	39.98	43.38	37.87	47.59	43.98	43.39	37.75	37.71	38.01	48.09	56.56	42.23	78.73	77.63	77.27	27.22	34.63	18.51	24.76	29.61	32.17
ENSMUSG00000002728	137.77	137.83	140.76	135.01	139.74	185.63	145.92	79.57	84.93	89.14	94.77	129.94	112.4	162.2	131.17	138.27	77.72	83.86	70.42	86.55	80.39	78.24	77.02	81.45	78.64	131.81	146.07	155.64	166.97	173.83	171.28	48.81	25.3	39.94	23.26	21.36	75.39
ENSMUSG00000002731	38.7	35.82	35.04	32.18	38.4	36.57	37.1	17.38	22.49	23.07	21.56	29.94	20.55	27.21	26.29	27.57	15.23	17.71	14.61	18.35	18.11	16.98	17.36	16.96	17.25	16.64	14.05	14.56	11.41	13.08	10.24	12.31	11.36	3.12	4.96	4.44	3.86
ENSMUSG00000002732	4.59	4.93	4.75	5.21	8.04	5.44	6.61	7.1	7.27	6.9	7.92	5.25	3.4	3.73	5.44	4.39	5.31	6.44	5.04	5.17	4.02	5.03	4.72	5.03	4.95	2.83	2.54	4.42	3.23	1.93	1.54	0	12.2	1.38	5.55	0	2.96
ENSMUSG00000002733	26.55	26.17	28.45	26.79	32.52	33.31	32.46	32.71	31.69	31.36	28.81	21.09	19.15	24.12	22.94	23.37	31.18	34.33	30.66	34.11	32.94	29.7	32.76	33.53	34.16	48.19	35.23	35.07	40.48	47.01	50.64	24.08	13.27	16.42	22.32	23.12	27.17
ENSMUSG00000002741	70.01	66.66	69.12	72.14	65.6	67	68.72	67.14	72.95	78.8	70.79	85.46	89.93	88.84	93.66	91.88	64.69	64.53	59.37	72.34	64.88	65.33	69.37	68.01	66.93	52.8	43.94	46.49	51.01	54.02	58.2	32.51	17.62	23.27	24.34	22.35	31.1
ENSMUSG00000002748	21.9	18.67	23.5	25.86	21.51	22.12	21.91	31.42	37.83	32.39	40.03	20.18	23.91	22.04	23.65	23.99	25.28	27.1	28.34	33.43	29.94	29.06	26.38	22.43	23.12	64.52	58.07	51.05	68.3	72.28	66.5	22.42	20.6	18.53	17.97	16.23	26.78
ENSMUSG00000002763	44.1	43.91	44.5	44.95	32.3	31.63	43.91	34.6	33.86	37.43	35.25	30.96	51.75	28.87	31.91	42.89	23.73	19.34	21.93	15.4	24.13	23.69	29.02	23.41	30.07	13.46	14.07	16.7	11.6	12.67	11.14	10.12	7.64	13.57	18.31	11.73	10.3
ENSMUSG00000002767	140.23	132.45	126.83	114.1	145.47	112.71	120.3	65.54	65.72	68.11	48.24	107.88	127.85	107.53	107.67	117.14	46.77	44.25	47.35	40.74	42.97	48.9	60.16	50.85	63.57	70.5	74.4	69.12	69.46	62.69	75.17	24.4	22.03	17.96	35.29	26.2	39.94
ENSMUSG00000002768	206.99	239.82	198.34	225.85	180.44	171.62	189.04	117.78	112.12	147.25	116.45	236.81	233.89	229.73	255.94	224.38	121.66	106.02	116.25	105.64	117.03	124.96	140.97	133.92	142.18	72.16	65.69	74.34	43.86	48.49	37.18	49.89	57.5	77.09	73.67	41.75	52.54
ENSMUSG00000002769	1.74	1.47	1.55	2.05	4.59	2.8	1.33	1.2	2.86	2.12	2.23	2.3	1.19	2.48	3.72	2.29	1.04	1.77	1.77	2.5	1.08	1.15	1.74	1.79	1.35	0.93	1.33	0.46	1.33	0.72	0.58	0.2	0	0	1.09	0	0.17
ENSMUSG00000002771	7.19	7.45	7.43	7.27	7.08	5.86	7.01	6.43	5.18	7.15	6.63	1.38	2.28	1.07	1.76	1.48	4.92	3.7	4.52	3.6	4.9	4.84	5.77	4.33	5.39	10.54	9.22	8.81	6.64	5.15	5.09	5.12	4.45	4.61	5.12	4.39	3.84
ENSMUSG00000002778	63.77	71.07	68.8	62.91	66.76	63.37	53.04	66.16	61.9	72.15	63.07	71.62	70.35	61.64	62.13	63.49	65.79	60.66	61.75	64.78	63.42	63.48	67.25	64.99	65.89	97.6	95.22	100.23	108.96	103.89	113.39	28.73	25.25	31.43	20.98	33.99	38.43
ENSMUSG00000002781	19.94	19.96	22.05	19.3	21.84	22.05	22.14	16.22	15.33	18.42	17.02	10.19	17.79	8.8	13.32	11.67	14.49	10.07	11.11	11.22	13.27	14.36	13.84	13.84	17.67	10.13	9.49	8.82	7.21	8.76	7.32	2.3	1.82	5.28	6.1	5.61	7.99
ENSMUSG00000002791	0.13	0.2	0.49	0.4	0	0	0	0.45	0.36	0.25	0.06	0	0.14	0.14	0.12	0.42	0.36	0.18	0.15	0.86	0	0.07	0.11	0.29	0.22	0	0.1	0.53	0.34	0.32	0.05	0	0	0	0	0	0.06
ENSMUSG00000002797	63.82	65.22	60.37	60.72	42.95	56.75	77.31	38.75	42.86	36.76	38.16	57.03	59.46	69.24	68.16	63.86	35.35	36.35	32.55	33.18	31.85	44.83	34.52	36.38	41.65	37.15	25.98	36.65	37.11	33.65	29.04	11.76	5.65	9.54	10.54	14.77	28.1
ENSMUSG00000002799	4.51	5.49	4.79	4.69	4.28	3.35	5	9.74	10.08	12.13	10.03	2.36	4.63	2.03	2.61	2.48	5.13	4.62	4.62	2.72	5.64	6.43	7.19	4.77	7.14	9.03	8.26	9.54	11.67	10.3	11.01	1.29	4.01	4.05	3.39	2.68	4.72
ENSMUSG00000002803	43.02	45.86	50.84	51.75	40.43	41.61	50.12	47.72	46.73	43.13	40.29	48.73	61.45	45.36	52.48	53.99	46.68	44.24	40.92	48.55	44.12	43.04	48.02	45.64	45.76	43.63	31.57	35.41	40.44	40.38	39.72	27	15.47	20.38	21.25	15.82	19.9
ENSMUSG00000002804	21.05	20.8	22.69	19.75	19.98	17.64	30.27	13.85	20.42	17.45	15.7	17.05	21.79	11.57	16.99	19.63	10.66	7.94	9.91	8.29	8.73	10.06	12.93	9.84	10.45	3.46	5.05	3.03	1.13	1.99	3.3	0	1.15	7.7	7.94	3.91	5.59
ENSMUSG00000002808	159.07	144.1	140.61	136.46	169.77	171.09	165.83	101.06	108.74	88.85	99.11	183.53	154.71	184.78	170.91	173.46	91.91	96.72	90.02	102.59	97.85	94.13	93.27	94.5	99.03	62.77	58.2	61.97	65.09	71.56	60.11	48.2	41.33	33.6	47.23	45.43	36.84
ENSMUSG00000002812	19.42	20.49	24.6	29.03	24.81	25.48	30.93	34.19	35.88	35.46	35.17	11.77	16.83	13.75	15.29	17.69	22.49	22.26	25.63	26.08	27.74	27.02	26.99	21.02	23.58	49.06	40.91	45.87	41.05	37.87	39.26	18.96	14.52	21.98	19.88	17.64	22.8
ENSMUSG00000002814	1.26	1.56	2.09	1.96	2.1	2.04	2.08	2.7	3.25	2.76	3.3	1.3	1.59	1.18	1.42	1.39	2.41	2.31	2.39	3.5	2.24	2.35	2.61	2.16	2.89	3.47	2.4	3.12	4.04	3.12	3.98	2.25	3.53	5.08	1.69	1.63	4.79
ENSMUSG00000002820	26.63	29.15	29.03	32.67	32.82	33.17	32.22	19.97	23.53	22.2	20.66	20.75	27.02	24.06	21.57	23.46	18.19	15.43	16.51	15.23	16.99	17.45	21.27	18.29	19.91	16.88	16.06	16.51	18.81	16.34	16.34	6.71	2.62	8.65	9.61	9.85	7.95
ENSMUSG00000002825	11.42	12.09	11.08	11.52	8.4	7.69	7.6	7.45	8.75	11.73	11.17	9.24	11.99	10.26	10.96	10.92	7.55	8.05	6.14	5.68	7.04	7.29	8.52	7.65	8.53	6.57	6.69	7.05	5.6	6.55	9.51	2.17	0.67	1.98	2.24	2.29	2.64
ENSMUSG00000002831	0.04	0.07	0.26	0.05	0.28	0	0.25	0.44	0.64	0.61	0.96	0.07	0.06	0	0.05	0.02	1.17	2.57	2.32	0.85	0.54	0.78	1.84	1.57	4.27	1.42	2.47	4.97	0.87	2.45	3.86	0.31	2.51	3.53	0.86	1.33	3.36
ENSMUSG00000002833	102.94	103.8	108.24	99.62	62.5	64.03	68.68	51.79	57.24	60.48	62.25	106.67	133.54	95.78	103.95	106.59	41.34	35.27	35.79	34.43	38.29	46.17	47.58	38.08	43.56	64.11	58.18	57.07	64.49	59.19	61.13	24.26	28.4	26.39	24.05	29.6	37.09
ENSMUSG00000002835	2.55	1.91	1.85	1.29	1.75	1.78	1.44	1.52	2.91	3	2.28	2.83	3.46	1.83	3.23	1.83	2.18	1.76	1.56	2.1	1.79	2.4	2.37	1.96	2.15	2.75	2.41	1.56	1.86	2.16	2.76	0.21	0.85	0.87	1.15	0.69	1.6
ENSMUSG00000002844	131.3	130.68	135.83	135.85	130.16	121.95	134.47	102.31	107	103.02	107.78	103.41	129.05	106.93	128.64	132.78	77.87	72.36	73.22	64.29	79.03	79.07	86.38	75.48	88.04	88.12	80.28	86.83	85.7	83.41	88.62	45.37	39.23	38.62	44.01	38.4	48.78
ENSMUSG00000002845	7.22	6.09	6.12	8	6.19	7.42	8.16	11.43	12.54	12.17	13.07	6	5.8	7.86	8.39	7.41	7.39	10.92	9.56	8.45	10.09	10.91	9.84	12.04	9.63	10.11	8.19	8.64	10.31	6.45	10.62	7.2	8.1	5.66	6.61	0	7.3
ENSMUSG00000002846	30.51	28.58	30.9	28.03	26.02	26.32	17.99	18.81	14.85	20.09	21.32	32.44	26.42	31.69	28.53	31.04	17.69	19.37	17.56	17.67	19.29	17.33	20.44	20.33	17.92	34.35	28.43	28.32	30.21	30.67	36.12	18.48	13.48	6.1	15.39	16.47	20.06
ENSMUSG00000002847	0.13	0.09	0.04	0.06	0.17	0.29	0.74	0.35	1.18	0.5	0.37	0.1	0.1	0.12	0.14	0	0.33	0.8	0.58	1.02	0.28	0.39	0.69	0.36	0.46	0.2	0	0	0.24	0.04	0.09	0	0.89	0.36	0	0	0
ENSMUSG00000002870	1.39	1.14	1.53	1.84	2.39	2.61	1.83	2.49	3.48	4.87	3.6	2.09	2.68	2.05	2.21	2.03	2.23	2.46	2.27	2.59	2.29	2.18	2.43	2.02	1.86	3.38	4.34	3.36	2.89	3.72	3.13	3.65	0.97	1.25	4.9	1.72	10.02
ENSMUSG00000002871	36.95	34.65	41.98	33.82	33.21	35.32	49.18	33.42	37.12	36.98	36.34	37.99	34.21	30.81	31.25	35.5	30.11	32.66	31.93	32.68	32.72	25.17	29.36	29.35	29.6	55.05	48.89	48.43	54.26	52.98	49.87	32.11	29.36	25.47	14.06	9.31	16.22
ENSMUSG00000002881	11.33	12.09	10.31	11.47	14.86	19	30.28	18.16	25.42	18.82	17.04	13.69	13.15	17.2	14.26	13.3	16.74	18.38	15.49	18.48	19.45	18.23	15.86	18.2	17.52	21.46	20.34	15.25	31.56	34.09	28.94	30.61	14.1	22.19	28.97	21.69	30.96
ENSMUSG00000002885	1.1	0.35	0.63	0.44	1.15	2.13	0.53	5.76	3.68	4.28	4.24	0.45	0.66	0.26	0.85	0.51	2.84	3.85	3	4.11	3.32	3.49	3.97	2.93	3.72	2.93	3.17	3.56	3.08	2.64	2.83	2.41	5.54	2.98	14.69	1.33	2.75
ENSMUSG00000002897	1.57	1.8	2.17	2.44	4.21	3.92	4.26	7.15	4.86	7.22	6.3	5.73	7.85	6.12	5.97	6.69	6.74	6.31	6.77	7.62	7.89	6.6	5.96	4.85	6.07	6.63	4.16	5.89	16.72	20.78	19.49	3	2.93	12.69	1.5	2.07	5.33
ENSMUSG00000002900	7.99	12.9	10.65	13.59	12.9	15.88	24.79	7.13	12.09	10.81	9.85	4.93	4.86	3.64	4.65	5.2	6.43	6.08	7.33	7.82	7.75	7.09	8.35	7.8	5.71	23.21	17.94	18.11	20.49	22.17	18.04	14.19	24.57	8.35	5.71	27.7	8.66
ENSMUSG00000002908	8.87	9.21	9.2	8.3	7.97	7.82	11.1	7.85	7.74	10.06	8.46	9.03	11.17	8.89	8.66	9.48	6.57	5.83	5.84	5.41	6.17	6.84	6.54	6.73	8.05	6.35	5.99	6.29	7.64	7.8	8.24	2.43	2.37	2.35	4.88	4.44	3.06
ENSMUSG00000002910	3.38	3.05	3.78	4	2.83	2.94	2.51	4.37	5.67	7.76	6.22	3.91	4.08	3.42	3.52	3.77	3.57	4.46	3.15	4.26	3.4	4.7	5.67	4.32	5.91	1.57	1.44	2.24	1.44	1.7	2.38	1.99	1.13	0.37	0.96	2.26	2.41
ENSMUSG00000002930	127.16	102.07	77.16	111.16	977.23	867.18	643.37	31.12	48.99	26.76	28.65	3.57	2.15	2.25	4.31	3.74	32.82	40.91	34.82	47.17	35.21	29.04	32.66	38.28	23.66	21.41	19.44	18.18	6.02	10.08	4.9	22.67	17.63	22.7	26.09	23.18	7.87
ENSMUSG00000002944	0.88	0.44	0.43	0.57	0.49	0.56	0.14	0.74	0.9	1.73	0.73	0.53	0.47	0.97	0.41	0.48	0.48	0.93	0.76	0.8	0.77	0.51	0.51	0.48	0.67	0.72	0.82	1	0.88	1.16	1.33	0	0.33	0.11	0	1.37	0.41
ENSMUSG00000002948	66.63	69.91	63.08	57.87	56.39	49.76	59.8	42.22	43.59	44	47.3	39.89	52.57	48.65	38.19	44.19	36.08	40.41	33.99	40.3	36.1	41.95	44.42	39.47	43.65	131.32	120.77	108.16	123.84	110.93	140.8	32.1	59.53	30.47	27.34	58.13	53.63
ENSMUSG00000002949	70.3	72.81	73.2	85.67	64.55	49.62	66.37	35.37	42.27	48.14	44.66	61.3	69.36	65.85	64.21	75.38	33.37	33.29	32.23	30.79	34.4	36.24	40.74	34.15	36.37	51.88	39.64	35.11	36.94	55.28	47.89	24.66	20.62	9.98	30.21	11.39	16.3
ENSMUSG00000002957	87.31	85.07	96.41	102.43	95.2	91.52	82.72	96.75	107.84	119.32	102.11	95.88	119.69	88.75	102.19	107.01	84.91	74.45	82.41	82.29	84.73	82.72	86.81	72.98	78.15	84.54	87.25	89.26	115.36	111.24	94.19	68.07	61.75	68.82	76.72	79.46	68.49
ENSMUSG00000002963	21.9	25.21	24.93	26.99	27.62	18.55	25.63	28.91	28.21	32.45	28.55	29.44	36.81	28.23	31.97	33.88	18.04	17.94	16.42	16.1	16.81	17.8	22.15	17.52	21.68	8.81	7.17	7.99	7.5	8.65	8.67	8.14	9.79	5.86	4.22	10.59	7.71
ENSMUSG00000002968	42.54	37.92	38.14	48.35	47.51	50.56	48.38	58.39	84.74	78.68	58.97	29.95	46.49	21.73	35.77	38.74	61.47	50.19	56.53	51.84	61.92	53.67	64.01	52.84	61.71	48.07	51.31	53.78	36.51	41.92	46.61	58.03	19.92	24.85	60.75	53.86	33.03
ENSMUSG00000002980	7.87	9.8	7.88	7.48	3.39	3.28	6.31	13.2	13.67	11.87	12.22	4.36	5.2	3.76	4.35	5.31	7.92	8.61	8.98	6.86	9.27	11.08	11.43	9.12	10.05	3.57	2.54	3.76	2.12	2.35	2.61	4.94	6.3	4.81	7.63	2.45	2.07
ENSMUSG00000002981	140.63	140.73	153.92	147.07	139.78	132.5	140.76	134.25	140.16	155.47	161.51	126.4	118.89	92.83	114.96	119.81	138.99	140.27	148.8	161.78	156.04	138.99	141.19	123.58	129.53	159.15	173.24	170.92	148.74	155.12	150.6	72.44	58.69	65.08	88.43	67.43	79.44
ENSMUSG00000002983	3.88	4.75	3.56	5.6	4.86	3.22	3.88	5.81	5.18	6.78	4.1	3.29	5.42	4.02	4.23	3.72	3.21	3.06	3.14	4.69	3.22	3.57	3.37	3.96	3.4	4.32	3.69	4.29	7.15	4.88	6.18	1.96	4.73	0.71	0.96	4.74	2.18
ENSMUSG00000002984	115.82	129.28	123.32	135.7	128.77	141.32	145.67	86.47	76.41	99.97	85.61	83.86	121.2	81.7	97.77	100.25	68.54	56.19	62.17	58.26	67.23	73.58	80.16	70.62	80.99	43.51	46.5	45.15	31.45	33.76	36.43	25.48	44	25.16	35.18	20.84	16.87
ENSMUSG00000002985	184.38	230.91	174.34	157.76	454.36	390.56	577	2768.21	2797.49	2921.17	2740.93	104.13	114.9	81.75	82.74	90.89	1841.1	1578.77	1837.9	1614.97	1858.78	2150.46	2311.21	1890.54	2342.33	638.85	721.74	833.46	584.18	442.49	435.77	1204.31	1263.42	1394.29	1665.15	1198.88	1014.22
ENSMUSG00000002992	0	0	0	0	0	0	0	0.32	0	0	0	0	0	0	0	0	0	0	0	0	0.09	0.15	0.13	0.08	0	0	0	0	0	0	0	0	0	0	0	0	0
ENSMUSG00000002996	16.56	14.85	18.24	17.43	16.81	18.18	20.38	26.85	29.2	28.58	30.9	13.93	13.79	14.1	14.8	16.21	22.46	25.4	22.11	26.97	23.42	21.92	21.66	21.23	20.01	19.03	13.7	13.13	16.15	17.95	21.38	2.09	7.69	11.28	7.68	26.56	8.92
ENSMUSG00000002997	100.81	89.8	92.5	94.87	30.9	34.49	29.33	38.48	41.61	47.15	44.14	56.59	51.95	60.44	50.55	55.04	42.49	43.35	38	43.51	39.78	43.65	35.96	38.85	38.03	60.24	59.33	46.97	61.54	78.31	66.48	12.97	8.92	13.21	12.57	21.03	24.35
ENSMUSG00000003031	50.45	33.43	33.11	31.4	64.03	60.52	53.11	45.84	48.89	44.77	43.39	55.53	43.11	65.82	59.17	51.9	38.59	42.12	32.53	46.84	35.67	36.66	40.24	42.11	40.31	48.87	44.07	43.98	58.98	65.87	49.8	29.4	21.15	21.48	20.77	23.08	21.84
ENSMUSG00000003032	0.33	0.4	0.31	0.26	0.33	0.84	0.24	2.86	3.46	1.55	1.4	0.47	0.33	0.55	0.58	0.2	1.56	1.54	1.67	1.72	1.58	1.95	1.43	1.29	1.84	0.97	0.41	0.88	0.58	0.5	0.38	0.05	1.06	0.33	0.44	0.08	0.85
ENSMUSG00000003033	43.69	45.46	50.33	55.96	48.12	56.84	54.11	54.68	55.95	68	64.39	36.51	49.42	35.38	39.76	43.58	46.89	39.39	45.07	46.25	48.34	48.38	51.56	43.37	50.32	98.61	90.01	108.55	122.11	124.81	98.87	46.26	29.53	30.85	57.51	69.15	53.47
ENSMUSG00000003037	55.64	44.64	44.26	44.12	53.18	48.94	40.24	38.65	42.22	44.52	47.84	43.69	38.81	45.94	43.21	45.82	41.42	42.05	43.88	49.51	43.3	39.75	42.31	45.05	36.04	175.65	119.4	145.95	210.52	185.78	182.61	70.1	71.47	56.99	60.14	86.37	81.06
ENSMUSG00000003038	129.37	104.09	89.81	82.46	51.73	39.99	48.72	84.08	76.32	117.33	100.64	93.06	82.5	104.29	86.59	86.67	71.31	78.62	63.33	68.81	68.51	73.45	72.54	75.79	70.65	375.97	332.08	280.6	341.09	369.16	333.86	85.58	71.12	56.07	94.03	96.37	156.32
ENSMUSG00000003039	152.84	157.95	144.58	138.91	115.61	122.88	118.14	97.41	98.42	88.89	89.55	161.43	154.55	159.97	156.53	162.03	88.37	79.58	80.11	83.58	86.28	92.49	100.29	98.22	92.49	34.63	33.25	31.14	33.36	31.03	29.81	13.57	9.67	12.66	18.22	13.6	18.95
ENSMUSG00000003051	0.04	0.08	0.08	0.03	0.17	0	0.39	0	0	0.16	0.06	0.05	0.11	0	0.07	0	0.27	0.03	0.26	0.07	0.19	0.28	0.14	0.03	0.17	0	0.08	0.12	0.19	0.34	0.09	0	0.35	0.23	0	0	0
ENSMUSG00000003053	0	0.02	0	0	0	0	0.21	0	0	0	0	0	0	0	0	0	0	0.05	0	0	0	0	0	0	0	0	0	0	0	0	0.15	0	0	0	0	0	0.08
ENSMUSG00000003062	72.44	73.9	63.91	66.98	62.53	54.7	46.31	64.82	83.73	79.21	82.47	90.5	78.08	112.61	95.96	84.27	65.2	80.59	70.42	78.98	69.39	71.98	65.82	64.63	69.69	68.85	61.93	67.84	95.63	112.64	89.31	12.19	15.56	14.67	13.54	23.19	37.62
ENSMUSG00000003068	111.8	108.96	104.6	116.94	98.64	84.51	131.15	86.57	86.3	108.55	79.71	93.09	107.91	102.12	107.04	97.75	81.82	68.98	71.15	68.91	68.29	75.42	98.65	79.1	93.16	99.14	76.73	86.07	84.43	104.47	84	50.5	44.16	48.21	58.2	75.74	42.82
ENSMUSG00000003070	4.38	4.76	4.17	3.87	3.57	3.62	5.49	6	6.32	7.27	6.24	4.04	5.03	5.14	3.89	4.68	5.29	3.74	3.16	2.46	4.51	4.53	4.65	4.35	5.62	5.47	5.59	5.71	7.32	6.53	6.64	3.19	0.51	3.69	2.26	2.04	3.22
ENSMUSG00000003072	550.38	671.08	607.13	584.73	550.61	488.51	613.69	302.06	286.48	341.87	268.84	475.99	575.5	449.57	497.7	534.13	231.42	189.84	204.32	157.61	222.47	196.8	289.98	232.43	307.36	123.79	131.53	132.92	81.78	95.32	85.5	119	101.64	104.57	93.77	115.75	85.53
ENSMUSG00000003099	120.07	133.25	141.54	139.99	144.17	169.8	144.07	132.03	142.65	149.74	138.13	167.39	204.43	151.56	171.59	181.4	121.13	109.77	125.24	122.02	121.7	113.56	124.28	119.28	112.26	198.23	205.5	244.47	279.81	259.96	205.08	117.88	101.16	138.4	150.17	92.03	131.39
ENSMUSG00000003119	7.44	7.09	7.46	6.99	4.91	7.78	6.19	10.93	12.33	12.43	11.72	8.61	8.08	8.38	7.56	7.78	10.97	9.72	11.36	12.21	10.97	11.45	10.24	8.77	8.96	25.07	25.51	20.06	33.47	40.23	36.47	6.33	19.21	15.52	12.47	18.73	24.52
ENSMUSG00000003123	5.29	5.68	5.57	6.12	6.31	5.56	7.13	10.8	10.1	8.3	6.51	2.09	3.17	7.53	3.06	3.91	5.51	6.88	5.65	6.17	5.5	6.31	9.9	6.8	6.87	5.15	5.63	3.83	3.43	3.73	5.04	8.42	1.97	1.39	3.43	0.51	2.75
ENSMUSG00000003131	141.29	125.39	134.06	132.05	131.25	145.93	125.88	91.89	96.05	87.97	93.93	154.54	132.94	151.33	144.69	144.24	95.85	101.54	91.09	102.77	93.77	94.75	89.9	93.75	88.93	98.35	94.62	84.53	140.28	168.47	145.43	34.17	25.19	29.32	42.95	52.95	60.19
ENSMUSG00000003134	30.62	31.35	36.2	37.32	9.32	12.98	10.52	20.25	17.25	18.97	22.77	12.66	12.17	10.29	13.84	15.67	18.61	17.46	16.92	20.11	16.06	16.84	14.83	15.59	17.52	51.27	40.16	46.6	23.01	23.04	19.98	6.57	14.35	6.1	9	9.32	13.69
ENSMUSG00000003135	29.41	21.8	29.88	28.92	20.98	25.9	33.55	18.16	19.73	19.17	23.8	36.34	27.88	34.94	28.54	33.46	21.03	21.04	19.49	21.49	20.04	19.8	16.19	16.25	16.01	39.97	32.95	32.5	56.05	60.09	56.35	12.01	8.05	8.11	7.52	9.86	17.86
ENSMUSG00000003153	100.12	96.77	98.41	102.55	85.03	94.43	77.18	73.2	87	85.45	83.34	86.27	96.57	88.44	87.56	92.44	73.27	69.43	73.32	83.62	76.36	71.85	73.74	64.14	67.6	181.19	154.07	154.2	216.88	216.23	221.49	35.68	48	39.66	62.4	57.99	81.41
ENSMUSG00000003154	14.86	13.55	13.64	15.67	12.79	12.34	13.92	14.93	15.57	15.89	16.4	15.83	18.34	16.8	17.43	18.52	13.89	13.07	13.69	13.94	14.07	12.94	13.48	12.68	12.73	49.38	52.01	57.36	80.77	69.35	70.25	29.16	15.55	24.34	21.92	16.76	27.1
ENSMUSG00000003161	88.04	84.61	80.52	79.21	90.95	98.74	79.24	88.7	93.79	93.36	84.95	113.17	101.78	114.13	113.3	109.76	82.8	90.16	84.58	97.65	89.77	84.75	87.76	92.85	90.02	69.11	60.95	63.28	85	93.6	80.17	32.51	52.59	47.1	37.54	26.03	43.87
ENSMUSG00000003166	93.17	90.64	93.82	97.74	123.91	121.04	110.88	77.35	82.1	87.75	78	74.91	93.46	78.16	82.52	88.83	75.8	68.13	74.55	85.65	79.63	76.42	79.88	74.11	76.51	92.21	86.14	91.74	101.96	107.48	98.76	43.93	28.21	41.44	42.01	46.51	57.87
ENSMUSG00000003184	12.09	14.76	11.26	16.34	14.57	13.11	19.38	15.85	13.6	16.88	18.38	15.07	15.53	17.64	12.53	15.57	9.03	9.19	9.42	9.35	11.62	9.57	12	11.69	11.18	11.28	8.34	9.13	6.43	7.67	8.32	14.12	0	8.66	4.94	15.91	13.46
ENSMUSG00000003190	1.81	1.26	1.27	1.02	3.42	1.68	1.74	3.39	1.86	3.37	3.83	1.4	1.44	1.36	0.69	1.14	1.58	1.94	1.18	1.55	1.79	1.92	3.03	2	1.67	3.48	1.32	1.34	1.33	1.81	2.12	5.05	0.24	0	0	0	0
ENSMUSG00000003198	3.93	3.56	4.27	3.7	3.53	4.06	1.34	3.1	6.85	5.28	4.84	3.09	3.65	4.5	3.2	4.12	4.14	4.69	4.51	5.14	4.3	4.32	3.98	4.21	3.84	0.93	1.3	1.52	1.43	1.28	1.23	0	0.69	0.08	0.28	0.12	0.15
ENSMUSG00000003199	194.51	240.35	205.08	229.1	242.48	212.81	217.03	131.54	141.34	152.29	152.29	174.7	194.88	183.07	197.24	192	129.96	113.18	103.65	101.19	112.68	131.58	164.5	141.93	154.26	35.23	34.8	44.74	30.43	33.94	31.25	50.4	32.35	50.53	63.84	53.24	85.18
ENSMUSG00000003200	27.44	28.42	25.79	25.07	29.55	24.43	25.62	25.3	25.21	32.13	28.4	31.33	38.23	28.87	30.45	33.1	20.41	19.85	19.7	23.47	23.6	19.74	25.22	20.91	23.71	20.58	17.75	18.7	29.9	25.09	29.03	11.28	8.68	11.33	14.33	8.53	18.43
ENSMUSG00000003206	0.63	0.97	0.92	0.72	0.29	0.75	0	0.58	1.87	2.4	1.05	1.28	1.11	1.01	1.29	0.99	1.46	0.72	0.71	1.04	1.1	1.05	1.17	1.13	0.96	0.53	0.34	0.65	0.64	0.61	1.26	0	0	0	0	0	1.67
ENSMUSG00000003208	19.42	17.93	14.97	17.18	16.88	11.93	10.75	12.18	13.46	12.24	12.04	13	16.9	11.33	13.26	13.63	7.91	7.23	8.94	7.88	7.43	9.17	11.86	9.75	11.05	10	9.28	9.88	12	8.74	11.85	7.57	10.35	4.31	8.06	2.48	8.71
ENSMUSG00000003226	8.08	7.09	9.59	10.86	8.29	7.88	8.11	16.63	22.99	20.7	23.62	8.12	8.6	8.49	8.66	8.55	13.54	14.9	15.62	19.92	16.08	16.92	10.92	10.56	10.44	27.77	31.66	25.45	39.54	49.64	42.59	7.72	9.31	7.35	9.37	9.12	16.06
ENSMUSG00000003227	0.18	0.1	0.16	0.17	0	0.08	0.4	0.05	0.32	0.04	0.33	0.14	0.13	0.03	0.07	0.02	0.26	0.11	0.18	0.15	0.24	0.26	0.15	0.15	0.12	0.07	0.21	0.17	0.16	0.02	0.24	0	0	0	0	0	0.07
ENSMUSG00000003228	5.42	5.19	5.21	5.65	4.77	6.63	6.54	8.51	8.66	6.67	7.23	3.69	4.99	4.89	4.89	4.69	8.69	7.51	7.9	10.44	8.15	8.47	6.98	7.86	7.46	10.01	11.01	8.3	11.34	12.03	10.67	1.51	3.44	3.36	4.6	4.82	5.51
ENSMUSG00000003233	15.05	17.35	15.39	15.15	26.62	29.25	26.1	24.06	26.39	28.2	26.21	7.49	16.29	8.42	9.55	11.23	20.3	15.85	18.18	16.42	19.24	20.42	21.55	17.18	21.03	51.19	51.11	52.84	55.28	53.4	57.77	19.73	18.75	20.7	27.28	25.4	29.8
ENSMUSG00000003234	115.28	119.47	136.66	134.45	101.71	127.91	119.52	76.5	85.89	84.17	82.08	114.32	122.72	116.39	131.56	132.49	64.19	63.72	60.57	64.32	62.95	59.22	75.51	54.49	62.17	69.27	81.83	75.39	75.72	68.51	78.44	28.31	47.41	19.8	47.46	26.16	50.17
ENSMUSG00000003235	72.23	70.8	74.21	75.14	66.96	76.67	63.44	45.3	49.04	50.25	52.5	82.17	74.04	86.2	84.91	84.23	46.36	42.75	44.19	47.74	47.31	42.04	51.74	46.33	45.5	51.13	45.31	57.92	52.63	56.96	57.86	21.2	33.59	24.44	17.72	25.85	25.52
ENSMUSG00000003269	59.42	50.46	56.11	54.17	55.68	61.07	52.52	46.44	50.5	48.83	48.4	101.15	103.15	93.92	101.4	94	44.27	42.9	42.35	41.82	43.08	44.07	47.67	45.26	46.09	41.37	37.22	38.89	51.67	51.75	50.84	22.22	18.59	25.09	24.46	23.69	34.53
ENSMUSG00000003271	3.89	3.83	4.51	3.76	5.06	4.11	4.28	5.91	6.68	6.45	6.04	10.22	17.44	12.96	11.83	10.38	5.38	3.03	4.47	3.99	3.15	5.26	5.99	5.13	6.78	2.8	2.33	2.91	5.94	6.15	7.34	3.13	0.39	2.83	1.81	2.27	4.32
ENSMUSG00000003273	176.94	175.15	152.07	152.1	73.12	65.07	89.32	106.77	104.75	98	107.59	129.96	149.3	114.15	131.72	129.36	98.93	78.21	76.22	75.57	84.41	84.58	102.8	90.78	100.19	62.41	73.3	87.13	45.97	53.95	44.09	49.24	51.35	65.12	61.06	49.19	54.49
ENSMUSG00000003279	71.1	60.18	72	73.75	114.21	116.17	115.81	153.92	170.2	146.73	153.25	96.25	114.92	96.94	98.9	110.16	139.78	128.2	122.56	137	131.38	127.9	125.69	117.72	118.67	111.81	129.5	116.97	194.98	206.57	195.9	82.66	77.53	85.09	103.09	88.14	115.78
ENSMUSG00000003282	0.14	0.18	0.16	0.16	0.21	0.35	0.76	0.46	1.1	0.77	0.82	0.13	0.25	0.27	0.11	0.33	0.5	0.84	0.81	0.71	0.63	0.82	0.59	0.78	0.57	1.4	5.11	1.47	2.8	3.35	2.87	0.48	2.13	0.03	0.25	0.71	1.19
ENSMUSG00000003283	0.61	0.38	0.65	0.55	1.27	0	1.75	1.41	2.11	1.72	1.34	0.31	0.48	0.06	0.26	0.69	1.62	1.5	1.39	1.29	1.7	1.84	2.24	1.62	1.84	0.92	0.94	1.03	0.55	0.57	0.26	0.48	0.63	1.64	1.34	0.77	0.66
ENSMUSG00000003299	66.23	79.25	75.02	77.86	63.52	58.28	82.15	47.16	50.99	55.42	53.62	52.05	71.16	56.19	60.13	64.16	40.84	33.32	37.77	30.56	40.89	38.16	46.81	39.93	47.56	60.68	63.39	68.64	52.28	53.73	57.16	29.99	17.5	30.41	28.06	19.21	28
ENSMUSG00000003308	38.64	38.11	40.89	45.35	34	32.38	35.35	39.2	41.38	44.26	41.56	29.09	41.93	26.86	31.9	34.93	33.29	27.01	26.98	28.28	30.57	31.47	35.66	31.51	34.03	53.01	48.54	45.38	52.15	49.37	52.03	26.01	25.48	24.21	26.92	20.77	30.05
ENSMUSG00000003309	0.15	0.51	0.62	0.67	0.38	0.33	0	0.7	0.27	0.76	1.27	0.42	1.08	0.48	0.52	0.79	0.48	0.61	0.45	0.31	0.4	0.34	0.91	0.52	0.55	0.28	0.32	0.27	0.78	0.54	0.78	0.1	0.64	0.33	0	0	0.16
ENSMUSG00000003316	59.06	51.41	56.51	58.56	80.66	81.71	68.53	72.98	85.61	77.45	78.97	46.86	62.1	39.21	43.98	44.61	62.66	59.52	67.33	77.51	72.07	66.9	58.41	52.25	56.72	180.11	166.03	162.21	173.29	169.83	163.87	82.53	69.1	85.49	83.67	93.5	90.53
ENSMUSG00000003341	0.36	0.42	0.32	0.37	0.22	0.45	0.57	0.35	0.26	0.31	0.46	0.25	0.22	0.35	0.23	0.35	0.15	0.4	0.3	0.15	0.32	0.36	0.38	0.36	0.19	0.77	0.46	0.45	0.26	0.53	0.2	0.56	0	0	0.05	0	0.25
ENSMUSG00000003344	80.76	92.01	81.97	86.57	70	70.21	77.61	63.47	66.3	77.34	66.76	50.91	83.27	45.88	55.15	62.79	53.71	37.89	48.22	32.55	49.09	57.43	59.96	51.13	66.63	131.35	120.61	130.35	132.57	113.37	118.12	45.87	48.27	66.62	50.86	63.52	64.85
ENSMUSG00000003345	53.68	61.13	58.05	60.94	65.23	57.86	87.7	100.91	100.79	103.11	91.91	36.86	63.97	41.2	46.63	49.76	73.08	52.43	60.76	48.65	66.13	79.14	83.81	72.06	95.81	92.55	83.09	94.19	92.1	99.69	91.82	63.87	56.27	59.85	65.92	58.04	58.49
ENSMUSG00000003346	108.95	132.31	123.4	124.85	115.44	95.88	173.39	134.35	133.84	151.51	114.89	91.51	146.8	95.14	101.71	105.9	94.23	62.71	74.56	57.68	83.81	93.02	106.63	95.2	134.95	49.68	62.67	57.86	41.38	42.21	64	44.7	33.66	38.6	26.12	35.99	41.62
ENSMUSG00000003348	6.67	6.37	6.04	5.89	5.62	7.19	8.65	5.89	7.38	11.65	8.07	3.64	4.38	3.61	4.94	4.45	6.23	5.45	6.58	5.79	6.91	6	7.3	6.67	7.09	8.02	4.2	4.81	6.6	6.84	5.95	3.07	1.65	1.52	2	2.12	2.8
ENSMUSG00000003352	118.13	123.74	109.91	120.64	60.97	55.31	78.24	129.62	126.27	133.19	121.55	161.37	236.64	155.16	177.15	179.61	114.46	89.92	96.68	80.92	107.63	108.85	121.48	104.4	122.75	72.73	69.49	76.08	81.28	90.32	83.65	69.9	54.01	61.94	65.98	58.71	66.75
ENSMUSG00000003354	11.48	10.82	10.99	10.49	9.65	12.74	10.1	9.18	8.5	8.7	8.48	13.47	15.88	13.78	13.77	15.9	6.73	6.6	7.82	7.62	9.21	7.26	8.29	6.32	6.59	17.7	15.18	16.05	23.56	22.96	20.11	5.8	8.61	6.22	5.94	7.06	7.94
ENSMUSG00000003355	11.18	9.11	8.32	11.47	9.95	11.46	11.01	4.95	4.65	5.02	3.15	5.24	3.72	6.31	4.71	5.09	2.82	2.67	3.64	2.12	3.13	4.42	4.57	4.47	6.44	2.86	2.36	2.1	1.92	2.42	0.9	1.9	0	2.66	0	1.64	0
ENSMUSG00000003360	65.7	62.11	59.03	66.27	64.31	56.83	61.18	47.38	47.68	49.18	44.36	52.51	66.99	55.9	62.76	57.69	38.07	36.89	43.6	44.91	41.23	40.32	44.84	38.21	37.8	82.32	67.83	67.6	64.02	59.18	60.68	45.03	53.22	41.54	66.59	54.46	46.39
ENSMUSG00000003363	934.65	1034.75	1004.36	987.86	310.6	308.89	334.84	631.83	652.73	676.65	578.21	1178.86	1557.22	1040.95	1164.57	1168.03	580.38	470.74	539.73	491.12	550.51	577.03	661.89	526.51	681.7	169.23	177.06	186.27	171.51	156.86	163.86	146.38	155.14	146.48	162.71	171.77	176.94
ENSMUSG00000003378	64.48	69.69	75.89	73.54	38.57	32.56	46.58	87.97	90.01	102.92	82	40.82	87.68	41.77	50.42	53.08	79.2	58.28	65.37	59.9	65.24	76.44	85.28	65.35	86.79	190.61	175.07	172.1	143.93	121.99	184.39	70.51	54.78	54.03	87.12	46.12	100.52
ENSMUSG00000003379	0.53	0.38	0.25	0.08	0.69	0	0	0.6	0.81	0.62	0.17	0.41	0.23	0.25	0.1	0.09	0.74	0.52	0.38	0.47	0.63	0.53	0.42	0.4	0.56	0.17	0.22	0.27	0.2	0.12	0.06	0.46	0	0.6	0.31	0	0
ENSMUSG00000003380	508.74	723.49	695.81	653.44	709.5	564.95	729.64	329.91	294.25	345.27	266.21	565.48	714.48	533.27	626.5	672.76	299.19	255.38	276.03	181.24	298.89	300.06	361.72	315.06	384.23	107.38	104.69	107.25	60.53	68.47	81.39	73.5	102.93	66.76	46.09	37.95	80.56
ENSMUSG00000003382	12.01	11.03	12.13	12.5	11.38	12.04	11.06	9.27	9.05	9.78	9.32	8.51	11.06	9.32	9.19	10.13	8.31	9.97	8.81	9.49	8.34	8.99	8.08	8.54	8.57	10.69	9.4	8.12	16.74	18.3	14.54	7.51	3.88	3.36	5.28	7.23	8.77
ENSMUSG00000003402	128.2	130.5	120.59	118.35	102.52	96.37	95.21	68.95	78.24	87.77	79.2	85.77	107.5	67.52	81.26	84.65	61.11	51.02	61.22	51.66	62.37	63.26	67.89	57.21	69.36	94.74	78.36	87.35	88.01	84.34	83.39	51.07	47.95	48.13	52.43	43.34	41.28
ENSMUSG00000003410	137.45	135.72	128.18	126.29	155.4	150.73	144.63	104.18	114.26	112.63	110.95	114.6	139.36	118.01	113.24	123.3	102.14	89.67	96.3	97.64	100.76	100.62	105.94	97.86	100.04	136.74	125.22	120.7	126.65	151.48	123.93	35.93	44	38.66	42.94	52.85	54.78
ENSMUSG00000003411	166.17	181.39	199.99	207.64	47.85	53.67	60.09	61.75	57.58	68.69	69.13	36.78	42.91	34.84	35.72	42.13	57.9	50.18	53.86	49.18	56.59	51.92	63.62	58.16	56.52	62.76	62.06	80.21	20.53	27.78	31.35	38.5	11.19	34.7	44.88	50.93	39.27
ENSMUSG00000003418	1.01	0.77	0.83	0.7	0.42	0.41	0.09	0.85	1.05	0.84	1.25	0.32	0.25	0.2	0.31	0.44	0.72	1.07	0.99	0.94	0.92	0.92	0.78	0.82	0.7	3.07	2.52	0.9	3.33	2.92	2.19	0	0.08	0	1.15	0	3.35
ENSMUSG00000003420	2.21	2.34	2.28	2.39	4.4	5.95	7.83	16.9	14.76	13.63	15.31	1.36	1.66	0.76	1.39	1.18	12.75	12.31	13.25	10.48	11.54	12.95	13.47	11.53	14.56	3.51	3.85	6.19	3.43	3.41	4.35	2.78	8.75	9.93	8.94	7.03	5.48
ENSMUSG00000003421	100.04	92.57	88.99	85.24	79.57	71.8	71.52	51.21	49.18	50.17	49.93	72.77	96.29	66	74.02	85.91	36.3	29.4	31.69	28.96	36.25	37.1	45.36	37.75	42.32	63.97	59.28	62.47	57.41	55.78	55.62	18.99	22.19	23.14	20.95	16.09	29.34
ENSMUSG00000003423	59.99	59.22	55.43	54.18	46.23	47.14	50.91	31.1	35.35	47.4	39.85	82.88	98.08	77.98	90	80.79	31.57	29.56	28.5	23.18	30.14	31.23	35.9	29.95	37.99	8.4	9.98	12.31	10.23	9.74	8.58	12.77	10.81	8.69	12.96	7.03	5.01
ENSMUSG00000003429	600.75	590.35	548.01	527.78	609.94	633.65	621.27	498.27	443.18	474.97	420.23	652.45	522.11	714.81	656.37	584.1	490.46	534.59	549.68	614.96	519.74	498.96	521.36	567.53	546.12	62.31	72.98	71.66	44.61	50.09	49.25	80.82	103.83	95.77	89.67	99.68	64.78
ENSMUSG00000003435	97.42	89.53	105.55	115.22	95.63	92.24	94.69	85.62	95.96	104.49	95.68	96.25	124.78	80.46	112.13	118.49	73.1	65.06	72.48	74.77	76.79	73.96	82.74	66.26	72.89	115.83	135.99	133.64	133.32	100.44	117.88	82.66	49.03	62.89	56.66	47.81	79.45
ENSMUSG00000003436	2.96	3.14	2.28	1.98	1.3	0.54	1.02	4.66	1.97	2.84	1.94	2.29	2.11	1.7	2.82	1.52	2.3	1.66	1.43	2.55	2.39	1.72	1.29	1.89	2.6	2.03	1.25	3.79	2.43	2.01	2.84	0	0.7	3.92	1.24	0.26	4.14
ENSMUSG00000003437	107.32	99.01	113.91	127.4	71.9	103.94	88.99	81.04	98.18	85.5	92.17	100.5	112.21	74.54	107.62	111.96	66.9	75.87	74.21	70.98	73.74	75.41	77.13	58.63	56.1	93.8	95.61	77.47	99.84	87.45	93.8	26.93	31.06	25.49	24.75	43.55	44.63
ENSMUSG00000003438	44.14	50.36	50.14	52.76	53.75	46.28	53.36	35.32	41.54	46.27	34.66	36.53	48.49	47.69	43.42	48.64	26.61	23.91	26.49	26.27	30.11	30.55	32.56	29.16	33.63	52.93	44.24	55.96	54.27	35.87	56.9	15.46	18.06	11.34	25.53	14.32	31.52
ENSMUSG00000003444	61.6	69.68	54.69	60.31	47.99	43.28	46.43	28.51	28.15	33.29	26.12	57.7	56.96	59.96	63.47	57.11	25.78	21.58	24.71	20.12	26.65	24.91	32.04	27.33	31.83	25.31	21.26	23.5	24.44	24.88	24.02	19.45	11.65	6.01	13.85	1.64	16.76
ENSMUSG00000003452	5.77	5.24	6.76	7	6.4	6.91	5.86	9.2	11.76	10.99	8.79	7.39	5.89	8.81	8.38	7.23	9.54	9.3	10.8	14.38	10.16	9.6	8.01	8.72	8.04	15.2	14.26	13.12	23.75	29.1	24.62	6.66	4.18	6.85	6.88	9.32	10.9
ENSMUSG00000003458	41.67	44.33	46.58	44.07	43.26	43.44	34.04	39.74	46.44	48.58	47.47	48.3	50.45	40.72	42.26	44.81	40.81	38.75	39.18	43.09	41.36	38.95	40.22	34.29	37.33	42.2	40.25	45.28	41.37	44.87	41.47	27.98	24.12	12.52	24.39	22.39	17.72
ENSMUSG00000003464	99.73	90.61	89.38	91.61	118.53	112.7	89.96	73.56	76.31	88.63	84.56	114.89	102.58	96.85	103.7	101.3	73.78	77.01	73.94	91.44	81.64	76.67	83.21	76.42	78.52	61.21	61.17	61.95	67.02	69.96	63.09	24.87	21.17	26.13	43.36	39.33	33.63
ENSMUSG00000003469	425.52	437.56	472.2	491.11	340.92	324.58	357.64	350.69	379.52	331.84	322.56	443.77	647.7	429.68	516.31	494.33	309.75	240.56	256.53	240.84	270.85	274.07	318.29	272.85	318.3	580.4	478.8	552.55	558.94	498.75	463.78	320.78	211.26	263.02	279.67	269.95	272.95
ENSMUSG00000003476	1.45	2.63	1.79	2.14	0.49	0.32	1.08	1.52	1.31	1.21	1.06	0.58	0.81	0.44	0.75	0.63	1.31	1.18	1.17	1.49	1.06	1.09	1.29	1.08	1.24	3.05	1.75	1.98	1.44	1.87	0.72	0	2.59	1.83	0	0	1.07
ENSMUSG00000003477	0.08	0.12	0.14	0	0	0.27	0	0.16	1.32	0.62	0.46	0	0	0	0.07	0.13	0.26	0.28	0.52	0.64	0.22	0.49	0.6	0.21	0.37	0	0.15	0.22	0.27	0.16	0	0	0	0.96	0	0	0.39
ENSMUSG00000003484	0	0	0	0	0	0	0	0	0.41	0.18	0	0	0	0	0	0	0.07	0.07	0.09	0	0.08	0.11	0.12	0.09	0.08	0	0	0	0	0	0	0	0	0	0	0	0
ENSMUSG00000003500	70.71	84.75	86.65	82.1	57.05	61.33	64.59	54.07	54.89	68.76	48.85	63.51	81.15	46.32	70.74	80.57	42.47	37.15	41.43	47.41	44.17	47.04	51.56	39.98	45	83.6	84.83	70.71	81.57	79.94	65.94	21.65	42.37	31.24	29.45	43.16	34.29
ENSMUSG00000003505	0	0	0	0	0	0	0	0	0	0	0	0	0	0	0	0	0	0	0	0	0	0	0	0	0	0	0	0	0.09	0	0	0	0	0	0	0	0.08
ENSMUSG00000003518	57.84	52.36	57.43	61.99	47.86	45.06	40	73.08	77.97	66.98	61.52	82.39	94.34	88.74	83.47	87.57	73.8	69.81	68.24	72.26	70.77	70.04	73.26	68.89	67.59	97.84	97.25	106.43	120.67	119.39	106.26	52.27	37.11	43.02	46.65	53.64	54.97
ENSMUSG00000003526	2.7	4.55	3.82	3.04	5.19	8.58	8.9	17.41	23.92	21.13	22.03	2.78	2.58	3.97	2.9	4.01	16.61	18.06	16.85	16.54	17.21	18.7	22.67	19.03	21.91	13.31	13.23	15.59	9.75	15.35	12.88	15.28	28.9	15.12	12.73	19.42	21.61
ENSMUSG00000003527	25.87	28.03	29.17	25.62	30.79	25.3	24.91	17.62	18.9	20.62	19.36	28.77	36.11	26.37	30.67	30.16	15.31	13.43	14.33	13.45	16.45	15.86	18.24	13.6	17.73	24.2	18.77	22.29	29.4	29.86	29.1	6.43	7.65	5.95	8.33	7.44	11.04
ENSMUSG00000003528	51.63	55.42	51.97	53.7	48.83	47.29	62.79	70.17	64.41	84.1	78.59	40.56	38.73	36.48	44.04	51.49	52.65	56.79	59.43	57.28	64.02	57.8	63.86	55.81	64.11	46.87	40.71	46.03	52.93	42.48	38.99	32.29	18.41	22.51	47.08	26.58	20.46
ENSMUSG00000003531	86.77	97.72	86.84	89.69	110.24	97.16	106.98	82.33	86.18	97.52	85.65	110.07	135.96	131.05	129.73	117.02	72.06	68.16	55.7	60.82	66.66	76.21	82.1	83.9	94	43.88	45.94	51.75	54.5	50.37	52.86	36.68	21.38	37.08	35.92	46.18	38.53
ENSMUSG00000003534	18.94	24.57	20.32	20.57	22.72	23.67	26.64	51.96	56.01	51.35	51.46	13.97	23.79	14.41	17.62	16.72	45.03	38.07	40.01	38.72	49.64	52.54	48.83	42.79	51.33	31.64	27.41	23.86	27.76	26.14	30.78	14.47	12.42	16.3	24.14	22.48	17.61
ENSMUSG00000003541	26.72	24.15	17.54	18.02	71.36	49.8	45.27	12.02	15.09	12.07	11.46	20.27	18.83	18.17	17.68	17.94	10.42	8.61	8.72	8.12	9.79	9.58	11.96	10.91	11.94	14.48	17.49	10.71	19.01	17.29	16.67	5.69	2.97	9.94	4.75	0.21	8.43
ENSMUSG00000003545	7.09	7.98	9.29	8.56	1.24	0.76	0.89	2.18	1.07	1.83	2.16	6.79	9.26	13.57	6.51	5.26	4.91	3.2	6.16	2.11	2.05	4.37	3.95	3.02	5.2	13.08	9.03	12.16	17.02	16.56	20.13	2.72	1.91	3.46	3.36	4.6	8.36
ENSMUSG00000003546	20.34	19.74	17.25	20.93	18.9	14.25	20.45	14.27	16.66	16.47	18.51	9.76	14.01	10.29	10.51	12.65	10.5	8.45	10.07	7.56	10	13.27	13.19	10.69	13.19	8.33	8.52	10.09	9.17	7.25	7.2	15.02	3.49	7.93	6.3	3.94	5.19
ENSMUSG00000003549	49.44	46.04	45.99	52.91	42.05	37.08	30.91	23.17	22.57	29.51	25.94	48.43	49.86	55.45	51.18	44.66	19.76	19.83	21.61	17.88	23.55	23.37	26.66	23.03	27.83	18.09	17.98	19.37	12.26	18.13	15.76	14.45	6.3	12.43	2.23	12.03	15.76
ENSMUSG00000003555	0	0	0	0	0	0	0	0	0	0.09	0	0	0	0	0.13	0.04	0.06	0.03	0.02	0.07	0.31	0	0	0.02	0.09	0	0	0	0	0.05	0.2	0	0	0	0	0	0
ENSMUSG00000003559	14.6	15.04	13.37	16.22	20.12	17.88	16.17	19.75	21.45	13.48	16.74	9.18	8.3	9.23	8.65	9.84	17.16	19.99	20.78	22.12	20.57	19.43	19.53	21.01	20.51	9.62	10.44	10.21	8.68	10.6	8.49	9.51	15.86	4.51	12.6	10	4.73
ENSMUSG00000003573	127.72	122.82	93.08	125.64	874.48	750.81	820.88	63.39	97.82	80.64	65.23	5.97	11.92	8.56	8.53	7.11	59.97	53.54	51.96	62.14	65.59	56.49	60.2	64.51	54.27	20.16	24.11	29.97	15.4	14.34	10.01	24.63	30	29.9	53.24	49.25	21.85
ENSMUSG00000003575	46.91	47.67	47.3	50.48	42.58	38.31	40.74	57.36	61.8	64.71	57.51	46.42	74.18	42.25	51.06	53.35	47.55	42.81	42.82	40.48	44.85	46.93	51.17	41.14	49.34	89.09	85.04	84.55	85.86	74.36	84.89	64.68	39.8	67.94	53.38	31.22	62.02
ENSMUSG00000003581	18.61	21.37	20.91	19.73	13.63	15.15	15.43	19.56	19.79	26.35	22.12	15.11	19.73	15.87	16.27	16.22	17.06	16.54	16.44	17.52	16.17	19.14	21.09	17.92	20.65	11.26	6.69	8.35	9.99	8.85	10.24	5.32	2.35	10.03	4.32	9.2	11.49
ENSMUSG00000003585	29.88	26.05	28.13	25.96	23.55	22.95	23.63	33.5	33.81	29.75	32.92	40.42	39.56	38.7	39.51	39.68	29.29	32.42	31.96	33.48	31.12	31.37	31.22	29.42	32.55	24.75	26.02	25.78	41.66	39.06	42.16	13.72	7.96	13.4	14.19	17.66	26.74
ENSMUSG00000003604	12.87	12.92	13.31	12.06	19.37	16.56	17.35	15.2	15.99	12.56	11.41	17.19	19.13	18.34	20.37	19.43	10.59	13.9	13.67	12.73	11.43	13.37	15.83	14.18	14.21	16.69	15.6	17.28	16.36	16.62	15.95	2.28	19.27	8.85	3.39	4.07	13.77
ENSMUSG00000003617	1.42	1.6	2.09	1.33	6.63	0.96	3.17	11.97	13.37	5.45	8.19	0.3	0.46	1.56	1.09	1.66	7.96	8.98	5.9	6.49	7.47	6.92	4.28	5.71	6.24	1.65	1.16	1.73	0.71	1.75	1.18	4.56	5.06	7.43	8.36	4.43	8.05
ENSMUSG00000003623	6.36	5.78	6.99	7.72	11.11	15.05	8.84	17.01	18.56	26.87	21.95	5.39	4.55	4.34	5.65	5.38	14.31	14.29	14.65	16.22	14.83	15.41	12.55	12.93	13.87	16.85	12.86	15.25	14.48	21.67	22.92	18.03	3.79	6.87	7.64	7.76	8.42
ENSMUSG00000003644	11.08	12.52	10.6	11.71	50.35	38.71	40.21	27.16	38.26	36.09	26.77	24.88	31.43	25.84	31.57	26.84	25.93	28.35	27.94	36.97	29.53	25.42	32.07	27.58	24.68	12.99	11.38	11.38	14.65	13.51	9.08	13.3	16.2	9.34	15.15	21.45	7.94
ENSMUSG00000003657	185.14	159.82	147.78	128.85	388.82	323.49	376.66	211.03	221.94	188.2	218.47	500.69	473.84	506.88	562.98	605.52	176.46	172.81	169.6	180.06	209.79	192.42	213.42	209.57	181.24	58.03	56.96	52.17	112.8	80.61	45.39	83.57	85.61	90.96	126.6	93.43	67.2
ENSMUSG00000003660	48.84	42.33	60.61	67.29	34.72	52.49	51.47	47.26	75.93	48.99	55.61	43.79	57.69	47.63	51.66	55.59	37.13	46.19	35.99	39.21	33.98	37.51	45.42	32.65	35.7	105.45	86.03	86.75	104.05	97.92	102.53	40.83	47.71	43.17	41.6	52.66	57.44
ENSMUSG00000003662	73.02	78.45	94.01	95.97	91.4	97.28	79.68	62.33	77.22	79.63	79.38	70.33	75.99	65.45	71.9	80.72	59.37	58.66	62.42	64.6	62.73	59.89	73.45	63.65	66.51	70.24	62.18	64.01	109.27	85.71	79.6	54.25	39.57	38.62	52.63	31.41	30.04
ENSMUSG00000003665	5.76	4.29	4.74	4.33	2.06	1.64	2.8	2.07	1.11	1.99	1.99	2.62	2.62	1.71	2.46	2.35	1.41	1.2	1.24	1.41	1.79	1.93	1.59	1.62	2.05	1.79	1.28	1.44	1.92	1.86	1.24	0	0	0.14	1.34	2.09	1.97
ENSMUSG00000003680	21.28	17.97	21.81	17.64	14.08	18.25	32.59	17.02	19.52	17.86	23.7	17.82	19.34	19.61	22.68	19.24	18.08	19.06	20.39	17.26	22.49	18.82	19.1	18.73	20.11	24.99	16.62	19.29	17.27	17.99	20.39	7.47	11.73	10.54	11.24	15.64	9.72
ENSMUSG00000003721	57.46	52.01	52.19	63.97	77.2	62.98	58.24	39.03	45.52	43.06	38.41	49.16	40.29	56.5	49.22	48.34	43.08	45.32	42.42	57.64	43.66	43.76	47.08	45.07	40.25	74.96	71.08	72	101.4	113.72	98.58	42.36	16.46	41.99	17.7	13.46	43.92
ENSMUSG00000003731	29.4	26.87	30.87	33.6	31.56	33.83	28.61	36.14	41.05	41.65	44.23	27.72	33.07	28.02	30.73	34.29	33.41	32.84	33.48	38.46	35.63	36.35	32.35	30.27	31.03	125.05	98.97	105.37	128.54	114.09	143.86	42.07	44.78	60.89	54.43	48.54	81.44
ENSMUSG00000003746	21.26	15.5	16.54	18.1	12.33	11.15	10.34	12.82	13.78	11.87	13.1	14.61	12.7	13.29	11.04	11.7	14.99	16.18	13.44	14.79	13.05	13.96	12.08	12.77	12.09	23.08	23.28	17.27	29.37	30.95	28.53	7.53	3.87	5.1	9.83	12.43	14.08
ENSMUSG00000003752	8.79	7.11	7.34	7.46	10.99	9.31	7.22	5.9	6.19	6.4	6.44	8.48	7.96	8.34	6.98	5.28	5.81	6.14	6.14	5.72	5.65	5.1	7.16	5.69	5.36	3.26	3.7	4.11	3.29	2.41	3.08	6.43	4.43	2.34	0.86	0.7	2.03
ENSMUSG00000003762	18.05	20.26	19.37	23.09	29.06	19.89	24.64	16.33	17.3	20.7	18.17	15.4	22.2	14.11	18.48	19.35	12.44	13.09	12.58	11.45	12.54	13.51	15.5	13.76	15.24	9.68	8.93	9.14	7.96	10.58	8.35	13.65	12.77	5.34	4.31	13.95	7.68
ENSMUSG00000003778	33.36	24.84	30	28.7	29.41	30.86	27.97	32.02	34.85	33.38	34.7	28.7	32.14	28.11	26.14	27.91	27.44	28.2	25.82	35.32	28.44	30.01	26.66	24.72	24.97	66.05	50.97	44.39	80.52	71.03	64.03	20.32	9.85	11.18	14.75	37.1	23.41
ENSMUSG00000003779	0.57	0.45	0.58	0.53	0	0.59	1.21	0.86	0.59	1.6	0.96	0.33	0.44	0.41	0.54	0.75	0.6	0.56	0.46	0.74	0.51	0.63	0.42	0.53	0.36	0.93	0.66	0.59	0.15	0.73	0.58	0.39	0	0.25	1.5	0	0.33
ENSMUSG00000003808	45.31	43.47	51.18	50.59	54.91	47.97	46.68	38.28	42.89	47.92	42.77	46.79	58.97	51.25	51.42	52.53	27.91	27.93	29.48	27.63	31.02	27.68	33.53	27.43	29.51	42.87	44.17	48.08	48.06	49.94	49.56	12.61	23.5	13.37	12.86	17.65	24.53
ENSMUSG00000003809	17.48	18.53	20.48	22.96	21.82	19.34	24.63	22.51	24.3	21.91	25.16	16.35	18.79	18.14	17.98	20.87	17.85	17.57	17.18	22.47	19.15	18.04	19.32	18.87	16.41	17.71	15.57	17	16	17.41	14.36	10.42	11.63	9.8	11.31	33.21	9.28
ENSMUSG00000003810	29.27	32.14	35.39	39.76	32.24	38.86	42.72	42.92	43.78	49.45	47.97	20.98	34.25	24.35	29.35	32.23	40.3	38.63	42.75	40.23	43.78	42.88	44.22	38.81	40.12	76.38	70.95	78.37	82.85	100.98	87.89	33.56	39.8	43.81	52.55	49.09	52.41
ENSMUSG00000003812	3.8	4.98	3.85	2.92	5.97	3.05	6.37	8.73	7.62	6.45	4.88	5.04	3.37	6.95	4.5	4.42	6.96	5.11	6.04	6.45	7.53	7.68	5.76	6.24	5.61	3.71	3.7	4.96	3.7	3.45	3.78	8.79	1.3	3.23	2.32	8.35	4.09
ENSMUSG00000003813	166.89	167.61	166	150.95	208.63	156.5	165.85	89.53	90.04	119.98	98.22	130.03	174.09	129.79	151.38	127.65	91.2	69.34	76.24	72.24	88.72	87.79	97.58	89.53	98.73	71.84	64.81	64.05	71.74	65.03	51.58	51.93	45.96	55.67	61.35	41.1	49.44
ENSMUSG00000003814	769.75	738.28	661.74	827.24	726.75	844.33	751.41	387.52	405.99	419.76	412.43	681.19	578.87	720.92	661.29	669.74	362.96	382.17	473.4	462.13	421.73	435.16	411.87	389.58	388.43	1629.85	1253.52	1520.06	1714.42	1547.15	1845.79	488.86	422.39	503.3	502.23	541.36	765.22
ENSMUSG00000003824	2.82	2.2	5.35	4.03	4.57	4.83	3.93	4.52	3.75	8.01	4.63	4.77	3.02	4.23	3.37	2.97	3.67	2.96	2.53	4.81	3.7	3.76	3.98	4.25	3.67	3.37	2.41	3.9	1.12	2.85	1.04	0	0	4.05	2.12	0	0.42
ENSMUSG00000003847	6.75	4.88	5.96	5.42	6.99	6.78	5.13	12.3	16.12	12.19	14.96	5.73	5.76	5.65	5	6.25	12.02	12.18	11.36	14.12	11.71	13.04	10.03	10.02	10	49.07	51.21	36.89	55.06	73.25	66.82	25.16	20.09	15.28	15.05	22.81	27.78
ENSMUSG00000003848	54.35	50.65	45.57	52.29	38.59	39.56	46.9	27.3	32.51	33.63	31.39	36.03	46.3	41.7	41.52	41.39	23.21	20.46	20.92	21.1	21.12	21.95	25.21	22.63	25.61	31.2	29.51	29.24	35.98	29.12	33.21	5.18	25	13.89	17.69	27.12	23.51
ENSMUSG00000003849	4.19	3.83	5.36	3.7	3.44	4.08	3.09	5.28	7.84	5.93	6.02	2.5	1.99	3.17	2.31	1.86	5.75	6.42	6.02	6.89	6.54	6.12	6.66	7.36	6.12	0.98	1.78	2.95	1.87	1.86	1.8	4.52	0.28	2.14	3.56	0	3.92
ENSMUSG00000003863	33.15	35.46	38.13	38.72	33.68	35.19	45.36	57.28	58.61	60.05	54.9	34.21	60.31	31.96	42.86	44.58	43.2	33.95	36.93	31.94	39.58	43.93	47.95	36.65	45.35	65.78	58.59	63.72	86.16	85.28	82.21	41.53	38.29	44.58	50.2	42.04	46.33
ENSMUSG00000003865	4.13	4.88	5.36	6	5.69	6.15	7.97	9.12	11.67	12.33	9.88	3.23	3.37	2.43	3.08	3.67	6.39	5.97	6.83	5.49	7.45	7.23	7.31	6.4	7.48	8.69	9.17	10.02	9.55	8.07	9.57	4.81	3.01	3.19	4.34	4.32	5.91
ENSMUSG00000003868	44.64	46.77	47.55	51.53	41.53	36.4	36.94	28.57	31.79	40.07	33.43	29.92	41.36	32.98	31.43	36.22	24.34	18.03	22.93	18.39	21.92	25.33	27.59	24.7	29.03	33.99	31.51	34.23	35.08	29.09	30.85	16.13	12.78	9.88	16.08	15.7	13.44
ENSMUSG00000003872	165.3	189.81	158.14	145.71	65	60.36	74.59	85.72	86.45	96.98	76.05	163.49	236.41	154.19	171.11	158.69	64.1	44.08	52	37.01	52.55	62.48	73.51	61.32	82.16	30.14	24.38	27.29	24.1	21.98	23.38	8.75	14.48	17.82	20.13	13.12	15.21
ENSMUSG00000003873	94.07	99.02	94.55	87.73	98.5	82.4	86.76	47.18	53.08	85.38	59.02	97.04	101.3	107.26	100.58	100.69	46.65	49.26	41.14	39.19	40.2	45.85	54.3	56.42	53.08	22.25	22.33	23.58	25.89	26.53	30	11.85	24.82	4.94	5.07	12.02	18.16
ENSMUSG00000003882	0.08	0.12	0.07	0.02	0	0.09	0.12	0.91	0.58	0.33	0.57	0.06	0.08	0	0.04	0.02	0.7	0.62	0.44	0.96	0.64	0.65	0.8	0.67	0.73	0.31	0.07	0.17	0.06	0.08	0.15	0	0	0.22	0	0.21	0.04
ENSMUSG00000003923	69.9	61.79	56.63	60.76	55.86	74.17	69.31	38.17	41.09	43.98	40.13	71.49	55.08	81.21	73.88	67.93	38.64	40.5	38.14	40.34	39.33	37.14	36.47	39.3	38.52	44.39	31.46	24.2	63.3	59.56	60.57	4.72	30.9	8.06	34.94	21.53	38.07
ENSMUSG00000003929	4.9	4.37	4.82	4.48	4.51	5.03	4.72	6.97	7.47	7.57	8.33	5.54	5.45	5.41	5.48	6.12	7.09	7.09	6.37	7.71	6.34	7.09	5.61	6.12	5.54	3.6	4.14	3.13	5.48	7.36	6.43	1.42	1.3	0.66	0.46	2.79	2.66
ENSMUSG00000003934	74.18	75.03	68.61	69.96	19.59	21.29	21.79	67.17	63.44	76.12	72.08	33.83	36.52	30.81	33.6	34.33	65.18	59.87	61.68	60.6	68.95	67.11	69.84	64.49	69.15	97.36	84.2	85.13	52.41	57.01	62.86	39.2	47.42	35.17	38.95	35.16	38.51
ENSMUSG00000003948	94.09	86.8	92.12	92.26	55.56	65.47	68.83	114.51	111.88	128.57	115.7	161.33	145.61	182.37	152.77	145.94	128.65	117.15	103.57	113.8	108.05	114.81	111.67	115	113.53	129.44	132.07	136.87	214.45	234.85	189.05	54.91	37.93	55.67	65.26	64.47	90.3
ENSMUSG00000003949	66.2	56.24	63.04	64.73	64.81	66.09	59.22	72.78	76.06	50.65	64.94	103.62	91.75	108.48	96.71	87.3	68.65	63.21	64.8	64.78	61.45	63.88	65.39	71.07	73.55	85.94	84.09	90.29	123.74	146.49	131.84	39.02	54.75	36.38	40.34	38.39	52.52
ENSMUSG00000003955	134.6	148.04	129.91	134.69	212.26	173.91	181.8	69.48	73.51	85.77	73.43	132.09	91.43	142.54	133.55	113.59	68.5	71.06	66.3	75.65	76	70.96	69.97	77.24	72.28	36.6	29.03	24.27	26.02	24.2	22.12	30.39	11.33	22.42	21.29	43.21	10.99
ENSMUSG00000003970	688.39	773.78	714.23	699.69	594.11	566.66	580.45	506.2	489.94	582.06	497.34	675.93	769.34	627.76	700.01	643.57	424	386.33	373.56	333.12	398.88	411.93	542.65	482.44	551.64	191.53	194.59	234.57	197.3	185.51	150.35	206.1	198.14	240.14	286.17	242.23	203.6
ENSMUSG00000003974	9.69	9.03	10.25	10.19	4.31	10.61	10.01	22.08	24.86	20.84	20.66	6.48	7.7	5.58	6.24	5.78	20.52	16.95	19.81	26.41	20.91	22.66	17.96	16.38	18.58	43.23	44.57	42.21	44.94	48.44	49.04	21.63	22.77	17.97	24.8	35.76	35.36
ENSMUSG00000003992	117.05	106.23	111.05	106.02	81.38	70.15	71.22	68.18	80.08	88.51	76.46	96.05	89.24	83.39	85.68	87	69.15	69.76	68.47	82.62	70.31	68.73	68.21	67.84	69.15	72.58	81.68	81.67	79.1	87.97	83.52	86.71	79.19	102.45	106.7	80.34	77.21
ENSMUSG00000004018	10.74	7.47	7.59	8.39	4.83	9.31	5.65	7.84	8.33	7.23	8.08	11.46	9.43	9.91	10.32	10.93	7.38	6.39	5.6	10.53	6.07	8.08	4.88	5.37	5.97	8.88	11.19	12.84	15.8	10.75	9.85	3.03	17.33	8.57	10.44	4.92	11.64
ENSMUSG00000004031	37.85	35.31	38.18	39.54	37.12	37.22	36.22	39.21	40.68	42.85	41.48	46.59	66.07	48.29	51.85	51.14	37.1	29.82	33.1	33.38	34.17	34.31	36.01	31.15	36.09	68.4	65.8	70.05	144.09	140.23	143.71	25.61	26	27.82	31.64	24.58	55.09
ENSMUSG00000004032	218.93	255.03	257.55	250.84	199	233.67	253.37	307.2	310.66	298.18	308.31	235.17	202.88	264.53	231.69	239.65	292.81	316.21	316.36	305.51	316.3	332.95	311.71	310.73	305.31	109.59	115	142.79	77.69	87.71	73.59	166.97	144.59	164.23	183.69	187.59	120.04
ENSMUSG00000004035	18.03	16.92	14.98	13.61	12.89	13.39	23.87	31.64	27.61	28.29	33.61	17.41	18.44	19.81	18.43	17.79	30.48	31.98	31.94	34.14	33.85	34.54	35.05	36.65	34.1	13.41	13.71	11.5	7.04	7.55	8.92	13.77	30.25	11.71	11.82	5.23	12.37
ENSMUSG00000004038	0.14	0.04	0	0.17	0	0	0	0	0	0	0	0	0	0	0.06	0	0.03	0	0.04	0	0	0	0	0	0.04	0	0.01	0	0	0	0	0	0	0	0	0	0
ENSMUSG00000004040	18.83	17.57	19.29	21.17	13.53	18.81	13.39	21.73	33.08	30.64	29.45	12.25	16.08	13.53	12.63	14.09	17.39	17.77	19.43	22.95	21.27	21.4	19.63	16.32	19.62	58.31	45.84	46.56	55.59	56.03	53.91	30.27	29.99	26.2	19.9	42.95	24.84
ENSMUSG00000004043	0.5	0.48	0.45	0.57	1.43	0.86	0.69	1.44	1.53	0.88	2.17	0.21	0.18	0.33	0.26	0.12	1.09	1.16	0.8	1.06	1.21	1.4	1.18	1.04	1.08	1.37	1.57	1.75	1.49	1.19	1.08	1.46	0.5	0.7	0.67	1.97	0.61
ENSMUSG00000004044	2.05	1.52	1.24	1.13	1.88	1.78	1.97	6.82	6.85	5.55	6.3	4.15	3.59	3.31	3.03	2.65	5.09	5.17	5.09	4.92	5.52	5.04	4.99	4.7	5.3	4.39	5.23	6.05	5.79	6.01	6.76	5.85	7.73	5.96	4.23	6.18	4.19
ENSMUSG00000004054	8.48	8.71	8.55	8.45	8.35	7.52	10.48	10.18	10.45	11.63	10.67	3.65	7.32	3.84	5.47	5.35	7.82	5.37	6.78	4.86	7.21	7.86	8.49	7.21	10.09	9.58	7.12	7.88	8.57	7.18	8.16	4.96	5.48	9.08	6.12	5.55	6.08
ENSMUSG00000004056	59.27	58.53	57.42	65.07	36.04	41.4	47.93	65.97	63.33	76.82	62.11	47.43	64.65	51.97	53.65	53.22	67.92	55.02	65.07	76.11	63.31	69.28	69.7	66.95	63.46	109.2	98.14	112.14	107.92	99.28	91.7	35.61	53.3	57.37	56.02	62.92	48.76
ENSMUSG00000004069	62.81	64.16	69.81	75.74	81.54	82.71	74.57	50.72	56.12	57.29	55.46	55.41	62.49	58.19	62.95	65.29	48.8	47.96	49.47	55.67	53.07	47.19	47.93	45.24	45.72	91.85	91.36	90.99	106.56	115.6	104.67	31.76	27.29	30.46	23.9	23.54	47.07
ENSMUSG00000004070	230.72	213.97	204.47	204.69	201.79	223.26	191.6	129.07	135.66	125.65	121.72	229.62	206.79	224.69	232.23	210.67	108.29	118.21	121.2	122.32	118.85	109.9	121.32	110.76	109.79	139.05	126.82	147.53	143.67	132.25	114.3	65.66	43.85	61.22	54.37	48.05	62.48
ENSMUSG00000004071	384.34	398.14	394.88	384.32	375.71	376.09	340.03	219.49	223.86	205.02	216.04	405.62	379.61	404.6	385.76	376.58	215.39	219.86	229.35	232.19	235.57	216.08	232.19	228.05	243.49	218.5	205.68	228.91	232.32	248.12	200.58	110.03	95.43	103.46	101.68	88.97	124.47
ENSMUSG00000004085	2.69	2.59	2.76	2.68	2.43	3.36	2.83	2.35	2.65	2.94	3.18	1.32	1.35	1.33	1.63	1.73	2.16	2.44	2.83	2.7	2.47	2.55	1.97	2.35	1.91	5.4	5.51	4.95	3.66	6.04	4.28	7.46	1.14	1.34	0.9	2.07	2.28
ENSMUSG00000004096	218.83	192.44	187.03	185.19	193.79	186.14	171.01	128.38	131.71	118.43	120.89	241.7	180.1	263.89	236.58	219.43	116.8	135.49	117.48	131.77	125.01	127.38	122.58	136.43	124.14	72.53	67.94	67.85	86.3	77.52	79.8	49.39	28.44	28.16	46.78	31.85	38.52
ENSMUSG00000004098	0	0.06	0.1	0.05	0	0	0	0.17	0.3	0.5	0.55	0.04	0	0.02	0.01	0.01	0.17	0.26	0.1	0.15	0.35	0.14	0.28	0.23	0.21	0.1	0.04	0.07	0.02	0	0.09	0.08	0	0.22	0.08	0.52	0.04
ENSMUSG00000004099	13.69	12.83	16.51	16.81	14.22	12.34	15	22.02	25.92	27.01	26.69	11.21	18.04	9.96	13.35	14.11	17.14	14.86	18.05	19.04	18.74	17.9	18	13.45	15.55	52.95	43.94	41.83	50.38	48.91	48.39	19.35	16.72	17.47	19.37	16.3	23.35
ENSMUSG00000004100	23.5	24.65	22.67	18.09	15.94	14.3	14.12	13	19.69	19.82	15.58	14.63	25.7	16.67	17.99	16.98	10.44	7.68	8.44	6.19	9.07	10.32	12.38	10.54	11.84	9.43	11	7.6	11.5	8.51	8.6	11.84	3.7	6.38	7.87	10.77	21.75
ENSMUSG00000004105	1.64	1.4	1.31	1.07	6.93	5.13	4.35	3.53	3.88	3.74	2	0.63	0.64	0.55	0.73	0.42	3.65	3.23	3.59	2.18	3.17	3.23	3.38	2.76	2.94	1.51	1.42	1.24	1.31	0.91	0.77	1.08	0.59	1.32	0.53	0.95	1.1
ENSMUSG00000004110	13.15	11.19	14.81	14.63	7.11	9.11	9.13	26.87	34.04	28.59	33.37	18.02	20.58	18.46	17.74	17.85	26.73	24.9	22.65	29.8	24.88	26.25	22.39	19.89	19.61	50.16	57.51	48.99	70.37	83.03	81.41	24.71	20.49	19.94	26.95	23.35	40.58
ENSMUSG00000004113	11.23	17.83	15.73	14.38	12.73	9	15.66	33.11	51.12	45.71	42.56	12.35	25.41	10.35	12.64	13.85	26.9	23.77	25.61	27.74	27.96	30.06	27.4	24.09	31.07	44.12	38.83	50.84	58.78	78.14	65.1	14.36	37.47	14.74	28.19	20.41	31.79
ENSMUSG00000004127	6.32	5.44	5.56	6.02	3.35	4.15	5.31	5.07	4.1	7.97	6.77	4.96	5.4	4.13	4.36	5.33	6.06	6.02	6.54	8.43	7.67	6.19	5.98	5.67	5.33	7.41	2.97	2.65	6.93	5.98	7.47	5.11	0.22	0.56	1.61	9.41	2.99
ENSMUSG00000004151	13.68	10.8	10.18	12.08	47.3	46.66	46.86	53.81	65.3	55.4	49.72	52.91	52.24	69.31	59.57	49.32	65.45	62.67	66.91	85.34	67.77	57.29	55.83	59.32	48.4	127.53	117.36	133.27	266.55	219.17	205.68	104.43	104.68	102.78	183.48	142.1	111.69
ENSMUSG00000004187	101.19	124.54	121.99	119.77	108.49	93.4	132.88	231.79	230.22	215.25	203.46	120.28	167.04	118.22	142.24	142.32	172.67	150.15	139.49	128.61	162.66	173.08	199.89	187.58	220.02	35.27	39.43	50.7	24.02	30.09	24.1	69.57	72.33	90.93	72.94	72.97	50.71
ENSMUSG00000004207	2282.55	2271.1	2212.46	2099.1	2213.98	2030.25	1940.36	1541.2	1665.04	1571.04	1544.45	2490.43	2572.82	1962.39	2189.23	2239.62	1282.99	1185.86	1282.98	1327.99	1328.7	1324.89	1416.52	1249.83	1390.8	385.53	412.54	467.44	329.7	312.39	253.96	592.16	539.07	599.11	704.57	556.06	458.49
ENSMUSG00000004221	21.13	16.51	19.22	17.64	16.44	22.71	22.75	16.34	21.47	24.82	18.38	20.82	20.66	23.92	19.12	19.75	15.98	14.92	16.1	16.75	17.52	17.05	18.39	14.94	15	28.31	27.85	27.94	39.11	39.78	42.06	22.02	3.92	9.48	20.39	10.51	29.11
ENSMUSG00000004231	3.86	4.48	2.9	2.92	1.8	2.47	2	2.39	3.05	1.65	1.53	0.23	0.15	0.04	0.2	0.31	0.83	1.31	1.56	0.95	1.74	1.48	1.69	1.44	1.86	8.51	5.68	4.93	0.89	0.97	0.55	1.38	3.82	2.02	1.65	2.06	1.58
ENSMUSG00000004233	2.72	2.62	3.2	3.08	3.52	3.03	3.48	4.33	4.08	5.18	4.99	2.74	3.54	2.4	2.72	2.01	4.97	5.25	5.22	5.46	5.02	4.29	5.78	5.28	4.25	6.12	7.68	6.35	8.05	9.17	7.19	2.23	2.42	4.74	3.71	3.62	3.67
ENSMUSG00000004263	62.78	73.18	64.99	63.71	68.09	60.95	68.34	57.54	48.75	55.3	51.66	53.76	84.16	51.91	65.22	71.54	55.44	50.26	60.78	44.52	57.86	56.2	70.9	50.47	52.87	313.99	272.28	297.55	305.52	251.68	314.2	129.9	120.23	137.3	150.89	125.52	149.55
ENSMUSG00000004264	128.6	141.2	163.63	154.65	153.32	132.48	133.37	106.65	116.29	143.54	116.98	122.82	142.86	123.69	138.6	144.24	106.91	107.12	101.05	98.89	107.05	106.43	120.9	102.65	110.82	133.66	131.95	146.14	151.37	138.1	128.68	39.51	66.85	61.48	61.15	68.28	59.74
ENSMUSG00000004266	1.01	2.66	2.56	1.46	0.6	0.99	2.54	4.56	7.65	1.79	6.48	1.04	0.78	0.86	0.61	0.33	3.4	2.4	3.4	2.47	2.65	2.62	4.82	3.98	2.7	1.69	3.91	4.21	1.87	1.11	2.59	12.9	2.91	7.47	3.83	1.79	15.37
ENSMUSG00000004267	2019.56	1899.12	2058.33	2078.53	1480.64	1521.83	1501.39	1003.44	1075.16	1038.68	967.22	1622.25	1935.45	1475.96	1731.29	1868.99	854.15	772.89	828.68	858.47	893.01	852.1	934.85	799.89	888.41	458.94	472.2	518.34	386.2	361.76	304.5	543.94	526.19	485.3	553.95	439.98	401.29
ENSMUSG00000004268	72.4	68.48	67.76	69.6	86.63	68.12	76.96	42.08	46.21	58.66	43.82	71.03	61.3	92.15	70.53	63.92	40.46	44.5	42.66	42.77	43.47	44.32	48.78	46.16	48.08	46.14	30.49	43.32	45.18	35.64	46.78	14.02	23.32	14.79	19.63	13.38	10.66
ENSMUSG00000004270	10.6	7.83	8.19	9.95	12.74	10.62	11.08	27.42	27.16	27.59	25.92	8.96	8.74	7.49	8.53	11.45	21.73	25.85	20.92	17.75	25.35	23	19.61	21.76	21.21	12.94	12.87	18.13	13.85	19.21	21.28	13.31	6.84	15.35	9.59	15.16	17.51
ENSMUSG00000004285	551.87	519.62	457.35	446.4	450.04	402.49	469.84	256.04	245.02	271.5	223.31	504.7	508.39	495.81	511.88	461.33	235.18	202.3	218.73	213.59	225.37	244.68	265.41	252.07	261.45	132.48	126.39	145.68	103.27	103.12	96.92	89.87	109.68	129.3	110.12	83.94	134.15
ENSMUSG00000004296	0	0	0	0	0	0	0	0.19	0	0.04	0	0.04	0.07	0	0.04	0.11	0.02	0	0.02	0	0.05	0	0.07	0	0.02	0	0	0	0	0.05	0	0	0	0	0	0	0
ENSMUSG00000004317	4.6	4.54	4.3	4.79	4.3	3.31	4.16	5.51	6.74	6.88	6.67	2.64	2.81	2.8	3.22	3.7	5.03	5.89	6.15	7.63	7.3	5.84	5.86	4.98	5.53	14.15	13.48	10.75	16.83	21.05	15.96	4.27	2.69	3.99	3.83	8.15	7.52
ENSMUSG00000004319	92.37	72.81	80.87	80.49	92.61	98.21	81.45	80.08	92.02	84.18	87.82	79.21	75.45	83.92	76.91	79.51	76.35	84.64	71.84	89.13	77.95	78.64	69.04	71.65	73.15	114.15	114.31	94	158.72	210.75	180.84	43.88	29.19	31.21	40.6	51.97	70.67
ENSMUSG00000004328	0.05	0.16	0.55	0.18	0.25	0.26	0.39	0.69	0.75	1.2	1.63	0.31	0.16	0.18	0.13	0.11	1.63	2.37	1.82	0.84	0.6	2.04	2.14	1.99	3.35	1.21	0.94	0.88	1.1	1.17	1.75	1.65	0.44	0.45	0.52	0.1	0.72
ENSMUSG00000004341	15.17	15.97	11.37	14.13	10.27	9.35	12.59	2.4	1.9	2.73	2.89	1.71	1.36	0.78	1.34	1.95	2.51	1.62	2.27	3.07	2.53	2.63	2.55	2.55	3.5	7.51	6.84	6.36	0.47	0.76	0.62	1.22	1.25	0.33	1.19	3.68	0.9
ENSMUSG00000004344	0	0.1	0.09	0.3	0	0	0	0	0	0	0	0.04	0.04	0	0.08	0.04	0.04	0	0.02	0.08	0.03	0.03	0	0	0	0	0	0	0	0	0	0	0	0	0	0	0
ENSMUSG00000004347	4.5	3.19	4.55	3.79	6.14	5.53	6.07	3.69	3.28	4.12	3.95	1.07	0.88	1.65	1.21	1.33	2.69	3.76	3.54	4.43	3.73	3.6	2.58	3.04	2.88	9.45	10.13	9.44	4.72	3.44	4.44	2.14	0.97	2.28	5.48	7.15	1.86
ENSMUSG00000004356	2.16	2.23	2.62	2.84	2.02	2.77	2.61	4.54	6.14	5.21	5.69	2.1	2.02	2.13	2.03	2.25	3.74	4.01	3.92	4.41	4.55	3.89	3.17	2.62	3.17	10.76	11.34	9.34	11.86	14.58	12.03	2.91	1.41	2.34	3.6	2.27	5.83
ENSMUSG00000004359	0.89	0.94	1.01	1.05	0.36	1.1	0.93	0.99	0.6	0.62	0.1	1.07	0.75	1.15	0.85	1.19	0.91	1.01	1.27	0.71	0.75	0.67	0.88	1.06	0.6	0.32	0.16	0.09	0.59	0.71	0.31	0	0	0.12	0.09	0	0
ENSMUSG00000004360	24.29	19.69	20.8	23.58	18.62	21.91	16.65	20.17	24.82	22.76	25.77	27.69	25.5	29.11	28.62	30.59	20.32	23.28	20.37	26.18	22.57	22.32	19.05	19.63	19.47	13.58	17.28	13.14	14.68	19.61	16.42	3.17	3.99	4.19	4.07	6.18	6.71
ENSMUSG00000004364	135.3	123.49	134.94	143.27	132.78	124.39	135.33	117.4	120.51	96.89	105.88	150.3	127.53	154.9	153.12	163.25	103.8	115.3	95.72	104.57	99.63	110.91	92.47	97.94	84.75	111.08	107.24	95.39	144.58	166.27	148.23	35.21	39.94	39.62	41.83	30.85	46.55
ENSMUSG00000004366	1980.76	2972.16	2614.52	2401.76	206.77	209.15	295.76	510.21	440.22	517.31	474.64	108.39	88.3	81.22	122.11	140.42	379.3	300.25	317.77	184.8	351.15	331.39	390.03	371.61	504.26	548.81	508.55	577.38	100.19	116.92	110.51	206.38	265.28	345.66	269.47	193.53	191.74
ENSMUSG00000004371	0.22	0.36	0.41	0.44	0.73	0	1.14	0.77	0.72	0.85	0.52	0.47	0.55	0.49	0.38	0.54	0.52	0.66	0.47	0.91	0.72	0.55	0.62	0.46	0.55	0.14	0.23	0.47	0.66	1.36	0.61	0.1	0	0.1	0	0	0
ENSMUSG00000004383	68.98	61.55	69.52	73.62	116.36	119.6	105.51	63.25	75.25	79.78	74.9	79.81	95.3	94.58	89.95	85.73	72.65	66.92	66.54	72.3	68.83	68.65	65.67	60.15	64.18	89.7	96.98	87.62	145.08	152.58	136.8	32.95	41.65	30.21	41.31	41.48	56.2
ENSMUSG00000004393	52.23	49.74	56.18	54.17	45.88	50.95	37.68	35.07	31.86	40.7	44.68	54	56.63	55.21	55.6	59.32	30.85	28.79	28.84	30.56	31.33	29.77	31.58	28.94	29.15	24.52	21.88	25.25	26.23	26.39	24.1	4.24	12.92	9.6	7.52	9.99	12.45
ENSMUSG00000004394	117.81	101.51	90.07	100.12	119.36	122.9	116.03	73.69	66.68	80.95	64.32	89.1	90.32	87.04	82.81	81.68	65.88	62.92	75.13	84.33	75.27	79.94	84.39	75.28	72.86	139.57	126.11	131.63	130.41	134.36	124.8	55.19	66.51	58.14	50.2	48.67	71.09
ENSMUSG00000004415	5.21	3.02	2.5	3.8	1.35	4	3.55	2.38	4.74	9.48	6.85	2.66	3.64	1.86	3.42	2.53	2.68	3.57	2.09	2.06	3.12	4.26	4.4	4.68	5.83	2.28	1.71	2.93	4.76	5.41	4.56	1.03	0	0.54	1.43	0.92	2.14
ENSMUSG00000004446	12.72	11.98	12.78	12	9.91	4.89	9.5	9.14	8.91	13.69	11.95	11.42	13.36	12.51	11.06	11.97	7.22	7.07	6.52	8.06	7.53	5.93	7.51	7.56	7.32	5.76	6.91	5.85	7.53	8.09	6.71	5.04	4.41	2.59	2.34	5.23	5.86
ENSMUSG00000004451	16.26	15.51	16.63	14.94	24.64	27.2	25.7	13.81	15.74	17.45	16.23	12.34	10.93	12.62	11.53	11.88	11.53	11.99	12.55	11.31	12.23	11.92	13.47	12.54	12.78	20.82	16.7	14.69	19.31	24.97	19.86	3.37	2.49	8.03	6.06	8.49	13.32
ENSMUSG00000004455	453.99	407.6	449.21	438.64	537.94	545.71	466.86	191.88	194.94	179.31	184.61	254.66	201.61	312.42	254.06	264.09	187.16	216.23	171.08	196.43	179.77	183.04	178.45	188.13	173.77	164.89	219.68	187.33	155.01	198.58	143.77	22.45	65.38	41.8	63.48	81.81	56.73
ENSMUSG00000004460	82.25	80.48	80.64	88.6	89.61	102.99	81.12	57.68	52.65	52.01	57.25	99.34	69.31	110.91	97.98	118.01	50.25	66.04	62.21	61.37	56.86	61.84	55.9	51.77	56.33	62.59	57.77	58.34	102.12	105.25	94.18	24.43	17.45	21.33	27.96	21.35	37.42
ENSMUSG00000004462	10.93	8.39	9.4	9.74	10.84	12.73	9.43	9.68	9.83	10.66	8.9	9.11	8.74	9.56	10.61	9.91	9.34	9.49	8.94	9.89	9.41	9.23	9.73	9.54	8.37	15.34	13.28	13.52	17.34	17.79	18.08	4.45	7.67	5.95	3.79	2.95	5.86
ENSMUSG00000004473	1.84	1.78	1.98	1.05	1.88	2.1	3.78	2.08	1.94	1.55	1.99	2.44	2.96	2.34	2.28	2.37	1.64	1.49	1.64	0.99	1.35	1.59	1.77	1.38	1.73	2.63	1.57	1.51	4.05	4.02	2.36	2.15	0.22	1.38	2.02	0.69	2.61
ENSMUSG00000004500	2.91	2.98	3.76	4.08	3.18	2.58	3.19	4.78	4.49	6.36	4.59	2.65	3.09	2.3	2.84	3.22	3.44	3.06	3.49	3.92	3.68	3.23	3.79	3.35	3.22	5.29	4.43	5.09	7.14	6.59	5.94	3.57	0.95	3.18	3.87	1.87	4.02
ENSMUSG00000004508	11.67	10.02	11.67	11.1	9.77	10.12	9.23	8.96	9.3	11.3	11.11	6.14	7.59	6.73	7.1	7.62	8.28	8.01	8.89	9.88	9.63	8.92	8.63	8.17	7.86	23.15	22.86	21.82	19.9	21.23	21.26	10.04	8.82	6.93	9.44	7.71	6.92
ENSMUSG00000004530	63.04	64.95	71.02	77.92	67.33	64.1	70.83	53.52	53.86	62.97	67.94	35.31	49.78	37.97	43.55	48.6	48.21	39.83	39.97	48.21	46.42	50.12	48.75	47	46.14	198.34	158.46	158.37	184.9	188.31	178.33	46.66	78.85	54.29	84.71	78.94	103.7
ENSMUSG00000004535	111.19	91.68	111.05	110.17	104.23	106.9	98.22	87.54	99.02	92.66	99.66	120.38	101.51	115.3	104.07	106.83	77.33	77.53	80.4	90.32	82.22	83.06	71.27	67.84	68.22	51.73	64.12	58.25	82.7	94.14	91.11	12.45	20.28	16.23	19.28	17.64	30.57
ENSMUSG00000004540	0	0	0.04	0	0	0	0	0	0	0	0	0	0	0	0	0	0.02	0	0.02	0	0	0	0	0	0	0	0	0	0	0	0	0	0	0	0	0	0
ENSMUSG00000004542	0.02	0	0	0	0	0	0.2	0.36	0	0	0	0	0	0.07	0	0	0	0	0	0	0	0	0	0	0	0	0	0	0	0.05	0	0	0	0	0	0	0.08
ENSMUSG00000004552	0	0.04	0.04	0	0	0.27	0.2	0.47	0.55	0.09	0.29	0	0	0	0.04	0	0.31	0.22	0.19	0.38	0.19	0.37	0.48	0.37	0.36	0.05	0.3	0	0	0.04	0.29	0.54	0	0.23	0.42	0	0
ENSMUSG00000004558	112.66	120.87	121.3	112.87	313.2	298.27	305.65	712.97	722.92	671.26	758.43	107.75	92.53	97.66	106.88	105.29	717.85	745.05	707.64	704.33	728.92	734.89	771.59	747.99	730.92	180.93	169.11	195.49	107.76	128.31	111.57	306.47	272.74	282.93	304.88	280.81	222.27
ENSMUSG00000004561	15.11	15.74	17.31	15.93	13.62	17.06	15.16	11.95	18.36	20.51	18.44	12.84	16.13	9.34	13.92	13.11	9.79	13.89	11.16	10.09	12.56	12.02	12.38	11.22	12.47	21.15	9.82	15.06	14.23	13.68	11.94	0.47	1.15	7.27	5.93	0.65	4.54
ENSMUSG00000004562	16.53	15.34	13.9	16.65	20.67	11.38	13.12	35.24	29.07	40.74	28.76	12.3	11.28	9.27	6.21	9.23	23.58	18.47	23.53	25	24.87	25.43	25.19	23.79	30.02	131.35	113.37	120.01	102.87	88.16	97.19	106.94	98.73	118.71	84.31	101.69	108.23
ENSMUSG00000004565	72.59	74.77	82.24	80.19	63.68	58.24	50.2	58.37	64.35	66.53	61.75	53.24	74.93	55.13	64.86	75.76	46.8	54.97	59.91	52.76	53.7	57.54	62.09	49.47	56.92	65.68	57.8	54.09	60.07	64.6	63.5	24.16	27.33	41.02	50.29	52.9	54.49
ENSMUSG00000004567	70.78	71.41	75.7	87.74	63.36	71.02	76.24	51.67	53.12	67.59	64.23	78.49	78.92	70.71	70.63	77.23	48.45	50.29	52.95	48.89	53.2	48.22	60.65	48.79	56.7	45.99	46.83	53.84	38.66	42.73	34.07	33.44	39.92	30.37	34.93	35.18	27.8
ENSMUSG00000004568	13.64	13.41	14.72	16.32	14.14	13.9	13.76	18.12	19.18	20.33	19.9	9.69	11.66	9.85	11.5	12.52	13.55	13.09	14	15.55	14.74	14.85	15.51	12.89	14.03	46.67	38.7	42.62	58.62	60.57	52.85	32.56	15.13	14.34	19.17	33.24	24.79
ENSMUSG00000004591	4.46	3.51	3.57	3.67	8.42	6.8	5.84	8.42	10.94	9.31	9.15	3.31	3.79	5.06	3.55	3.09	8.1	8.85	7.66	10.8	8.3	8.71	7.41	8.12	6.99	6.61	9.06	9.56	10.6	15.52	11.42	3.08	13.28	3.83	5.52	8.52	5.42
ENSMUSG00000004609	0.18	0.13	0.26	0.27	0.56	0.44	0	1.91	2.39	1.17	2.48	0.36	0.07	0	0.36	0.19	1.93	1.99	1.36	2.6	1.46	2.07	1.73	1.7	1.82	1.14	1.17	1.28	0.74	1.06	0.82	2.01	1.32	0	1.26	5.08	4.55
ENSMUSG00000004610	147.19	141.59	136.62	133.65	153.79	155.18	163.02	83.68	81.72	83.91	75.57	91.32	103.11	107.12	100.08	102.64	68.39	63.55	65.27	57.01	67.89	77.58	83.52	79.05	77.05	75.95	69.59	77.14	60.77	59.91	63.6	63.11	44.04	56.87	80.97	66.85	54.08
ENSMUSG00000004612	0	0	0	0	0	0.59	0	0	0	0.38	0	0	0	0	0	0	0	0	0.12	0.32	0	0.31	0	0.27	0.26	0	0	0	0	0	0	0	0	0	0	0	0
ENSMUSG00000004613	0	0	0	0	0	0	0	0	0	0	0	0	0	0	0	0	0	0	0	0	0	0	0	0	0	0	0	0	0	0	0	0	0	0	0	0	0
ENSMUSG00000004626	7.15	5.86	8.55	5.39	8.83	7.71	6.24	11.55	15.69	21.58	13.83	4.7	5.4	4.66	4.63	3.81	8.65	10.56	6.92	5.43	8.2	9.94	15.39	7.84	9.4	6.87	6.84	7.52	3.98	4.83	7.39	2.47	24.94	2.26	9.01	11.87	7.07
ENSMUSG00000004630	668.76	618.79	431.07	621.86	4927.47	3578.95	4126.97	169.37	215.61	209.05	137.98	9.51	11.47	10.03	9.93	7.84	155.27	142.82	136.94	158.38	159.15	149.53	216.72	209.3	182.88	55.02	59.86	73.16	33.29	34.12	23.52	147.22	115.57	126.27	105.58	123.98	44.54
ENSMUSG00000004631	26.8	29.1	31.62	31.52	19.65	22.79	25.67	29.92	29.47	26.87	32.79	22.41	21.23	24.39	25.7	25.19	26.54	27.87	28.11	32.85	31	25.68	27.56	26.65	25.93	41.6	35.29	37.62	40.4	41.84	33.31	14.97	18.57	18.45	17.66	20.54	14.84
ENSMUSG00000004633	62.57	61.78	58.23	67.04	275.47	236.8	227.41	150.7	210.37	134.96	127.57	161.42	153.72	214.44	196.39	155.74	162.39	172.63	167.22	250.18	171.48	148.12	163.79	179.88	137.17	62.28	60.5	47.89	151.71	105.16	40.82	105.47	64.87	57.22	142.05	69.04	45.99
ENSMUSG00000004637	22.57	20.97	21.68	22.73	32.11	31.46	25.37	38.34	46.5	30.48	34.4	50.6	48.38	50.92	44.51	41.57	36	33.68	32.5	41.86	33.6	34.72	36.87	36.88	37.45	15.98	16.67	17.56	16.62	21.38	15.15	15.27	9.39	10.94	11.25	13.98	12.01
ENSMUSG00000004642	68.05	65.46	67.86	62.13	63.69	68.43	60.83	33.17	42.52	36.78	40.24	80.83	61.33	81.71	62.97	67.61	32.85	35.55	31.21	35.54	34.11	35.12	32.55	34.22	31.57	53.87	43.05	45.39	62.28	52.6	61.89	31.81	14.22	16.3	21.79	13.03	23.38
ENSMUSG00000004651	0.05	0.05	0.05	0.1	0.11	0	0.2	0.19	0.03	0.23	0.14	0.27	0.14	0.03	0.05	0.07	0.15	0.18	0.19	0.09	0.05	0.14	0.18	0.15	0.07	0.11	0.16	0.17	0.05	0.08	0.22	0	0	0.03	0	0.08	0.12
ENSMUSG00000004654	0	0	0	0	0	0	0	0	0	0	0	0	0	0	0	0	0	0	0	0	0.03	0	0	0.03	0.03	0	0	0	0	0	0	0	0	0	0	0	0
ENSMUSG00000004655	0.67	0.62	0.57	1.01	1.5	1.08	0.42	2.69	2.99	3.06	2.87	0.57	0.51	0.36	0.31	0.6	2.72	2.42	2.65	3.61	3.28	2.71	3.11	3.11	2.21	0.39	0.33	1.23	0.33	0.96	0.75	1.13	0.08	1.79	1.53	1.91	2.13
ENSMUSG00000004661	2.2	1.51	3.51	2.73	2.55	1.89	1.76	3.55	3.32	3.14	4.17	1.59	1.63	3.04	1.99	2.77	2.98	1.72	2.48	2.39	2.27	2.2	2.03	2.77	2.86	2.62	3.36	2.88	3.24	2.46	2.48	0.62	1.09	2.74	10.41	0.76	0.83
ENSMUSG00000004665	1.23	1.23	1.86	1.49	2.95	0.64	1.63	3.66	6.72	5.18	5.44	0.29	0.35	0.29	0.53	0.47	3.46	3.63	4.31	2.99	3.4	3.94	4.62	3.09	4.72	0.98	1.22	1.2	0.85	0.48	0.4	2.55	0.8	0.87	0.75	3.58	2.14
ENSMUSG00000004667	141.2	144.87	136.91	138.66	115.93	106.63	119.73	82.48	88.05	97.22	78.99	137.59	184.13	124.08	152.24	140.19	69.9	56.18	60.32	56.89	60.81	74.92	87.8	78.18	91.54	51.66	42.66	55.52	48.11	40.9	44.68	36.53	26.93	27.41	34.95	26.57	28.06
ENSMUSG00000004668	0.02	0	0.01	0	0	0	0	0.04	0.03	0.04	0.07	0.01	0	0.03	0	0.02	0.03	0.04	0.03	0.02	0.01	0.02	0.01	0.01	0.02	0	0.02	0.03	0.01	0.04	0.02	0	0	0	0	0	0
ENSMUSG00000004677	3.11	3.2	3.22	3.25	2.61	1.95	3.69	10.11	12.43	13.16	11.83	2.07	2.95	2.55	2.7	2.79	6.81	7.85	6.88	7.69	8.34	8.64	9.05	7.55	7.35	5.67	4.84	6.32	5.24	6.11	5.05	4.24	4.34	3.37	4.85	4.23	4.96
ENSMUSG00000004698	13.96	8.98	10.47	10	9.01	10.22	6.95	12.59	11.98	17.61	15.37	21.16	20.1	22.88	18.11	19.13	12.83	11.74	12.84	11.67	13.09	13.51	11.23	11.6	10.37	17.97	17.09	15.46	33.18	41.48	35.06	7.22	12.34	6.1	9.51	4.3	17.29
ENSMUSG00000004707	0	0.02	0	0	0	0	0	0.16	0.15	0.08	0.35	0.03	0	0	0.07	0	0.1	0.11	0.14	0.38	0.15	0.17	0.26	0.21	0.12	0.15	0.32	0.07	0.12	0.27	0.06	0	0	0.2	0	0	0
ENSMUSG00000004709	0	0.03	0	0	0	0.15	0	0.4	0	0.06	0.09	0.22	0.04	0.13	0.06	0.04	0.08	0.19	0.07	0.07	0.09	0.12	0.1	0.2	0.08	0	0	0	0.22	0.51	0.19	0	0	0	0	0	0
ENSMUSG00000004730	0.18	0.19	0.27	0.15	0.95	0.73	0.47	2.33	2.88	2.22	2.91	0.08	0.11	0.23	0.09	0.04	2.38	3.27	2.75	3.16	2.58	3.24	3.06	3	2.77	1.17	1.65	0.98	0.85	1.5	1.39	0.32	2.09	2	1.89	1.75	2.79
ENSMUSG00000004748	155.76	148.41	140.92	135.59	140.58	140.7	136.76	80.19	82.42	71.57	71.11	164.96	165.01	170.19	170.6	163.4	68.64	67.67	61.75	60.44	60	68.86	76.81	68.49	83.79	54.19	57.98	65.26	60.96	71.44	67.91	26.98	23.27	31.19	32.86	25.82	32.99
ENSMUSG00000004768	9.29	11.35	10.54	10.09	14.88	9.77	9.35	14.66	17.41	17.36	17.27	8.43	10.32	9.02	9.95	12.2	12.53	14.74	14.67	17.22	15.52	14.36	13.54	14.06	13.96	24.77	12.36	13.62	29.93	29.18	29.59	16.32	11.06	10.23	15.42	27.08	15.5
ENSMUSG00000004771	127.37	138.5	166.96	157.81	161.22	174.26	153.1	139	147.53	176.85	175.62	183.88	182.63	178.93	177.89	187.56	142.5	117.31	138.34	150.54	160.27	137.47	124.95	130.47	117.71	196.23	157.34	155.38	262.96	295.33	300.35	106.9	76.37	77.51	134.92	86.52	134.2
ENSMUSG00000004788	67.35	73.91	65.87	71.93	60.77	73.01	56.06	42.96	44.22	53.64	49.73	76.07	71.77	65.09	77.42	69.37	34.03	34.42	37	28.84	36.06	36.17	41.52	36.76	40.57	43.22	57.61	61.04	71	58.9	59.26	22.1	19.62	24.16	25.27	19.46	29.4
ENSMUSG00000004789	125.04	115.7	127.37	132.99	123.74	136.21	129.69	89.88	98.17	106.26	99.38	97.44	115.76	95.92	108.21	116.26	77.8	74.05	80.2	81.5	84.05	83.76	84.29	76.94	78.83	151.15	138.28	146.19	170.54	176.47	162.65	47.7	49.17	54.53	59.41	63.2	85.1
ENSMUSG00000004791	6.32	6.17	6.81	4.87	4.85	3.64	4.66	4.63	4.88	3.95	2.88	4.2	2.34	2.66	3.75	3.05	3.35	3.71	4.04	4.28	4.27	4.1	4.2	3.86	4.64	4.73	3.35	4.51	3.35	3.71	2.57	3.7	3.77	2.37	0.5	0	1.84
ENSMUSG00000004798	25.35	22.83	24.35	26.43	22.19	25.4	23.97	40.96	39.9	47.38	46.55	26.17	31.84	30.97	29.42	30.67	41.09	35.33	37.29	47.97	41.15	40.26	36.21	35.67	35.83	40.95	33.43	34.12	59.34	76.72	67.94	15.13	16.55	12.29	24.16	31.42	28.14
ENSMUSG00000004814	0	0	0	0.12	0	0	0	0	0.44	0	0.23	0	0.05	0	0.13	0	0.2	0.44	0.3	0.26	0.17	0.35	0.26	0.34	0.13	0.19	0.3	0.06	0	0	0.17	0	0	0	0	0	0
ENSMUSG00000004815	11.25	11.17	12.15	14.4	8.13	11.21	20.75	15.13	23.41	20.76	20.66	6.44	8.5	5.92	7.52	9.1	12.62	15.27	16.05	16.74	16.29	17.32	14.14	13.39	15.97	18.76	14.54	15.02	17.61	16.61	13.69	5.59	14.62	12.35	12.75	14.7	14.73
ENSMUSG00000004821	0	0	0	0	0	0	0	0	0	0	0	0	0	0	0	0	0	0	0	0	0	0	0	0	0	0	0	0	0	0	0	0	0	0	0	0	0
ENSMUSG00000004837	0.52	0.44	0.43	0.49	2.21	1.75	0.89	6.12	5.09	3.71	3.82	0.18	0.13	0.54	0.3	0.67	3.21	3.59	2.85	4.87	3.31	4.32	4.88	4.1	4.52	2.6	1.44	2.71	1.95	1.21	1.67	2.15	2.56	2.05	1.14	2.46	1.24
ENSMUSG00000004842	0	0	0	0	0	0	0	0	0	0.07	0.08	0	0	0	0	0	0.03	0.02	0.02	0	0	0.04	0	0.07	0	0	0.14	0.55	0.08	0.24	0.11	0	0	0	0	0	0
ENSMUSG00000004843	108	91.07	94.78	86.88	81.63	83.19	81.53	52.03	54.36	57.7	55.64	117.64	93.19	126.81	112.1	105.77	55.64	59.25	52.51	62.39	53.49	58.98	53	56.03	55.28	42.26	41.78	35.19	56.65	67.79	54.36	11.94	9.34	8.9	10.64	20.53	22.79
ENSMUSG00000004846	24.35	26.29	25.66	25.08	18.53	18.9	17.81	18.71	26.25	29.47	25.89	19.18	27.53	22.53	20.67	22.43	19.69	23.88	28.6	27.33	26.4	21.57	27.41	19.78	25.2	24.25	21.84	25.07	35.28	30.28	32.72	19.28	18.96	17.3	13.15	9.7	21.06
ENSMUSG00000004849	685.18	596.08	554.94	534.78	278.93	300.83	277.49	312.6	319.22	318.3	284	458.14	487.95	462.29	437.8	455.47	298.74	278.71	302.92	282.29	283.4	282.4	318.64	315.66	319.65	130.35	145.86	145.18	78.54	80.78	75.9	105.54	82.46	106	102.17	77.2	64.95
ENSMUSG00000004864	1.58	1.82	1.3	1.77	9.14	9.52	7.17	2.37	3.21	2.24	2.84	2.62	1.9	2.51	3.49	3.13	1.06	1.35	1.26	1.86	2.05	1.22	2.37	1.63	1.89	0.52	0.06	0.41	0.09	0.41	0.13	0	0	1.89	2.62	1.51	0
ENSMUSG00000004865	31.44	34.17	33.7	40.32	27.49	27	27.61	32.09	36.4	41.29	36.39	38.24	37.92	41.22	38.99	40.51	25.94	26.14	26.1	29.55	26.12	30.44	25.49	22.15	24.2	92.88	78.15	70.63	77.71	88.08	97.38	17.15	20.51	20.13	17.43	39.7	45.14
ENSMUSG00000004872	0.5	0.47	0.32	0.48	0.4	0.37	0.12	1.01	1.26	0.82	0.87	0.11	0	0.15	0.16	0.13	0.83	0.89	0.87	1.4	1.24	0.75	0.82	1.15	0.68	0.97	0.46	0.45	0.48	0.62	0.3	0.27	0.13	0	1.21	0.56	0.62
ENSMUSG00000004880	2.58	2.3	2.3	2.28	4.06	4.03	3.62	6.97	6.27	7.5	6.29	2.9	2.74	2.55	2.91	2.74	5.31	5.92	5.39	5.65	4.14	5.49	4.98	5.43	5.32	8.85	4.58	4.81	12.2	8.05	9.98	5.07	6.08	7.88	9.47	12.44	6.48
ENSMUSG00000004885	2.35	1.4	1.59	1.28	8.06	6.65	7.3	6.9	6.68	5.87	5.14	1.66	1.11	1.85	1.44	1.51	8.76	5.67	8.84	8.18	8.83	6.33	6.62	7.11	5.45	2.03	2.43	4.09	3.08	1.87	1.49	0	8.01	4.91	3.6	12.19	3.19
ENSMUSG00000004891	0.15	0.29	0.26	0.37	0.05	0.33	0.91	1.28	1.57	3.62	2.33	0.21	0.25	0.08	0.26	0.15	0.73	1.02	0.84	1.08	0.91	0.92	0.84	0.73	0.76	0.29	0.23	0.36	0.33	0.25	0.16	0.41	0	0	0.74	0.23	0.02
ENSMUSG00000004892	48.61	53.02	56.32	55.23	84.4	90.35	112.06	137.92	138.61	144.51	150.3	18.25	17.43	14.64	18.48	22.81	109.4	100.5	97.85	97.94	115.97	120.45	137.61	112.16	137.89	59.66	61.27	65.78	36.89	40.62	42.41	94.89	57.44	67.24	75.38	88.06	55.98
ENSMUSG00000004894	2.31	2.82	1.61	2.34	3.71	2.19	4.86	23.42	27.03	19.72	19.82	0.52	0.64	1.53	0.77	1.31	15.19	14.2	15.11	15.94	17.08	17.72	28.18	18.84	26.37	2.59	4.11	4.85	2.62	2.8	2.44	3.94	8.18	5.66	8.43	15.18	0.71
ENSMUSG00000004895	83.78	83.41	79.74	79.2	78.96	65.1	70.98	42.52	46	44.22	42.68	88.98	91.14	89.89	89.31	94.32	39.76	38.1	39.08	40.56	40.91	36.61	43.5	38.1	40.73	90.04	72.66	65.04	83.92	78.77	91.16	28.58	26.43	28.35	30.37	27.75	44.81
ENSMUSG00000004896	16.32	13.08	10.53	12.8	15.38	11.84	16.1	12.49	15.87	13.84	18.96	10.28	13.8	9.98	10.57	11.47	8.84	10.92	8.71	9.38	9.53	9.39	10.39	8.43	9.4	12.89	13.31	14.95	13.05	13.44	13.06	13.75	1.73	6.76	5.39	4.33	3.85
ENSMUSG00000004897	232.21	230.83	217.71	225.46	229.19	193.78	201.62	160.98	166.34	171.9	156.79	271.76	244.7	291.93	265.11	261.42	160.26	167.53	162.03	176.07	163.31	166.66	179.25	177.81	164.57	148.08	141.7	152.86	150.73	152.88	129.67	71.3	91.72	108.74	116.33	91.23	100.66
ENSMUSG00000004902	7.74	9.81	9.44	8.08	21.34	18.14	26.88	72.49	64.16	68.96	68.56	6.09	4.2	4.25	5.68	4.44	53.58	50.77	54.57	55.08	59.76	62	67.67	61.64	69.7	17.88	17.6	21.24	15.26	14.16	11.85	32.77	24.5	30.46	26.26	26.7	22.54
ENSMUSG00000004929	30.96	31.09	39.05	42.37	36.84	33.5	36.52	28.38	36.1	41.31	32.96	39.28	46.48	30.28	32.94	41.71	26.75	22.03	26	24.41	26.73	25.21	28.91	21.59	23.08	29.07	31.48	33.09	43.62	37.6	39.05	28.07	17.85	11.52	12	6.52	21.49
ENSMUSG00000004931	6.4	7.38	6.47	5.21	5.81	4.75	9.21	7.72	9.48	12.24	9.79	3.97	6.2	3.17	3.22	4.12	5.84	3.84	5.13	3.83	5.43	5.77	7.64	4.91	7.85	6.1	3.98	4.79	5.41	4.33	4.77	5.43	2.39	4.08	2.39	2.94	2.93
ENSMUSG00000004933	134.01	151.11	136.57	141.42	49.46	46.12	56.87	90.54	102.62	107.69	93.83	129.4	169.34	122.11	144.82	141.11	69.67	56.58	55.38	48.02	60.38	66.2	82.4	68.89	86.07	16.27	18.84	27.48	15.95	18.06	15.04	22.18	35.91	34.11	33.4	42.87	33.01
ENSMUSG00000004934	26.72	25.86	26.62	28.06	21.48	28.09	23.23	25.59	27.5	27.49	20.56	17.72	25.87	20.97	20.05	24.77	18.74	16.8	19.36	18.86	19.77	20.51	21.82	18.57	21.07	249.85	198.41	264.88	275.37	152.05	205.44	243.42	193.09	308.83	333.89	175.14	342.27
ENSMUSG00000004936	367.75	318.29	347.37	365.2	207.53	227.75	195.07	220.78	254.28	211.7	228.85	306.09	329.8	292.78	305.19	305.84	203.17	193.7	200.16	234.06	210.07	206.65	206.75	192.05	204.29	117.69	118.87	110.6	112.57	133.59	99.86	92.47	86.43	58.7	112.51	94.19	106.52
ENSMUSG00000004937	149.31	167.04	150.61	147.7	129.91	116.63	151.38	104.36	108.16	130.89	112.31	146.38	185.4	128.58	144.79	149.58	91.91	71.13	75.33	64.48	84.46	88.17	102.6	90.23	109.72	106.41	98.12	101.37	90.43	87.07	93.14	47.12	42.95	57.92	45.01	41.88	53.85
ENSMUSG00000004939	0.1	0.12	0.24	0.04	0.37	0	0	0	0.26	0	0.14	0	0.11	0	0.13	0.28	0.18	0.17	0.17	0.36	0.14	0.2	0.13	0.07	0.18	0.1	0.63	0.57	0.35	0.36	0.23	0	0	0	0	0	0
ENSMUSG00000004945	115.71	116.28	112.93	106.79	161.77	132.18	141.59	89.28	92.3	88.13	78.14	97.86	91.19	112.55	110.2	92.38	88.19	86.71	83.34	93.88	83.52	86.8	86.34	87.58	95.6	45.47	43.89	44.26	35.65	39.29	40.71	35.65	17.87	28.14	30.21	36.38	31.82
ENSMUSG00000004947	7.25	6.77	6.42	6.91	4.85	5.12	5.49	8.36	6.36	5.35	4.64	3.8	5.68	3.58	4.06	4.57	3.62	2.85	3.71	4.94	4.45	3.11	3.33	3.54	4.19	5.96	4.17	3.81	3.82	3.95	4.76	7.63	4.64	2.23	1.66	8.59	3.28
ENSMUSG00000004948	0	0	0	0.05	0	0	0	0.49	0	0.19	0.28	0	0	0	0	0.1	0.1	0	0.06	0.1	0.1	0.1	0.1	0.07	0.1	0	0	0.12	0	0.06	0	0	0	0	0	0	0
ENSMUSG00000004951	3.48	3.13	2.72	3.95	8.7	13.72	5.44	4.92	5.57	6.96	8.78	2.31	1.69	2.17	2.34	2.26	3.46	5.51	7.79	4.66	6.56	6.73	9.32	6.93	7.57	5.3	1.79	4.07	1.86	1.8	1.98	1.57	3.46	10.75	0.35	3.41	1.84
ENSMUSG00000004952	5.56	2.98	2.77	4.41	10.74	9.11	7.87	4.57	9.69	7.11	5.45	1.42	3.27	3.36	2.34	2.53	2.78	4.22	4.48	2.98	4.05	3.64	4.35	2.93	3.8	2.64	0.91	1.1	1.87	1.72	0.91	3.52	0.98	3.12	2.59	4.88	0.87
ENSMUSG00000004961	205.21	222.53	205.6	198.2	39.44	50.53	59.68	144.81	152.37	162.37	152.8	204.35	284.01	182.8	200.83	215.52	126.41	95.71	104.12	86.52	110.98	107.14	122.13	97.84	124.67	144.32	133.7	159.59	112.21	107.92	116.2	104.83	78.61	117.5	112.36	81.46	121.59
ENSMUSG00000004980	1360.86	1030.65	1073.85	1056	833.27	867.52	655.65	495.2	575.44	532.97	588.57	1543.89	1181.05	1453.37	1268.28	1254.98	473.05	508.67	434.05	535.01	443.57	491.58	463.49	450.3	400.17	288.6	285.64	256.12	322.1	265.5	279.88	129.97	122.87	115.77	159.11	169.65	155.36
ENSMUSG00000004988	0.18	0	0.18	0	1.29	0	0	0	0.2	0.14	0.42	0.4	0.06	0	0.06	0.51	0.21	0.14	0	0.28	0.08	0.4	0.23	0.25	0.1	0.93	0.84	0.2	0.85	0.98	0.66	0	0	0	1.29	0	0.12
ENSMUSG00000004994	23.3	22.73	21.86	20.9	14.08	10.86	12.89	13.49	19.33	19.49	16.29	24.12	29.52	21.25	21.98	22.96	13.26	14.02	14.46	13.22	13.16	13.94	18	12.38	13.69	13.74	12	13.77	26.23	17.43	19.21	14.07	4.43	12.49	15.05	8.12	11.44
ENSMUSG00000004996	15.26	14.72	16.65	14.79	16.78	9.16	8.76	10.1	8.53	13.28	11.59	13.4	16.75	12.24	12.71	13.76	8.56	6.26	7.84	6.84	6.84	7.41	9.01	7.43	9.81	4.65	4.45	5.73	4.41	3.61	4.4	0.25	0.57	6.68	2.15	2.87	1.16
ENSMUSG00000005034	283.96	245.76	276.47	290.65	173.69	193.68	184.02	265.89	271.4	214.65	251.92	220.48	250.06	245.71	254.55	260.26	253.8	246.63	258.52	284.9	270.88	261.53	236.89	234.54	238.12	448.07	406.6	365.41	529.73	535.78	513.06	205.47	178.85	171.37	240.46	300.36	339.25
ENSMUSG00000005043	2.54	3.11	2.2	2.16	5.83	8.62	8.6	5.18	6.05	5.5	5.63	2.83	3.6	2.75	2.46	3.08	4.67	3.92	3.95	4.33	4.92	4.9	5.42	4.26	5.11	6.86	4.32	3.42	4.37	5.45	4.64	4.85	2.54	2.77	7.03	2.69	3.68
ENSMUSG00000005045	47.2	52.95	62.14	65.46	35.59	36.83	53.34	56.43	63.25	60.25	59.21	39.33	67.85	38.95	46.96	49.38	43.44	35.65	40.42	36.16	44.38	46.76	47.26	37.57	45.47	138.49	98.88	92.98	128.32	135.59	141.66	82.79	52.88	69.06	80.12	63.1	89.62
ENSMUSG00000005054	163.44	157.96	137.91	119.59	147.44	150.27	161.85	82.32	79.55	75.74	74.34	118.13	109.25	130.09	119.07	120.17	56.54	60.01	55.22	58.18	61.15	63.93	61.16	61.86	73.36	52.75	51.27	58.56	50.69	44.22	46.82	14.43	15.19	25.16	16.12	24.85	34.64
ENSMUSG00000005057	2.73	3.48	2.95	3.17	2.01	1.43	1.59	2.86	3.44	4.8	4.62	1.8	2.36	1.33	2.25	2.57	2.57	2.31	2.68	1.35	2.33	2.13	3.39	2.94	2.99	3.39	2.18	2.73	3.03	2.49	2.64	3.45	2.22	2.18	1.09	0.33	1.26
ENSMUSG00000005069	34.13	33.04	35.47	42.63	35.46	40.2	34.53	28.85	30.49	41.76	37.21	25.07	34.59	25.97	29.42	32.83	24.81	21.51	23.14	25.76	25.81	27.89	27.12	24.13	25.18	52.31	43.46	47.74	66.87	55.76	58.26	20.78	13.58	10.23	23.06	19.25	21.68
ENSMUSG00000005078	66.26	68.64	71.03	64.99	81.26	78.43	65.73	56.85	50.49	57.67	51.79	71.67	70.26	73.6	68.24	65.9	52.5	52.52	52.39	58.78	58.85	51.3	56.54	54.99	50.62	66.94	72.71	66.76	64.2	85.97	77.21	13.6	10.84	22.33	32.8	27.49	35.72
ENSMUSG00000005087	0.43	0.42	0.74	0.51	0.49	0.67	0.28	2.36	2.02	3.16	3.6	1.62	1.28	1.12	1.12	1.2	2.37	2.16	2.44	2.69	2.83	1.95	2.48	2.11	1.91	4.79	3.67	4.01	8.18	7.65	8.85	2.84	0.77	3.23	4.44	2.85	2.14
ENSMUSG00000005089	23.86	26.18	32.17	24.84	58.06	56.93	58.38	317.53	308.59	285.68	319.48	60.08	64.02	55.64	53.16	53.85	340.64	317.77	305.59	370.41	320.14	357.7	293.95	290.73	299.52	237.39	252.86	275.32	317.44	399.87	400.93	389.6	415.51	409.02	510.91	408.12	396.87
ENSMUSG00000005102	5.49	5.64	6.82	6.88	5.65	5.37	10.69	9.21	11.63	11.09	11.13	3.81	5.71	3.71	5.07	4.72	7.96	7.89	7.54	8.45	8.5	9.12	8.68	7.27	7.92	13.25	11.87	11.54	14.79	15.55	16.81	7.5	6.64	3.14	3.98	7.52	7.66
ENSMUSG00000005103	71.79	74.08	85.99	92.87	95.97	101.95	97.2	107.73	110.17	138.26	128.75	77	96.91	79.1	84.6	95.6	90.11	85.06	89.17	98.52	98.06	96.25	95.36	84.49	86.17	197.56	187.94	191.79	210.35	213.82	215.05	155.29	123.62	153.28	207.07	123.03	118.53
ENSMUSG00000005107	0.03	0.1	0.29	0.25	0.68	0.78	0.75	1.42	2.21	0.84	0.73	0.19	0.71	0.16	0.45	0.57	0.69	1.02	0.55	0.73	0.75	1.08	1.61	1.17	0.89	0.58	0.48	0.58	0.45	0.46	0.49	0.06	0	0.78	0.53	3.42	0.65
ENSMUSG00000005124	1.59	0.83	0.97	1.01	1.47	1.49	2.12	0.97	1.08	0.79	0.99	1.16	0.79	1.43	1.3	1.36	1.13	0.98	1.03	0.86	1	0.95	1.06	0.76	0.86	0.49	0.55	0.69	0.79	2.08	1.79	0	1.02	0	1.38	1.97	0.72
ENSMUSG00000005125	13.84	13.69	13.7	11.55	23.46	26.08	27.94	78.17	84.72	74.02	82.5	20.34	18.89	17.15	22.33	20.64	70.89	77.98	78.04	92.94	91.34	86.87	81.51	74.07	87.72	43.14	40.74	46.39	51.81	49.08	52.43	52.03	55.36	54.42	61.62	72.78	55.7
ENSMUSG00000005131	0	0	0.12	0.15	0	0	0	0	0.76	0.13	0.5	0.11	0.11	0	0.28	0	0.26	0.19	0.32	0.22	0.37	0.41	0.39	0.15	0.18	0.26	0.13	0.38	0	0.14	0.15	0	0	0	0	0	0.11
ENSMUSG00000005142	10.4	11.38	11.69	10.92	13	12.34	11.71	15.84	19.93	16.8	15.92	8.2	10.57	7.1	7.74	8.98	13.79	11.9	12.74	12.64	14.88	13.05	13.75	11.62	13.94	8.42	7.79	7.6	7	6.55	6.14	6.77	7.76	4.18	7.39	6.02	6.33
ENSMUSG00000005148	5.05	6.37	7.33	6.27	2.13	2	1.5	3.64	2.98	3.43	2.85	2.17	3.93	2.37	3.24	2.67	3.61	2.41	3.45	2.9	3.17	3.76	3.1	2.81	2.83	34.55	25.15	28.47	26.56	24.05	20.68	6.97	13.45	11.36	13.15	21.17	16.44
ENSMUSG00000005150	51.36	51.25	50.55	55.62	29.04	30.43	30.86	26.87	32.7	33.12	31.63	59.14	57.32	55.2	55	55.6	27.11	29	25.41	27.56	29.09	23.61	29.49	31.35	30.3	12.27	13.48	10.72	8.41	10.4	7.12	17.79	11.65	9.74	9.82	12.94	11.12
ENSMUSG00000005161	825.24	924.28	882.95	882.93	981.99	964.68	934.86	481.22	493.19	504.37	456.79	717.44	709.7	730.54	754.54	798.29	405.65	395.63	392.13	369.89	411.3	390.53	456.17	421.52	453.68	136.13	120.74	147.22	102.87	114.78	72.78	158.34	126.01	151.63	167.1	124.19	153.41
ENSMUSG00000005198	9.68	11.82	16.54	16.41	18.94	17.28	21.32	31.11	36.67	35.42	38.35	9.92	13.93	9.56	12.87	13.99	26.76	24.2	31.6	29.31	33.39	29.4	24.91	18.53	18.73	210.58	173.45	171.31	215.51	184.75	269.94	72.56	59.22	63.07	61.35	73.69	113.84
ENSMUSG00000005202	0	0	0.05	0	0	0	0	0	0	0.23	0	0	0	0	0	0	0	0.17	0	0	0.12	0.08	0	0.06	0	0	0	0	0	0	0	0	0	0	0	0	0
ENSMUSG00000005204	100.38	91.15	109.1	101.29	95.61	110.7	81	72.55	58.07	83.95	77.58	128.8	106.38	135.27	124.29	137.04	70.48	77.29	75.39	93.16	70.35	67.05	74.67	83.32	61.57	73.66	72.28	81.48	96.75	89.7	70.61	27.4	15.4	30.41	20.66	29.78	32.2
ENSMUSG00000005220	1.59	0.96	0.76	1.38	6.69	6.27	5.22	0.63	1.19	0.71	0.86	0.13	0.18	0.12	0.15	0.19	0.65	0.8	0.67	2.2	0.88	0.78	0.9	0.77	0.52	2.27	0.73	0.72	0.6	0.68	1.03	0	0	1	12.09	0	0.21
ENSMUSG00000005225	3.52	3.5	3.71	4.38	3.71	4.42	5.05	4.72	5.06	4.43	5.03	3.25	2.8	3.43	3.52	3.67	4.61	5.14	4.65	5.23	4.89	5.14	4.92	4.75	4.22	9.93	8.13	6.26	9.27	14.14	10.52	4.43	1.53	2.03	0.83	7.64	2.85
ENSMUSG00000005232	0	0.19	0	0	0	0	0	0	0	0	0	0	0	0.07	0	0	0	0.07	0.08	0	0	0	0	0.1	0	0	0	0	0	0	0	0	0	0	0	0	0
ENSMUSG00000005233	1.17	0.69	1.13	0.37	1.3	0.5	1.37	1.62	1.02	1.83	1.43	0.9	0.35	1.25	0.75	0.6	1.02	0.93	0.92	0.78	0.68	1.2	0.6	1.28	0.83	0.49	0.14	0.2	0.44	0.22	0.24	0	0	0	0	0	0
ENSMUSG00000005237	0.64	0.82	1.19	1.35	0.25	0.32	2.31	1.03	0.63	1.19	1.42	0.59	1.01	0.86	0.65	0.97	0.93	0.79	0.83	1.38	0.98	1.2	1.04	0.6	0.83	0.41	0.3	1.51	0.68	0.44	0.92	0.12	0	0.16	0.23	0.36	0.29
ENSMUSG00000005251	0.4	0.53	0.42	0.61	0.93	0.72	0.31	0.87	0.58	0.5	0.82	0.33	0.3	0.1	0.42	0.46	0.54	0.39	0.47	0.53	0.65	0.71	0.61	0.59	0.43	0.6	0.75	0.47	1.34	0.87	0.58	0.74	0.31	0.32	0.41	0.71	0.31
ENSMUSG00000005262	103.68	86.66	97.42	97.69	62.75	73.65	75.55	82.48	92.92	89.47	86.51	110.94	109.68	108.97	115.43	117.58	74.55	84.44	69.48	82.37	78.34	74.6	69.41	70.76	73.19	67.97	77.14	65.48	85.97	91.52	76.91	25.19	46.92	34.63	74.96	40.93	44.99
ENSMUSG00000005267	3.81	4.51	4.08	4.21	4.58	3.71	2.72	6.22	7.62	7.65	8.8	4.67	4.02	5.77	4.78	4.83	6.51	7.14	6.37	6.85	6.97	6.99	5.96	5.93	5.53	4.08	4.95	4.58	7.62	8.55	6.31	5.49	1.01	2.65	6.89	2.64	4.96
ENSMUSG00000005268	0.91	0.65	0.6	0.64	0.57	0.37	0.68	1.38	1.76	1.55	1.85	0.5	0.38	0.37	0.39	0.5	1.64	1.78	2.09	3.61	1.99	2.78	1.29	1.67	1.68	6.06	5.14	4.52	9.2	6.88	9.52	8.49	2.82	1.63	11.05	4.79	1.3
ENSMUSG00000005299	51.18	53.5	69.15	76.81	62.66	79	111.08	46.58	57.17	51.85	48.15	40.38	52.06	45.77	49.95	51.59	36.08	32.38	34.62	33.54	42.17	40.03	35.96	33.84	39.05	55.7	47.52	49.84	58	47.43	51.2	31.53	35.14	16.95	23.72	30.7	41.95
ENSMUSG00000005312	169.7	137.93	145.1	141	165.81	172.17	138.72	105.44	116.56	104.36	115.93	176.55	158.97	174.19	156.7	154.7	103.61	102.04	99.94	112.68	106.24	102.44	96.61	91.41	99.4	143.13	143.46	135.52	169.41	178.8	170.65	46.81	45.16	45.84	62.65	59.3	86.01
ENSMUSG00000005320	0	0.05	0.09	0.05	0	0	0.22	0.1	0	0	0.22	0	0.02	0	0.02	0	0.08	0.1	0.09	0.12	0.08	0.08	0.1	0.11	0.11	0.05	0.2	0.14	0.24	0.03	0	0	0	0.34	0	0	0
ENSMUSG00000005338	235.08	240.33	222.48	222.05	367.26	346.18	323.33	282.65	307.93	300.68	264.9	363.39	452.54	352.23	370.73	361.33	271.42	250.72	265.75	305.96	286.81	265.46	299.9	270.7	256.44	215.48	214.1	220.37	369.56	278.7	181.71	180.12	170.4	205.97	215.81	209.34	169.26
ENSMUSG00000005339	0	0	0	0	0	0.72	0	0	0	0	0	0	0	0	0	0	0	0	0	0	0	0	0	0	0	0	0	0	0	0	0	0	0	0	0	0	0
ENSMUSG00000005354	227.41	239.95	219.86	230.59	210.12	239.06	233.83	159.82	149.75	201.77	151.48	232.64	236.41	240.65	250.36	226.92	167.28	171.29	168.12	184.32	173.31	175.14	205.33	183.78	185.97	139.37	130.29	141.87	103.45	112.53	105.78	86.57	39.19	58.76	66.42	84.96	74.27
ENSMUSG00000005355	0	0	0	0	0	0	0	0	0	0	0	0	0	0	0	0	0	0	0	0	0	0.02	0	0	0	0	0	0	0	0	0	0	0	0	0	0	0
ENSMUSG00000005357	88.74	87.33	68.7	99.54	711.41	579.5	482.64	42.24	57.79	42.79	36.93	14.81	16.37	13.8	15.31	15.14	37.52	38.71	37.17	54.58	38.97	33.67	46.35	39.4	28.26	23.88	20.8	22.12	15.31	17.57	14.07	29.75	19.21	21.23	28.96	47.1	17.29
ENSMUSG00000005360	16.13	18.65	18.42	17.52	46.78	52.34	51.01	290.97	338.89	386.06	358.41	12.8	9.58	10.43	10.53	9.62	287.19	304.27	283.04	363.45	308.78	289.26	276.27	259.93	243.34	96.78	96.34	102.47	75.63	87.82	74.14	160.41	147.26	164.37	261.31	238.7	163.08
ENSMUSG00000005362	63.61	54.42	59.63	60.68	61.83	63.06	57.4	64.59	63.9	56.96	59.24	56.81	62.38	62.9	62.32	68.52	59.07	60.57	60.47	71.14	65.4	62.39	54.54	53.88	53.82	67.58	67.76	59.55	108	121.12	111.73	18.15	22.44	20.41	31.32	23.51	38.38
ENSMUSG00000005364	0.24	0.06	0.15	0.13	0.08	0.34	0	0	0.24	0.14	0.23	0.32	0.16	0	0.13	0.1	0.14	0.3	0.2	0.16	0.15	0.2	0.15	0.24	0.15	0.18	0.27	0.12	0.02	0.21	0.12	0	0.11	0.21	0.35	0	0.53
ENSMUSG00000005370	8.61	7.84	9.44	9.63	11.52	12.42	11.56	8.95	9.6	10	10.32	7.97	9.61	9.47	8.54	9.39	7.39	7.45	8.15	8.78	8.23	7.98	6.97	6.61	6.7	18.71	14.5	14.53	22.42	24.63	21.69	5.27	3.46	6.01	6.44	8.36	11.55
ENSMUSG00000005371	94.99	73.74	83.6	90.52	61.24	71.52	65.78	74.67	88.94	71.62	82.59	101.57	90.35	112.5	103.78	107.4	75.07	81.4	68.21	87.28	75.95	77.52	70.99	65.73	59.47	73.79	85.93	78.48	95	106.88	81.17	24.69	17.91	19.99	18.13	16.08	30.26
ENSMUSG00000005373	0.21	0.42	0.29	0.33	0.21	0.57	0.48	1.07	1.08	1.43	1.47	0.65	0.29	1.17	0.32	0.07	0.98	0.5	0.6	0.59	0.5	0.88	0.94	0.78	1.19	0.43	0.82	0.76	0.89	0.71	0.29	0.41	1.84	0.47	2.22	0	2.47
ENSMUSG00000005374	6.71	6.35	7.23	7.38	8.08	8.19	8.73	10.65	11.17	11.95	10.58	5.84	8.05	6.42	6.99	7.88	8.5	7.81	8.72	9.24	8.89	8.67	8.39	7.3	8.04	20.16	19.69	18.61	26.15	32.1	27.12	12.35	18.85	13.15	16.23	14.1	19.52
ENSMUSG00000005378	53.07	41.39	42.93	42.77	48.91	44.33	36.36	35.45	32.7	43.04	36.82	31.98	44.95	28.12	34.59	33.89	32.82	24.85	25.53	38.59	24.01	30.3	34.39	34.44	32.65	25.62	37.89	29.45	38.61	35.7	32.75	26.43	32.88	38.46	14.94	14.1	10.9
ENSMUSG00000005397	0.39	0.38	0.64	0.6	0.81	1.07	1.55	4.7	6.09	4.08	5.58	0.36	0.2	0.45	0.28	0.27	3.65	4.54	4.71	5.31	5.91	4.61	3.96	3.99	3.93	1.42	1.66	1.07	1.11	1.61	0.99	2.11	2.29	3.43	2.72	1.68	2.05
ENSMUSG00000005410	4.11	3.32	4.91	4.43	4.13	3.58	4.47	3.87	5.54	5.68	4.98	4.07	5.63	5.25	3.82	4.56	3.5	3.56	3.58	3.91	3.58	3.64	3.64	3.15	3.07	4.08	4.24	4.53	4	4.52	3.53	1.92	1.73	1.07	2.27	1.73	0.72
ENSMUSG00000005413	3.35	4.04	3.96	3.16	3.32	2.87	4.23	5.97	4.8	21.65	11.79	4.01	3.8	2.99	3.87	5.57	5.46	5.6	4.98	5.14	4.54	4.83	5.07	5.32	6.98	4.86	4.18	4.69	3.78	4.48	5.23	6.07	5.23	4.73	1.08	3.98	6.88
ENSMUSG00000005417	56	55.51	58.66	60.96	88.12	79.46	109.37	102.98	132.95	131.16	131.99	42.37	53.88	41.1	49.18	45.74	85.31	81.41	83.59	90.52	93.55	91.38	94.01	85.54	90.05	122	115.72	102.72	114.38	120.32	94.47	58.21	72.56	75.66	67.22	122.2	64.19
ENSMUSG00000005442	61.5	66.82	66.59	77.19	68.74	66.49	54.14	78.21	83.35	93.61	76.32	69.27	97.99	65.24	78.71	83.1	67.86	56.54	54.21	49.51	61.86	63.05	62.04	50.39	69.01	258.65	238.18	240.39	275.47	242.59	269.8	147.47	84.63	106.13	104.8	140.53	118.05
ENSMUSG00000005447	48.33	61.8	53.44	55.2	47.91	55.64	56.02	29.82	32.62	38.46	31.21	35.15	33.8	33.51	33.4	39.3	21.15	20.36	21.22	19.75	22.6	24.63	26.53	24.6	27.48	20.19	21.75	22.24	20.77	17.8	15.95	24.8	15.3	15.24	23.63	14.58	10.9
ENSMUSG00000005465	0.22	0.3	0.3	0.2	0	0	0	0.45	0.35	0.24	0.18	0.02	0.07	0.09	0.08	0.15	0.18	0.09	0.09	0.15	0.24	0.17	0.23	0.13	0.24	0.06	0.06	0.06	0	0.03	0.2	0	0	0	0	2.15	0
ENSMUSG00000005469	265.28	274.95	281.58	288.75	240.15	245.74	245.51	185.51	191.95	179.72	183.85	239.89	251.64	236.77	266.16	285.09	181.42	178.95	180.97	190.12	197.59	178.11	191.34	175.99	187.84	201.98	189.1	204.32	179.49	175.13	171.54	120.45	120.23	114.37	146.16	113.98	120.71
ENSMUSG00000005470	0.57	0.97	1.09	1.14	0.42	1.45	2.23	0.87	1.57	1.88	1.51	0.66	0.86	0.67	0.69	0.84	0.8	0.69	1.02	1.32	1.03	0.99	0.76	1.21	1.13	0.31	0.6	0.85	0.32	0.52	0.6	0.28	0	2.62	0.63	1.4	1.58
ENSMUSG00000005474	0	0	0.16	0	0	0	0	0	0	0	0	0	0	0	0	0	0	0	0	0	0	0	0	0	0	0	0	0	0	0	0	0	0	0	0	0	0
ENSMUSG00000005481	18.95	20.07	19.53	21.05	20.53	19.69	17.9	12.33	13.56	16.33	15.65	19.98	19.39	19.05	19.69	20.48	11.46	12.71	12.81	13.72	12.02	10.72	14.1	11.72	12.14	7.01	7.66	6.19	6.85	8.22	5.99	3.91	7.13	1.73	1.37	2.09	4.12
ENSMUSG00000005483	72.45	77.28	71.28	75.21	49.62	54.97	54.61	36.97	37.77	35.32	35.39	77.76	79.06	87.15	79.08	77.77	35.87	33.88	39.1	36.04	36.6	35.91	37.35	34.22	37.98	38.51	30.71	32.98	52.08	47.75	49.51	16.28	9.47	14.11	11.72	17.3	21.05
ENSMUSG00000005493	0.75	0.64	1.03	0.51	0.13	0.15	0.27	0.25	0.37	0.24	1.01	0.68	0.59	1.03	0.79	0.77	0.34	0.72	0.58	0.6	0.43	0.46	0.57	0.53	0.71	0.17	0.28	0	0.38	0.67	0.13	0	0.82	0	0	0.24	0.21
ENSMUSG00000005501	1.88	2.15	3.6	2.2	1.68	1.7	2.06	5.18	6.25	7.49	7.55	1.33	1.87	1.64	1.31	1.89	4.61	5.68	4.68	5.1	4.68	5.37	4.39	4.77	4.86	9.93	7.87	5.58	10.21	12.18	11.5	1.72	5.2	3.75	5.72	2.17	8.69
ENSMUSG00000005503	0.12	0.03	0	0.06	0.46	0.79	0.38	0.12	0.32	0.25	0.36	0.65	0.48	0.58	0.75	1.23	0.12	0.3	0.36	0.32	0.27	0.17	0.27	0.15	0.43	0.17	0.03	0.07	0.81	0.41	0.43	0.49	0	0.71	0	0	0.14
ENSMUSG00000005505	20.51	20.4	25.94	27.99	22.96	28.74	27.23	20.09	30.1	29.33	31.06	18.23	21.3	19.31	19.77	23.79	22.18	23.38	24.06	26.68	24.8	21.59	22.63	20.9	20.95	40.6	28.24	30.4	46.6	41.02	42.24	15.76	11.21	15.11	24.35	8.3	14.93
ENSMUSG00000005506	92.59	69.46	75.14	76.79	56.42	57.95	47.82	60.67	68.11	55.65	60.7	84.29	89.17	87.3	82.88	82.59	57.34	59.8	53.51	61.9	57.35	56.76	54.97	49.53	49.22	141.16	103.97	104.93	183.97	244.35	198.95	34.12	40.95	42.72	37.3	57.66	100.32
ENSMUSG00000005510	329.36	380.4	400.75	384.27	401.2	391.39	352.72	199.58	212.2	202.12	201.49	372.2	341.62	378.38	387.06	369.03	188.72	186.94	189	182.18	193.35	166.42	188.69	177.76	177.49	138.05	161.92	170.06	120.31	109.24	95.14	104.63	84.63	99.04	111.44	38.47	49.52
ENSMUSG00000005514	46.9	51.95	54.08	56.61	28.85	30.87	54.43	60.09	65.75	79.42	66.81	28.03	45.19	25.72	29.62	36.87	47.5	38.85	55.96	52.15	57	44.89	51.08	41.69	43.79	199	187.57	186.59	223.2	190.86	221.8	86.26	43.08	61.98	83.06	63.98	120.36
ENSMUSG00000005533	4.82	4.15	4.55	4.97	7.17	6.47	5.66	9.84	13.68	9.37	11.53	4.41	4.97	5.25	4.78	4.94	8.97	9.97	10.06	10.51	10.09	10.09	9.26	8.78	8.44	28.6	28.03	25.06	43.98	48.78	48.41	20.82	10.79	9.62	14.44	11.74	18.49
ENSMUSG00000005534	10.09	6.32	7.99	7.14	5.8	6.76	5.56	9.46	10.2	11.07	10.16	5.65	5.96	4.98	5.28	6.81	8.97	10.17	8.55	10.78	9.03	9.66	8.58	8.26	8.36	22.84	21.29	21.03	26.62	32.84	31.84	6.68	12.96	6.5	6.26	6.41	12.92
ENSMUSG00000005540	0.31	0.59	0.61	0.44	0.9	1.34	1.71	1.42	1.26	1.05	1.38	0.47	0.62	0.54	0.49	0.59	1.45	1.35	1.11	1.54	0.95	1.15	1.58	1.69	1.04	1.66	1.71	1.43	1.6	1.87	2.37	1.42	1.4	0.4	0.72	2.52	1.32
ENSMUSG00000005547	2.11	4.16	4.6	4.01	0.86	0	0	0.45	0.12	0.65	0.95	0.51	0.1	0	0.44	0.21	0.34	0.72	0.9	0.54	0.73	0.48	0.35	0.6	0.39	3.97	1.95	2.43	0	0.17	0.22	0	0	0	0	0	0
ENSMUSG00000005553	1.4	1.17	0.81	1.05	1.1	1.51	0.14	0.49	1.99	1.08	0.71	1.09	0.93	0.9	0.85	0.75	0.83	0.97	0.75	0.65	0.86	0.39	1.06	1.28	0.55	1.15	0.15	0.45	0.32	0.8	0.34	0	0	0	0	0	0.26
ENSMUSG00000005566	240.2	237.42	283.06	294.86	193.82	196.26	192.86	178.41	163.75	173.16	180.74	287.79	318.12	237.52	281.95	277.83	143.78	141.13	142.51	164.56	151.04	143.92	156.5	124.44	132.13	103.3	88.04	97.02	103.2	93.34	105.69	32.84	35.51	40.08	36.29	35.83	46.19
ENSMUSG00000005575	369.5	368.16	343.13	341.24	381.48	370.61	422.28	295.28	267.5	268.48	242.8	374.37	356.34	370.97	376.78	367.08	238.55	224	219.4	223.6	237.71	231.95	267.9	260.36	282.13	83.08	85.15	93.45	86.75	101.11	62.69	56.6	49.48	50.96	75.83	40.62	45.31
ENSMUSG00000005580	5.13	5.59	6.36	5.81	7.84	7.79	6.98	20.43	20.15	19.62	18.83	5.74	10.04	5.2	5.74	5.05	17.07	12.96	16.77	20.59	17.66	17.85	15.45	13.59	16.19	50.13	46.34	46.85	85.75	83.19	96.1	24.34	15.52	22.32	21.66	28.93	43.61
ENSMUSG00000005583	87.05	66.15	83.46	85.75	69.38	85.32	77.2	132.71	147.62	115.3	135.97	194.88	213	179.29	182.62	179.18	160.19	130.64	124.65	152.93	123.88	133.89	113.95	106.21	103.46	369.83	321.73	293.55	882.87	879.88	1206.58	97.77	101.02	110.94	155.95	157.12	415.5
ENSMUSG00000005609	12.53	13.5	17.14	22.27	19	26.05	19.34	26.15	31.36	32.85	33.06	10.54	14.32	10.44	14.61	13.76	19.52	18.89	20.02	22.16	22.22	21.61	18.16	17.44	17.35	65.45	66.13	43.07	84.88	76.73	71.58	36.08	60.32	13.73	29.26	15.03	27.8
ENSMUSG00000005610	400.81	358.96	375.35	370.31	308.91	363.89	305.76	294.46	305.36	370.24	334.94	466.19	407.97	610.97	493.63	470.19	329.64	356.72	317.94	349.69	315.19	334.77	303.18	322.86	301.01	460.65	430.24	393.42	533.38	620.75	659.46	276.08	319.47	228.08	392.92	420.9	371.16
ENSMUSG00000005611	0.99	0.64	1.11	1.2	1.06	1.51	1.24	1.47	2.36	2.26	2	2.41	2.25	2.29	1.52	2.02	1.81	1.23	1.44	1.11	1.63	2.19	1.52	1.46	1.61	1.31	1.17	2.14	3.54	3.56	3.13	0.37	0.87	3.75	0.34	0.69	1.81
ENSMUSG00000005615	15.95	14.51	17.9	18.04	21.44	22.27	20.74	19.1	20.14	19.75	19.82	11.35	11.53	13.43	13.91	14.61	15.22	18.57	17.72	20.72	18.25	18.77	16.7	16.62	17.17	28.91	18.73	21.24	29.83	28.21	28.73	5.91	8.14	9.12	10.35	15.11	18.02
ENSMUSG00000005621	6.57	7.64	6.75	6.17	12.56	7.82	11.68	12.61	11.99	10.92	11.68	5.55	7.69	6.2	7.23	6.35	11.04	8.91	10.48	17.41	9.76	9.1	11.25	9.15	9.98	13.96	12.15	11.03	20.8	21.19	14.89	19.41	8.1	6.08	7.14	14.46	9.39
ENSMUSG00000005625	338.34	344.31	349.87	335.35	267.14	233.48	247.19	147.7	150.16	166.79	150.85	385.52	353.39	361.99	358.53	349.8	127.75	117.97	123.01	154.24	129.16	122.89	150.72	131.01	136.42	225.94	194.51	206.7	206.63	199.51	207.92	96.85	97.48	97.07	132.97	83.95	119.6
ENSMUSG00000005628	0	0.41	0.68	0.38	2.24	0	0	0	1.1	0.22	0.36	0.62	0	0.75	0.52	0.3	0.23	0.16	0.27	0	0.37	0.21	0.23	0.18	0.34	0.27	0	0.32	0.33	0.4	0.26	0	0	0	0	0	0
ENSMUSG00000005640	0.27	0.18	0.18	0.19	0.49	0.18	0.21	0.1	0.27	0.24	0.28	0.05	0.1	0.08	0.07	0.04	0.18	0.31	0.2	0.26	0.17	0.12	0.24	0.17	0.22	0.23	0.24	0.06	0.04	0.09	0	0	0	1.04	1.15	0	0
ENSMUSG00000005649	0	0	0	0.07	0.19	0	0.21	0	0.29	0.19	0.1	0.46	0.11	0.28	0.04	0.12	0.16	0.27	0.28	0	0.07	0.21	0	0.08	0.1	0	0.05	0.05	0	0.21	0.41	0.78	0	0	0	0	0.32
ENSMUSG00000005656	38.45	37.83	38.13	38.57	43.85	53.2	48.33	39.2	39.21	42.22	43.14	40.04	32.98	41.54	38.73	37.8	32.04	35.04	36.72	42.23	37.96	36.32	33.44	32.6	33.62	20.53	19.6	16.97	24.93	28.54	22.03	6.55	6.5	4.09	7.86	4.89	10.06
ENSMUSG00000005667	11.23	13.24	11.83	11.18	14	18.7	17.18	11.15	9.54	25.39	18.39	8.8	9.07	8.29	11.3	10.74	6.33	7.99	8.11	7.59	7.42	8.17	8.07	9.15	7.76	11.85	7.02	9.97	9.07	11.34	11.34	6.99	5.89	1.58	1.31	0	7.78
ENSMUSG00000005672	53.38	49.32	50.18	57.35	114.05	117.1	95.1	30.59	34.74	31.67	31.49	11.14	9.78	11.14	12.87	10.19	29.66	31.39	27.65	40.25	31.71	26.31	28.48	25.69	23.58	126.59	102.2	112.54	59.24	55.11	49.69	45.4	40.42	28.25	34.34	78.58	49.89
ENSMUSG00000005674	87.53	77.66	65.09	79.52	82.88	86.84	88.11	83.43	70.13	82.77	67.33	57.88	70.31	70.31	72.54	64.81	67.46	55.19	64.21	70.33	61.24	70.53	83.81	81.27	74.51	47.57	45.27	53.95	39.55	43.09	39.65	47.65	40.55	68.18	46.35	60.68	47.74
ENSMUSG00000005677	0	0.04	0.07	0.09	0.43	1.73	0	0.1	0.61	0.06	0.34	0	0	0.08	0.08	0.11	0.11	0.2	0.11	0	0.14	0.14	0.11	0.06	0.15	0.18	0	0.08	0.08	0.05	0.12	0	0	0	0	0.18	0
ENSMUSG00000005681	0	0.1	0	0.14	0	0	0.76	0	0	0.97	0.29	0	0	0	0	0	0	0	0	0	0	0.11	0	0	0	0	0	0	0	0	0	0	0	0	0	0	0
ENSMUSG00000005682	2.67	3.11	3.07	3.27	4.26	3.68	3.82	6.95	8.91	9.1	8.34	2.4	2.99	2.48	3.68	2.89	5.44	5.78	5.01	7.18	5.87	5.21	5.97	5.71	5.16	6.43	6.19	6.66	6.71	6.25	6.07	1.58	1.17	2.86	4.05	1.68	3.02
ENSMUSG00000005683	243.66	220.94	258.02	267.72	282.74	300.2	263.47	222.99	244.33	245.38	241.32	203.89	221.91	196.25	201.9	222.19	193.97	199.33	196.04	227.05	205.9	199.32	199.77	183.82	206.07	164.36	159.16	160.43	145.43	144.46	132.33	105.29	91.01	91.94	94.32	94.7	99.45
ENSMUSG00000005686	7.76	7.01	7.24	7.74	6.49	9.43	7.16	11.8	12.12	11.22	14.26	2.93	3.56	3	3.21	4	11.07	11.81	12.39	13.63	12.69	11.89	11.11	10.21	12.81	20.69	19.68	17.47	18.99	17.29	17.57	16.39	5.2	8.03	9.98	8.81	29.01
ENSMUSG00000005687	186.99	151.75	139.73	145.48	176.12	141.67	141.28	97.39	102.58	93.27	96.9	163.84	144.42	172.53	160.21	169.65	91.26	97.9	82.13	89.42	93.81	89.73	90.57	99.35	91.2	79.34	66.66	83.98	79.53	78.64	73.68	33.96	16.69	35.71	42.29	20.19	39.35
ENSMUSG00000005696	6.27	5.83	9.24	9.92	4.47	3.26	3.94	3.71	4.35	2.15	3.35	9.21	7.87	9.61	8.83	9.45	3.42	4.84	2.63	2.59	3.51	3.21	4.51	4.33	4.13	0.07	0.09	0.17	1.34	0.06	0.6	0	0	0	0	0	1.51
ENSMUSG00000005698	55.63	43.1	45.08	40.33	44.09	43.45	39.68	40.13	48.22	39.82	41.21	58.12	59.51	61.63	52.17	49.84	39.71	36.9	36.01	41.42	37.26	40.22	33.88	36.09	32.66	63.75	52.83	45.67	83.43	77.6	85.58	46.35	16.1	11.9	47.53	57.17	55.05
ENSMUSG00000005699	57.71	62.27	63.87	59.55	80.87	71.06	92.16	37.98	43.9	46.25	35.69	52.46	60.62	55.23	62.41	54.99	34.85	29.81	31.1	30.99	34.18	31.31	39.66	35.67	41.83	24.91	22.05	24.29	21.97	21.33	25.27	4.79	2.82	11.79	8.85	2.21	9.46
ENSMUSG00000005705	0.5	0.56	1.25	0.96	0	0	1.17	0.57	0.73	1.17	0.76	0.76	0.31	0	0.83	0.64	0.55	1.85	1.98	0	1.08	2.08	2.04	1.48	0.76	0.51	0.25	0.49	0.76	0.14	0	0	0	0	0	0	0
ENSMUSG00000005716	1809.4	1836.82	1625.4	1910.33	4266.22	3876.13	3361.65	196.98	230.61	154.5	149.65	254.14	142.9	201.71	264.9	238.25	337.7	404.02	340.94	482.07	351.03	344.61	388.6	428.57	360.55	174.59	168.9	169.82	56.44	68.56	43.4	170.96	124.88	154.2	171.21	167.13	95.97
ENSMUSG00000005718	5.14	5.1	3.7	3.42	3.29	3.79	6.41	3.52	4.5	4.25	3.41	3.27	4.42	3.27	4.15	2.84	3.01	2.39	2.65	2.73	2.82	2.7	3.12	3.19	2.82	6.31	4.86	5.98	6.34	5.31	4.45	5.02	1.25	4.13	3.6	3.69	4.16
ENSMUSG00000005732	145.81	151.23	136.89	136.29	115.33	120.13	111.67	80.41	85.86	91.62	78.38	175.67	142.53	183.29	162.5	163.78	82.62	79.29	69.35	67.86	76.25	78.68	75.36	81.07	82.4	84.51	82.72	77.13	92.1	76.37	85.27	65.39	17.16	43.33	41.44	43.73	41.38
ENSMUSG00000005763	0.26	1	0.98	0.76	1.7	1.68	2.92	1.88	1.03	0.95	1.6	0.18	0.77	0.95	0.73	1.1	0.5	0.76	1.26	0	0.81	0.43	1.77	1.62	1.26	1.04	0.28	1.14	1.45	0.49	0.45	0	0.1	1.41	0	0	1.67
ENSMUSG00000005774	15.07	13.69	14.48	13.04	12.63	13.25	10.19	13.39	12.59	11.44	11.36	9.82	11.17	10.2	9.82	11.39	8.98	9.12	9	11.58	10.27	9.85	9.4	9.47	9.61	20.94	14.81	14.67	16.16	17.35	16.27	15.86	3.91	5.55	4.05	1.65	5.12
ENSMUSG00000005779	477.07	542.82	595.97	612.2	451.73	512.74	481.67	326.57	304.31	346.1	325.32	585.24	541.34	639.34	605.63	646.69	292.32	301.4	287.93	302.73	289.96	277.23	324.22	299.64	294.72	154.46	142.15	137.65	141.97	143.56	118.96	125.71	91.3	76.8	130.55	110.04	99.89
ENSMUSG00000005800	0.03	0	0	0	0	0	0.3	0	0	0	0.05	0	0	0	0	0	0.01	0.02	0.03	0	0.02	0.02	0.03	0.11	0.02	0	0	0	0	0	0	0	0	0	0	0	0
ENSMUSG00000005802	20.05	15.26	18.52	17.96	17.2	20.39	17.78	25.02	26.78	22.87	26.11	24.82	23.99	28.43	25.36	23.08	26.23	25.4	22.58	28.66	23.63	25.65	22.19	23.31	21.89	11.64	13.46	12.18	22.74	35.93	23.57	4.64	4.04	3.99	4.28	2.24	9.42
ENSMUSG00000005803	1.97	2.56	1.86	2.17	3.94	5.45	5.6	9.69	13.65	6.31	8.28	3.16	3.63	4.24	4.04	4.23	5.89	5.8	7.45	6.28	7.82	5.39	5.72	7.06	5.1	6.62	5.29	6.97	5.01	5.85	5.54	5.64	3.78	3.62	4.37	1.2	8.64
ENSMUSG00000005804	42.34	38.7	36.43	39.22	37.33	28.99	24.9	27.43	37.93	30.68	36.31	50.22	45.69	48.55	48.47	45.33	30.92	30.52	27.22	29.91	28.65	29.08	31.26	29.61	28.82	48.15	37.16	39.9	70.96	79.66	60.8	12.69	1.68	16.07	23.95	18.45	26.24
ENSMUSG00000005813	42.25	41.5	42.54	41.16	38.05	48.55	42.38	29.19	30.76	37.63	35.65	52.06	47.37	50.52	47.64	49.07	26.19	27.76	24.45	31.77	28.57	27.64	26.3	25.71	24.64	35.12	34.6	33.75	59.28	64.92	45.66	14.98	15.9	13.6	13.85	10.53	28.88
ENSMUSG00000005823	17.62	17.4	16.91	16.65	24.79	27.84	26.73	16.27	21.16	19.27	19.34	16.02	16.07	14.27	15.59	16.95	18.15	18.35	17.25	18.08	19.29	16.6	18.49	17.91	18.45	18.4	19.8	16.83	15.81	16.23	15.53	4.75	3.24	8.6	10.21	4.16	7.14
ENSMUSG00000005824	0	0	0	0	0	0	0	0	0	0.04	0	0	0	0	0	0	0	0	0.02	0	0	0.05	0	0.05	0	0	0	0	0	0	0	0	0	0.31	0	0	0
ENSMUSG00000005836	0	0	0	0.02	0	0	0	0	0.07	0.08	0	0	0	0	0	0	0.02	0.05	0.04	0	0.01	0.07	0	0.01	0.01	0.02	0.05	0	0	0.03	0	0	0	0.18	0	0	0
ENSMUSG00000005846	84.52	72.73	83.75	77.41	66.29	81.44	60.15	47.85	52.76	56.32	57.79	90.39	75.81	93.14	84.11	83.62	41.26	44.19	37.24	44.58	41.14	42.19	37.78	38.27	36.8	29.25	29.47	25.15	52.03	49.22	38.94	14.88	8.13	7.81	11.94	13.37	15.83
ENSMUSG00000005864	0	0	0.02	0	0	0	0	0.11	0.08	0.08	0	0.02	0.02	0.15	0.11	0.04	0.24	0.06	0.03	0.13	0.04	0.09	0.02	0.04	0.04	0.16	0.08	0.07	0.03	0.52	0.15	0	0	0	0	0	0
ENSMUSG00000005871	16.84	13.82	18.39	19.23	18.13	19.87	19.16	44.83	50.91	66.14	64.65	14.36	17.5	14.1	16.18	17.38	41.24	40.83	40.66	54.8	44.32	46.84	35.54	35.97	36.58	86.69	103.22	101.28	139.03	181.08	157.18	34.45	35.02	65.71	55.42	36.56	69.45
ENSMUSG00000005873	330.56	317.6	315.25	302.04	254.26	267.53	240.01	248.75	247.18	272.86	269.41	432.41	360.32	434.96	392.7	402.31	275.79	279.2	250.24	280.24	271.65	268.01	268.18	280.92	275.95	137.15	120.86	127.48	158.95	194.62	156.59	107.23	98.76	89.66	131.27	119.5	116.23
ENSMUSG00000005881	313.27	376.82	354.8	334.4	253.15	248.63	223.52	209.27	193.18	240.2	220.93	302.97	317.41	310.25	304.29	318.02	193.87	182.58	202.65	187.52	199.49	197.35	224.74	203.67	211.25	60.45	51.55	53.21	42.33	40.96	36.13	88.62	41.79	53.47	82.63	44.51	43.13
ENSMUSG00000005882	63.33	63.46	64.01	60.51	77.26	82.76	71.74	51.99	50.26	61.96	53.29	45.92	47.43	46.89	49.09	47.1	46.03	56.34	49.45	52.54	48.52	49.83	48.63	47.08	46.22	61.96	65.32	63.23	61.35	58.1	61.94	31.86	22.63	44.64	41.36	24.09	34.89
ENSMUSG00000005883	0.05	0.09	0.32	0	0	0	0	0	0	0.04	0.08	0	0	0	0.15	0.31	0	0.02	0.09	0	0.23	0.05	0.04	0.2	0.05	0	0	0	0.12	0.05	0	0	0	0	0	0	0
ENSMUSG00000005886	18.74	15.46	16.64	17.69	24.63	23.48	22.37	24.03	27.95	27.69	27.97	16.52	19.2	18.76	17.26	17.55	23.26	20.13	22.45	29.38	22.73	23.55	20.59	19.48	20.73	136.38	79.97	74.74	131.62	153.49	162.14	41.55	53.06	56.07	29.32	82.71	96.8
ENSMUSG00000005891	0	0	0	0	0	0	0	0	0	0	0	0	0	0	0	0	0	0	0	0	0	0	0	0	0	0	0	0	0	0	0	0	0	0	0	0	0
ENSMUSG00000005892	41.64	17.45	22.51	21.62	17.18	20.91	19.55	11.9	9.34	6.68	17.86	26.98	24.67	16.3	22.3	30.77	10.29	14.68	14.82	8.15	15.16	15.06	13.87	12.07	11.84	8.41	11.19	7.55	7.91	7.96	6.1	2.91	0.8	7.22	10.24	4.53	5.83
ENSMUSG00000005893	8.92	7.87	9.54	9.36	14.5	12.99	10.13	28.52	26.26	29.43	28.23	7.85	14.54	7.85	9.41	9.13	25.68	25.97	25.66	36.19	28.05	27.37	21.7	21.11	21.16	46.54	46.47	38.7	57.81	74.59	63.01	26.96	22.68	18.54	31.94	19.46	33.24
ENSMUSG00000005897	6.43	4.51	5.21	4.38	9.3	7.68	5.07	4.91	4.92	5.55	4.45	5.71	5.01	5.59	5.8	5.41	4.68	4.7	4.65	6.42	5.51	5.1	4.72	5.02	4.41	7.54	6.61	6.45	8.52	9.52	10.19	5.36	3.59	2.88	2.73	6.59	7.43
ENSMUSG00000005899	5.99	7.04	7.03	7.29	10.77	7.89	11.5	22.88	26.53	28.69	25.54	6.94	9.07	6.32	6.58	6.04	13.94	18.45	12.31	18.63	15.87	18.47	22.89	17.15	18.66	29.08	26.43	29.17	33.78	33.88	37.95	6.75	12.66	9.39	6.21	10.54	15.46
ENSMUSG00000005907	16.42	16.81	15.6	14.17	7.33	11.11	18.83	22.58	26.34	26.45	23.45	13.43	16.09	23.86	15.88	18.16	22.79	21.02	17.79	23.65	22.25	19.7	19.6	20.39	17.38	39.66	35.08	33.07	43.63	49.08	51.81	21.34	22.67	13.41	10.79	18.41	32.03
ENSMUSG00000005917	1.06	1.17	1.23	1.25	0.6	1.12	0.79	2.35	1.75	2.57	2.62	2.53	3.35	2.59	2.87	2.51	2.54	2.03	1.76	1.59	2.12	2.11	1.72	2.28	2.49	2.87	2.38	2.91	4.02	2.71	4.47	0.3	0.71	1.74	2.23	1.81	2.04
ENSMUSG00000005936	46.77	42.95	41.8	46.2	31.9	34.58	32.54	31.92	35.65	40.34	38.79	43.42	44.06	46.74	48.18	47.86	33.19	32.13	34.91	39.14	34.77	33.52	33.18	34.57	31.49	62.8	64.4	68.5	106.98	89.15	87.71	13.02	20.72	21.75	35.08	13.36	31.31
ENSMUSG00000005947	0.09	0.14	0.2	0.11	0.26	0.37	0.09	0.53	0.3	0.1	0.28	0.27	0.21	0.31	0.3	0.25	0.18	0.18	0.17	0.41	0.19	0.16	0.16	0.29	0.32	0.1	0.04	0.32	0.15	0.13	0.14	0	0	0	0.23	0	0
ENSMUSG00000005949	7.01	5.75	5.5	5.65	5.77	4.28	6.24	11.07	11.2	11.58	13.16	7.48	7.52	5.68	7.67	7.04	9.75	10.74	9.1	10.95	9.93	10.4	10.15	10.26	9.7	12.62	10.53	11.32	15.88	19.69	17.21	6.66	5.33	4.44	8.74	8.45	4.81
ENSMUSG00000005950	1.7	3.09	3.58	1.67	2.83	3.81	3.48	1.94	2.32	2.04	1.98	2.45	1.61	1.83	2.25	3.1	0.88	1.55	1.96	1.28	2.08	2.04	2.06	1.62	2.41	4.93	4.57	3.62	3.33	3.28	2.66	0	0	0.66	0	0.57	0.97
ENSMUSG00000005951	2.91	2.45	3.2	2.79	3.4	2.73	2.2	2.76	3.45	3.03	3.33	2.33	2.85	2.28	2.45	2.51	2.1	2.31	1.99	2.47	2.27	2.15	2.48	2.29	2.29	1.64	1.69	0.93	1.73	1.82	2.06	0	0.08	0.56	1.47	3.82	0.34
ENSMUSG00000005952	0.06	0	0.14	0.1	0	0	0	0	0.21	0.16	0.14	0.16	0	0	0.14	0.16	0.21	0.07	0.04	0	0.14	0.03	0.14	0.09	0.09	0	0.09	0	0	0.05	0	0	0	0	0	0	0
ENSMUSG00000005958	3.91	4.7	5.15	7.15	5.59	4.43	8.91	8.2	12.2	9.09	9.39	9.45	11.88	9.77	11.24	10.33	7.53	5.97	7.9	5.52	7.53	8.02	8.13	7.26	8.94	3.26	3.17	3.95	8.59	6.97	7.65	3.64	2.49	3.85	6.28	3.43	3.66
ENSMUSG00000005968	6.23	5.59	4.43	6.26	16.19	14.06	9.14	2.73	3.43	3.43	2.88	1.64	1.52	1.66	1.63	2.55	2.18	1.54	2.23	2.38	2.57	2.81	2.09	2.33	2.36	5.67	2.41	5.86	2.94	2.1	4.11	0.13	10.49	2.57	2.18	2.76	1.92
ENSMUSG00000005973	48.85	42.26	37.92	40.67	4.96	6.72	6.56	14.16	14.39	24.72	21.31	16.07	12.03	14.01	15.52	17.42	18.05	18.34	16.65	17.98	17.21	18.1	16.9	16.83	15.94	18.71	16.47	14.78	10.65	10.72	8.91	6.3	7.38	4.53	8.41	7.78	8.39
ENSMUSG00000005980	4.19	3.59	3.98	3.21	4.02	4.49	3.82	6.68	5.61	6.08	6.3	2.02	2.95	2.29	2.31	2.82	3.73	4.55	3.79	4.07	4.81	5.13	3.79	4.57	4.13	2.93	3.85	2.12	2.89	2.47	3.57	1.82	3.9	0.88	1.03	2.58	1.26
ENSMUSG00000005981	53.2	59.34	63.21	70.68	67.15	68.11	76.88	58.03	71.79	67.58	68.14	35.68	58.92	35.19	41.44	47.52	46.13	43.07	49.55	50.93	48.74	47.43	48.73	41.06	46.32	31.99	35.31	42.11	35.73	40.34	30.09	32.93	31.12	33.34	43.93	27.12	25.15
ENSMUSG00000005982	113.83	111.73	113.64	118.08	108.74	94.14	105.46	89.74	92.43	89.48	87.76	102.52	115.33	113.38	113.16	111.24	86.43	84.09	87.2	83.6	87.7	91.19	94.69	89.51	92.35	124.14	127.86	124.11	154.13	152.38	134.8	46.43	48.75	46.78	56.18	61.22	101.79
ENSMUSG00000005983	12.7	13.5	12.26	10.83	9.42	6.13	11.66	5.34	7.89	8.12	7.71	13.34	18.14	15.78	14.76	12.25	6.69	5.67	3.58	2.42	4.59	5.26	7.89	5.63	8.04	1.6	2.87	2.49	1.05	1.98	1.56	0.42	0.12	1.44	2.01	14.18	4.01
ENSMUSG00000005986	51.49	58.35	63.99	63.96	58.21	51.63	71.75	45.96	45.99	65.15	48.76	47.33	64.61	45.1	50.92	62.35	36.33	28.78	32.04	27.85	34.87	45.17	48.39	36.39	47.71	29.08	21.06	23.71	20.32	26.3	27.88	28.09	36.47	12.79	15.71	19.41	14.89
ENSMUSG00000005994	0.33	0.17	0.11	0.12	1	1.16	0	0.35	0.26	0.34	0.47	0.66	0.41	0.24	0.7	0.56	0.35	0.71	0.72	0.56	0.23	0.33	0.55	0.27	0.09	0.18	0.03	0.31	0.47	0.64	0.7	0	0	0.29	0.26	0	0.16
ENSMUSG00000006005	68.94	63.95	70.94	70.77	48.57	57.76	58.05	77.48	88.66	81.62	101.01	73.83	72.03	73.1	66.22	72.4	74.45	72.85	68.27	71.5	70.46	71.29	72.52	62.75	66.47	36.4	51.96	48.2	35.93	39.51	55.88	16	17.93	12.67	11.01	32.64	21.19
ENSMUSG00000006007	0	0	0	0	0	0	0	0	0	0	0	0.05	0.11	0	0.06	0	0	0	0.06	0	0	0	0	0	0	0	0	0	0	0	0	0	0	0	0	0	0
ENSMUSG00000006010	50.73	46.61	47.66	48.63	72.38	78.9	56.31	39.24	53.8	55.79	58.28	42.01	35.88	43.34	38.22	39.34	43.89	46.88	41.76	52.34	48.52	48.44	42.92	47.13	41.87	20.63	24.39	18.02	25.14	41.51	34.24	19.19	4.52	8.02	2.74	22.03	16.42
ENSMUSG00000006014	0.35	0.32	0.72	0.26	0.23	0.6	0.26	2.65	1.92	1.29	1.77	0.63	0.83	0.58	0.38	0.29	2.39	1.87	2.67	2.43	1.49	2.15	1.55	1.66	1.77	2.7	3.48	3.05	1.88	1.75	2.16	7.66	3.86	5.89	7.7	14.01	6.86
ENSMUSG00000006019	5.04	4.87	4.49	5.35	3.92	3.72	4.33	6.11	6.1	6.71	6.33	2.39	6.75	2.67	3.84	3.78	4.52	4.21	3.1	3.28	3.83	4.77	5.8	3.52	5.12	4.26	3.96	5.06	3.81	3.35	3.76	5.11	2.46	2.76	2.18	3.29	1.37
ENSMUSG00000006021	47.42	46.83	48.23	48.77	32.42	30.38	31.4	37.41	36.46	36.43	34.36	37.34	48.94	34.34	43.16	40.48	27.17	27.88	26.61	24.86	26.92	25.91	30.45	30.36	29.7	9.06	10.22	12.79	10.12	10.31	9.49	9.45	9.41	11.8	5.63	17.45	10.05
ENSMUSG00000006024	530.12	463.23	452.8	456.07	541.65	445.66	442.34	318.3	366.03	345.56	352.23	524.34	600.88	505.74	513.94	495.55	274.29	255.74	290.36	341.94	296.32	295.49	328.06	276.2	330.08	135.15	129.8	136.98	135.07	135.45	119.52	160.57	129.56	159.7	172.34	186.4	107.56
ENSMUSG00000006050	142.71	139.91	142.22	146.48	157.58	140.64	116.94	83.3	87.32	93.91	89.9	149.85	149.42	162.6	145.89	146.53	76.7	75.65	75.22	75.05	78.06	77.74	76.51	79.76	78.77	57.76	58.51	56.6	60.39	62.57	65.2	12.85	16.85	30.59	36.23	15.92	25.07
ENSMUSG00000006056	0	0.13	0	0.13	0	0.61	0	0	0	0.32	0.39	0.35	0.08	0	0.18	0.36	0.15	0.06	0.14	0	0.1	0.12	0.28	0.2	0.14	0.08	0	0	0.54	0.45	0.29	0	0	0	0	0	0.15
ENSMUSG00000006057	972.17	999.19	956.45	900.76	1171.26	1146.66	995.69	335.2	320.6	367.53	326.29	766.5	714.83	705.34	770.58	755.96	314.09	290.29	350.34	321.4	326.47	309.33	372.5	324.66	353	250	232.87	193.58	117.91	121.76	172.88	59.21	121.71	81.75	50.12	46.02	84.98
ENSMUSG00000006058	150.08	165.2	155.3	159.15	148.12	145.98	176.03	155.92	161.48	169.84	135.13	208.03	165.7	199.67	208.16	187.61	167.23	156.61	160.24	167.78	163.9	164.5	182.74	176.47	178.89	194.21	170.39	160.14	140.47	152.99	129.81	137.21	162.02	149.63	164.11	143.16	120.49
ENSMUSG00000006095	207.67	251.16	226.65	228.91	207.54	201.55	232.16	134.41	124.61	132.23	113.15	233.47	251.02	246.54	239.34	264.12	99.99	92.95	94.06	74.01	94.75	94.52	117.62	110.5	126.5	55.27	56.84	53.86	34.44	32.41	40.51	40.85	37.85	45.99	38.74	39.59	28.45
ENSMUSG00000006127	29.68	27.67	30.43	35.51	40.11	33.95	35.55	33.01	41.25	38.44	37.99	27.61	31.07	25.24	31.51	32.8	29.25	27.74	28.01	37.68	33.72	32.32	30.95	28.12	32.22	22.4	25.61	25.53	25.76	27.7	23.47	34.92	7.57	17.36	22.25	19.74	27.01
ENSMUSG00000006134	18.83	17.65	18.45	18.85	38.71	37.19	32.53	18.16	21.87	20.59	20.07	12.1	14.08	14.76	13.91	11.91	18.59	19.14	20.92	23.83	20.88	20.12	18.14	17.46	17.95	32.33	26.82	24.11	35.39	37.93	31.07	14.77	8.82	8.39	8.98	10.28	18.35
ENSMUSG00000006143	0	0.07	0.11	0.1	0	0	0.57	0.81	1.09	0.13	0.95	0	0	0	0	0	0.49	0.46	0.74	0.42	0.34	0.64	0.96	0.91	0.67	0	0.25	0.12	0.3	0.08	0.42	0	0	0	0	0	0
ENSMUSG00000006154	3.09	0.74	0.95	1.06	4.1	2	1.92	1.62	0.83	2.15	3.46	0.97	1.74	1.42	1.57	1.04	1.41	1.8	1.2	1.37	1.74	1.27	1.05	1.52	0.96	0.78	1.04	0.36	1.27	1.43	1.04	0	0.34	0	0	0	1.09
ENSMUSG00000006169	41.63	36.55	39.01	36.97	43.35	45.14	35.84	28.82	31.86	34.06	33.04	41.42	44.97	43.68	42.1	40.5	27.06	27.45	27.45	27.32	29.77	28.51	28.79	26	27.06	73.07	60.28	56.56	96.68	102.46	97.16	26	18.94	23.03	23.1	23.57	46.29
ENSMUSG00000006179	0.32	0.22	0.1	0.08	1.32	1.52	0.51	0.23	0.62	0.54	0.65	0.87	0.89	1.11	0.55	0.45	0.38	0.08	0.58	0.18	0.24	0.18	0.22	0.3	0.33	0	0	0.21	0.25	0.34	0.12	0	0	0	0	0	0
ENSMUSG00000006191	7.47	6.71	6.83	6.87	7.98	8.79	8.87	9.55	9.93	7.59	8.74	6.16	6.61	6.91	7.3	7.65	8.01	8.93	8.53	11.91	7.59	8.15	7.22	6.71	6.78	28.1	33.61	29.26	32.04	34.41	34.11	13.55	12.52	16.06	8.06	25.23	24.73
ENSMUSG00000006200	0	0	0	0	0	0	0	0	0	0	0	0	0	0	0	0	0	0	0	0	0	0	0	0	0	0	0	0	0	0	0	0	0	0	0	0	0
ENSMUSG00000006204	0	0	0	0	0	0	0	0.17	0	0	0	0	0	0	0	0	0.03	0	0	0.09	0.04	0.05	0.07	0.06	0	0.03	0	0	0.09	0	0	0	0	0.14	0.22	0	0
ENSMUSG00000006205	75.55	76.77	78.29	77.84	303.91	289.16	258.79	140.4	146.19	136.13	142.39	33.35	19.39	29.25	32.5	29.53	141.35	157.71	154.2	158.71	159.19	139.12	174.25	149.84	179.96	79.49	83.9	103.83	61.31	63.85	80.76	66.95	91.75	81.39	89.71	64.79	73.07
ENSMUSG00000006215	38.66	38.54	34.94	30.01	22.91	18.61	26.72	21.52	23.41	19.6	19.14	23.39	38.72	22.04	27.72	27.37	16.61	11.6	13.75	14.96	15	17.26	19.76	19.07	20.14	25.92	20.83	26.03	28.6	24.64	29.27	24.72	9.04	13.91	11.3	19.87	15.75
ENSMUSG00000006216	0.21	0.02	0	0.29	0.28	0	0	0.84	1.12	0.39	0.59	0.16	0.32	0.29	0.33	0.66	0.17	0.02	0.28	0	0.22	0	0	0.22	0.52	0	0	0	0	0	0	0	0	0	0	0	0
ENSMUSG00000006218	14.37	17.78	18.22	16.7	14.47	17.15	23.25	7.08	8.35	8.23	6.2	5.02	5.08	3.36	5.22	6.36	4.29	4.6	4.61	2.94	5.88	5.12	5.71	5.13	6.86	10.36	7.75	6.52	3.92	4.58	4.43	4.68	0.46	5.25	2.77	4.37	1.36
ENSMUSG00000006219	6.23	5.42	4.45	4.05	3.06	4.76	2.39	1.71	1.29	2	2.58	1.25	0.82	0.74	1.15	1.2	1.32	1.25	1.41	1.39	1.6	2.23	1.51	1.99	2.11	3.88	3.54	3.02	1.38	1.87	1.12	0	1.42	1.29	1.8	0.26	0.74
ENSMUSG00000006221	0	0.07	0.11	0.1	0.3	0.03	0	0.37	0.67	0.33	0.48	0.25	0.49	0.34	0.32	0.31	0.47	0.25	0.26	0.19	0.28	0.41	0.43	0.34	0.38	0.69	0.33	0.26	0.29	0.19	0.28	0.01	1.99	0.1	0.35	1.4	0.16
ENSMUSG00000006235	11.03	11.72	11.57	11.62	7.99	5.65	8.03	5.03	5.73	4.7	3.42	5.27	7.28	5.16	5.94	6	3.53	3.51	2.85	2.87	3.9	4.88	3.88	3.72	4.98	7.31	6.28	5.15	5.04	5	4.92	0.91	0	1.81	1.91	3.4	1.58
ENSMUSG00000006241	4.64	5.75	5.62	4.97	4.8	3.23	3.38	6.07	5.2	7.87	6.83	7.29	7.2	5.89	6.83	5.04	4.09	4.48	4.08	4.55	4.21	4.82	5.19	4.73	4.85	0.83	0.94	1.18	0.76	1	1.12	0	0.29	1.49	1.11	2.42	1.37
ENSMUSG00000006262	6.76	4.72	5.68	5.28	5.45	6.96	6.18	6.95	7.24	6.96	6.98	5.6	5.24	5.59	4.91	5.28	7.48	8.25	5.83	7.92	6.79	7.75	5.71	7.07	5.93	12.54	9.49	11.03	16	19.17	19.53	4.69	0.34	3.15	2.46	5.89	11.81
ENSMUSG00000006269	0.19	0.04	0.08	0.15	1.33	0.57	1.1	0	0	0.17	0.39	0.03	0.11	0	0.11	0	0.03	0	0	0	0	0.17	0.28	0.21	0.11	0.25	0	0.08	0.27	0.41	0.14	6.23	0	0	2.1	0	0
ENSMUSG00000006270	1.24	1.84	1.41	1.19	0	1.39	1.78	0	1.13	0.64	1.08	0	0.07	0	0.13	0.07	0.41	0.23	0.23	0.13	0.58	0.4	0.4	0.26	0.34	0.24	0.23	0.53	0	0.17	0.18	0	0	0	0	0	0
ENSMUSG00000006273	603.84	591.54	684.32	721.35	547.99	600.96	593.31	436.43	484.73	435.46	476.44	572.14	665.66	576.93	645.95	687.88	415.41	392.61	400.86	441.43	421.64	395.65	407.54	380	393.34	301.33	319.99	360.78	360.67	370.43	282.78	212.74	215.81	232.73	238.87	213.46	222.12
ENSMUSG00000006276	38.67	34.58	38.3	36.95	40.12	32.24	34.8	29.12	36.59	34.34	35.43	32.91	41.54	27.99	32.82	32.03	25.46	24.38	24.3	27.36	25.01	26.19	26.46	22.01	24.94	75.65	66.89	69.92	67.82	70.39	70.88	18.84	13.85	21.28	20.27	13.76	28.23
ENSMUSG00000006281	0.61	0.44	0.49	0.45	0.98	0.54	0.42	1.57	1.97	1.35	1.65	0.41	0.45	0.32	0.4	0.42	1.18	1.11	1.26	1.3	1.41	1.32	1.36	1.09	1.17	1.26	1.35	1.5	0.93	1.57	1.33	1.3	1.16	1.12	1.98	0.83	1.35
ENSMUSG00000006288	47.96	45.13	40.49	45.7	49.22	40.04	45.29	33	32.26	37.87	35.63	54.51	56.71	52.13	55.36	51.29	29.9	29.54	30.91	33.59	31.9	31.43	35.92	32.6	32.62	23.36	21.84	21.24	25.93	25.66	22.27	11.2	10.52	19.71	9.58	17.5	17.81
ENSMUSG00000006289	37.75	39.63	42.42	47.56	38.7	35.36	39.8	37.51	43.57	44.71	34.32	44.02	36.26	39.44	52.49	44.69	29.2	32.05	33.9	32.16	34.66	34.55	32.84	31.55	28.82	29.72	17.81	23.31	22.68	22.98	19.1	5.43	21.77	14.32	19.84	15.78	12.99
ENSMUSG00000006299	242.55	260.86	270.9	284.21	206.77	205.6	193.92	157.55	171.54	205.49	162.58	195.2	262.88	206.37	212.1	229.98	148.4	132.37	148.7	147.87	147.98	142.06	177.37	149.44	150.68	117.64	109.51	137.35	113.66	130.87	98.04	87.97	86.17	80.61	120.19	112.34	88.49
ENSMUSG00000006301	2.14	3.15	3.1	2.91	7.86	7.85	7.1	33.09	35.31	26.05	29.69	3.6	3.1	3.98	3.48	3.02	33.03	33.58	34.5	38.58	40.48	34.48	34.19	34.71	37.59	20.93	17.66	15.88	21.83	20.53	18.06	14.11	11.68	19.34	14.44	10.67	14.57
ENSMUSG00000006304	269.26	273.15	302.23	307.27	214.43	216.37	190.7	202.54	218.54	232.19	224.91	382.05	350.28	410.01	382.49	369.35	208.53	210.17	198.52	205.22	203.67	203.5	196.51	195.07	209.22	315.38	316.83	329.84	389.18	342.36	388.36	72.07	110.09	97.2	119.13	100.06	142.76
ENSMUSG00000006307	13.78	14.65	18.44	13.94	15.79	14.72	13.01	15.62	22.62	20.79	19.01	10.96	17.21	11.59	14.74	14.19	14.08	20.14	14.5	24.06	15.87	16.65	16.65	12.55	13.41	30.03	27.12	25.59	32.43	31.86	28.41	8.53	15.66	14.4	9.64	12.83	12.17
ENSMUSG00000006310	0.58	0.58	0.59	0.58	1.12	0.49	0	0.78	1.31	0.65	1.04	0.89	0.91	0.4	0.85	0.58	1.13	0.72	0.69	0.61	0.52	1.06	0.79	1.07	1.14	0.27	0.09	0.48	0.43	0.19	0.41	0.19	0	0.65	1.14	0	0.17
ENSMUSG00000006311	0	0.04	0.07	0	0	0	0	0	0	0	0	0	0	0	0	0	0	0	0	0	0	0	0	0	0	0	0	0	0	0	0	0	0	0	0	0	0
ENSMUSG00000006313	0.18	0.21	0.2	0.3	0	0.61	0.26	0.12	0.5	0.41	0.7	0.28	0.33	0.34	0.24	0.15	0.32	0.54	0.33	0.57	0.16	0.29	0.44	0.35	0.4	0.34	0.17	0.27	0.34	0.3	0.32	0	0	0	0	0	0
ENSMUSG00000006315	199.04	226.39	223.56	219.43	272.03	266.3	244.15	134.85	130.19	134.25	123.73	228.05	185.33	233.15	224.18	214.34	122.6	132.65	132.16	142.25	134.78	125.8	144.45	137.07	137.87	55.65	51.28	56.6	40.66	41.1	38.72	24.27	36.01	29.8	24.45	35.74	25.67
ENSMUSG00000006333	602.09	653.98	598.19	601.72	631.14	549.52	591.17	499.07	486.48	555.03	471.96	569.13	568.08	546.08	584.28	527.31	440.45	391.4	370.63	369.84	398.04	438.8	513.31	531.61	541.31	100.68	106.4	112.5	95.31	92.04	79.73	146.3	96.77	122.64	128.82	66.15	114.74
ENSMUSG00000006335	52.07	53.73	52.45	52.91	44.92	44.24	60.16	30.83	30.19	33.92	23.12	54.6	60.72	54.91	54.12	52.71	29.64	26.98	28.04	26.51	22.76	24.68	28.4	27.9	30.77	29.76	26.21	27.84	32.39	25.49	32.72	18.03	13.69	12.25	15.45	16.38	12.83
ENSMUSG00000006342	8.91	10.44	9.47	7.31	4.23	3.14	7.54	12.88	12.11	10.72	10.97	11.09	13.5	9.52	11.54	13.97	7.6	7.49	9.38	7.32	10.66	10.15	10.47	8.81	10.81	13.47	11.92	12.15	15.31	13.63	15.59	4.72	8.82	6.19	6.42	1.89	8.01
ENSMUSG00000006344	0.21	0.11	0.12	0.04	0.67	0	0.46	1.06	0.76	1.56	2.27	0	0.34	0	0.22	0	0.74	1.04	0.55	0.45	0.95	1.03	0.78	1.17	0.62	2.74	0.51	2.41	1.26	1.12	2.37	0	3.22	0.32	0.69	2.24	0.84
ENSMUSG00000006345	0.79	0.46	0.53	0.87	0.98	4.39	2.51	3.69	2.94	1.65	2.87	0.39	0	0.18	0.1	0.57	1.95	2.02	2.04	3.24	1.41	1.53	1.85	2.7	3.01	1.45	0.48	1.39	0.37	0.25	0.67	3.48	0	2.08	5.34	0.94	0.41
ENSMUSG00000006356	219.45	210.77	172.79	171.09	27.1	28.96	38.57	113.56	115.56	121.69	98.49	168.86	264.38	146.73	173.08	167.6	78.63	59.01	65.72	42.59	69.91	79.3	99.71	75.47	103.15	58.83	51.19	53.73	34.85	38.32	39.23	38.59	22.96	34.99	34.23	35.97	31.64
ENSMUSG00000006360	1.46	1.78	0.88	1.65	3.26	1.41	7.22	12.18	10.3	14.88	13.77	4.31	1.76	2.18	2.36	2.53	9.67	10.99	10.29	12.27	15.1	11.51	13.51	11.6	11.9	1.98	1.2	2.03	2.4	0.62	0.66	5.73	0.54	2.47	7.19	2.83	0
ENSMUSG00000006362	6.97	8.21	7.51	7.78	11.39	10.69	11.16	11.7	10.73	13.08	11.66	7.14	12.28	11.97	11.16	12.17	9.99	8.53	9.48	8.5	9.52	9.77	10.06	9.03	8.76	19.74	17.79	16.76	29.55	28.86	31.16	36.45	15.39	8.5	22.58	15.46	13.37
ENSMUSG00000006369	2.45	2.67	2.94	1.93	3.72	2.45	2.09	6.56	7.83	7.5	7.64	2.03	3.38	2.65	2.11	3.49	7.76	5.7	7.38	6.12	7.66	5.7	6.8	6.29	7.31	3.52	3.2	3.54	3.2	2.39	2.7	2.26	11.57	4.66	6.64	7.96	2.71
ENSMUSG00000006373	534.18	478.28	462.17	447.36	183.16	184.85	162.14	290.14	302.94	320.15	317.52	556.47	459.76	574.93	494.51	492.87	275.1	287.59	245.33	281.96	264.7	262.38	253.55	260.59	257.79	130.51	139.7	131.48	160.41	162.68	141.03	81.11	83.28	68.85	93.49	92.79	97.68
ENSMUSG00000006378	4.07	4.25	4.27	5.17	6.84	7.23	10.22	7.98	8.02	8.08	7.59	5	5.85	5.16	5.79	5.16	5.83	5.1	5.58	5.36	5.99	5.85	7.03	5.72	7.33	2.48	2.6	2.46	2.25	1.74	2.37	2.64	4.75	2.26	0.57	1.74	2.55
ENSMUSG00000006386	0.17	0.21	0.27	0.47	3.11	0.89	0.35	3.25	3.55	2.43	3.29	0.19	0.08	0.05	0.23	0.11	1.31	3.19	1.66	3.23	2.67	2.66	2.61	2.42	2.02	0.51	0.13	0.73	0.48	0.66	0.29	1.14	0.76	1.49	1.14	3.59	0
ENSMUSG00000006389	0.03	0.03	0.05	0.07	0	0.19	0.37	0.41	0.34	0.17	0.54	0.4	0.99	0.69	0.3	0.35	0.25	0.3	0.31	0.53	0.3	0.18	0.25	0.35	0.41	0.09	0.05	0.15	0.16	0.08	0.13	0.06	0	0.25	0	0	0.4
ENSMUSG00000006390	2.56	4.55	3.51	3.48	8.26	4.71	12.21	25.12	21.49	26.52	23.58	3.75	2.79	4.08	2.96	2.29	24.17	26.62	29.09	30.17	32.47	28.12	28.36	26.89	34.81	11.22	11.91	11.24	9.71	9.03	11.11	11.79	11.68	6.06	9.55	16.63	8.34
ENSMUSG00000006392	35.51	36.26	35.64	40.68	47.85	43.62	46.97	24.47	24.89	35.29	28.62	44.66	39.04	40.01	42.38	39.11	25.05	23.15	23.1	28.11	23.58	23.83	24.48	25.55	24.44	22.19	20.66	20.75	25.63	28.23	28.58	9.7	5.61	21.92	21.53	20.86	23.8
ENSMUSG00000006395	32.99	41.66	41.21	38.87	39.06	31.72	36.88	27.55	29.19	23.65	21.78	33.46	41.19	28.65	37.88	34.18	21.02	15.51	15.26	16.57	18.69	16.65	21.2	21.74	23.56	12.36	10.84	12.88	10.08	8.66	7.43	14.14	16.46	9.58	8.65	14.89	15.04
ENSMUSG00000006398	2.03	2.31	3.92	2.95	5.37	13.78	7.49	1.64	1.43	4.26	2.22	0.79	1.5	1.45	0.98	0.9	1.32	1.75	2.49	1.92	2.18	1.82	1.92	1.12	1.91	1.46	1.59	1.42	0.52	0.36	0.45	0	0	0.48	0	0	0.46
ENSMUSG00000006403	3.36	3.45	3.55	3.37	13.85	13.82	16.64	12.11	13.79	10.19	12.48	0.81	0.93	0.66	0.88	1.08	10.46	8.31	9.66	11	12.86	12.2	11.5	9.54	12.71	6.39	5.01	5.37	3.97	4.68	4.54	5.46	6.35	4.22	4.28	6.78	3.34
ENSMUSG00000006411	7.95	7.51	7.76	7.72	16.03	15.19	14.59	6.59	6.06	4.94	4.85	5.99	8.46	4.49	6.47	5.87	5.07	4.48	3.98	5.12	4.87	5.14	5.62	4.92	5.19	5.28	4.59	4.55	5.16	5.44	5.11	2.87	3.02	2.83	3.28	1.21	2.3
ENSMUSG00000006412	291.29	303.71	277.32	280.53	249.57	263.44	274.2	186.83	170.02	177.74	148.67	362.96	303.67	372.81	335.08	318.01	177.15	191.24	163.67	182.35	174.75	184.3	228.28	231.23	210	191.71	175.57	181.78	199.41	153.87	170.12	114.91	133.2	116.93	164.62	125.03	127.62
ENSMUSG00000006418	58.82	58.55	57.35	60.17	56.85	57.17	55.6	51.91	51.19	46.49	43.76	56.39	60.09	62.83	64.49	60.83	51.39	48.82	47.49	49.67	49.83	49.92	52.25	51.09	48.31	55.37	53	60.82	58.97	59.1	57.47	21.38	18.7	17.19	13.28	16.08	25.54
ENSMUSG00000006423	42.14	33.34	35.25	32.77	36.11	39.33	30.22	30.03	32.1	29.23	32.82	38.75	32.46	36.98	32.01	33.46	31.47	32.92	27.81	35.02	31.11	31.01	28.3	31.47	28.4	14.62	15.65	13.23	17.03	22.1	21.85	3.59	7.64	5.86	6.47	12.73	11.6
ENSMUSG00000006435	48.69	53.07	52.23	56.92	47.54	39.93	52.89	74.45	77.41	71.18	69.19	45.19	62.09	45.77	53.55	57.12	66.05	54.74	54.26	52.46	61.43	64.63	66.63	58.76	72.11	42.75	39.49	40.92	39.53	34.91	41.7	29.92	29.14	30.18	37.7	31.46	31.96
ENSMUSG00000006442	65.76	77.7	68.93	79.51	49.77	48.63	67.57	58.08	63.64	87.68	70.94	44.98	66.43	43.77	52.7	54.07	55.93	43.39	55.11	50.43	52.07	53.58	60.98	55.16	59.03	47.84	49.02	51.09	52.17	50.68	45.99	38.23	28.13	23.85	14.92	32.24	26.42
ENSMUSG00000006445	0	0.22	0.38	0.25	0	1.59	0	1.52	0.59	0.58	0.99	0.34	0.22	0.56	0.16	0.09	0.69	0.98	0.81	0.61	0.57	0.99	0.69	0.47	0.52	1.28	0.44	0.94	0.89	1.6	0.91	1.89	0	0.55	1.63	0.88	0.15
ENSMUSG00000006456	19.66	19.89	20.07	22.39	16.7	13.51	14.98	14.02	14.12	15.72	15.03	20.22	24	19.83	20.92	20.17	10.45	9.76	11.04	10.26	11.76	10.41	12.05	8.94	10.96	21	26.83	24.79	51.57	42.79	33.22	4.73	3.61	5.34	18.27	6.14	10.15
ENSMUSG00000006457	0.97	1.98	1.73	1.46	3.12	4.19	2.78	1.27	0.97	0.96	2.3	1.57	2.23	2.74	2.22	2.07	0.62	0.67	0.94	1.12	0.81	0.85	1.07	0.7	1.3	0.63	0.57	0.61	0.76	0.58	0.75	0	0	0.45	1.88	0	0.57
ENSMUSG00000006462	0.29	0.08	0.09	0.07	0.13	0	0.15	0.13	0.09	0.18	0.1	0.23	0.05	0.05	0.18	0.13	0.11	0.17	0.1	0.12	0.11	0.05	0.23	0.1	0.1	0.03	0.11	0.05	0.3	0.13	0.24	0	0	0.12	0	0	0.11
ENSMUSG00000006463	17.34	18.38	17.49	17.17	17.89	17.05	21.26	14.69	19.22	20.41	18.39	19.64	21.62	19.68	18.25	20.01	17.6	16.5	18.09	15.01	16.26	18.2	18.55	18.46	19.02	25.59	21.76	21.24	28.73	30.7	28.08	7.76	7.06	6.74	7.24	9.27	12.02
ENSMUSG00000006464	13.71	11.92	14.05	14.86	8.93	8.9	10.35	14.58	16.8	17.17	17.49	9.32	14.28	10.75	11.65	13.39	13.48	12.39	13.68	14.59	14.56	13.62	13.62	12.28	13.47	25.67	21.28	23.81	25.58	25.08	26.36	12.49	6.51	7.74	9.46	9.2	12.45
ENSMUSG00000006469	0.04	0	0	0.03	0	0	1.23	0.24	0.78	0.15	0.22	0	0	0	0	0.03	0.27	0.29	0.2	0.31	0.23	0.31	0.28	0.22	0.45	0.22	0.13	0.07	0	0.04	0	0	0	0	0	0	0
ENSMUSG00000006471	5.71	7.72	8.42	9.57	6.88	5.63	12.94	13.02	17.1	15.61	15.21	6.42	9.32	7.85	6.47	8.82	9.04	11.5	8.67	12.01	8.12	10.81	11.39	8.86	10.36	7.03	9.83	11.57	10.59	11.04	12.81	7.28	0.61	3.09	5.88	20.16	4.86
ENSMUSG00000006476	115.12	125.76	129.47	147.93	125.81	133.43	169.08	247.32	246.13	312.11	289.82	176.95	226.81	158.61	190.69	213.52	214.04	191.26	201.88	209.32	226.74	235.62	264.15	226.51	269.41	122.84	123.43	164.73	188.62	196.56	161.16	125.09	178.84	142.79	182.13	101.23	139.42
ENSMUSG00000006488	0	0	0	0	0	0	0	0	0	0	0	0	0	0	0	0	0	0	0	0	0	0	0	0	0	0	0	0	0	0	0	0	0	0	0	0	0
ENSMUSG00000006490	0	0	0	0	0	0	0	0	0	0	0	0	0	0	0	0	0	0	0	0	0	0	0	0	0	0	0	0	0	0	0	0	0	0	0	0	0
ENSMUSG00000006494	8.55	8.27	8.51	10.32	7.17	10.44	9.75	17.29	16.68	20.41	19.77	14.39	16.61	14.73	16.64	17.81	14.76	14.84	13.68	16.59	15.16	14.66	13.26	13.88	13.27	14.6	13.59	13.62	39.72	44.2	41.51	15.66	10.58	18.56	15.01	7.05	15.57
ENSMUSG00000006498	8.98	6.76	8.9	7.48	11.43	11.98	10.86	17.65	26.61	31.16	27.8	4.4	4.95	7.19	4.98	5.73	16.58	18.36	16.48	20.29	19.37	15.53	18.14	16.14	17.43	13.38	11.27	13.59	12.05	11.02	11.49	25.45	12.62	14.23	21.88	11.47	13.76
ENSMUSG00000006517	15.87	19.3	20.29	20.49	20.76	20.39	22.14	21.22	29	52.76	36.14	16.13	19.05	15.49	18.13	21.39	17.04	14.5	15.62	16.01	19.07	18.99	23.22	19.95	21.98	6.51	8.28	6.68	10.87	9.19	10.02	7.47	3.88	5.55	6.84	7.98	2.9
ENSMUSG00000006519	0.7	0.93	1.19	1.17	1.82	1.18	3.03	11.91	9.91	9.89	8.57	0.63	0.55	0.16	0.75	0.85	7.67	6.73	7.33	5.73	7.15	7.12	8.24	8.97	10.85	1.1	1.62	1.91	1.19	1.16	0.74	4.11	3.93	0.2	1.39	4.42	0.57
ENSMUSG00000006522	11.14	13.06	11.27	11.79	27.78	21.23	29.62	54.26	72.99	54.31	64.77	7.24	4.88	7.02	7.57	5.25	44.64	59.92	67.62	62.44	63.81	59.92	65.01	58.44	52.8	17.52	14.49	17.87	6.16	9.25	8.67	35.2	17.13	28.77	45.87	32.12	36.32
ENSMUSG00000006526	8.71	9.01	11.56	9.03	11.82	11.7	10.98	13.86	14.73	16.67	14.9	7.98	8.33	7.6	8.52	8.13	12.74	12.95	12.51	9.36	12.39	11.93	14.26	13.6	13.72	20.76	20.9	18.14	24.12	20.25	22.28	5.91	7.74	7.83	10.15	18.91	9.97
ENSMUSG00000006527	6.87	5.85	7.12	7.29	6.81	8.58	7.59	8.86	11.09	9.15	9.21	6.97	7.29	7.21	7.73	8.34	8.58	8.78	8.81	10.53	9.01	9.17	7.87	7.68	7.26	32.43	30.37	26.91	54.78	61.6	53.01	23.25	20.04	9.74	16.18	16.25	26.22
ENSMUSG00000006529	0	0	0	0	0	0	0	0.06	0	0	0	0	0	0	0	0	0	0	0	0	0	0	0	0	0	0	0	0	0	0	0	0	0	0	0	0	0
ENSMUSG00000006538	0.1	0.22	0.23	0.12	0.13	0.12	0.44	0.07	0.19	0.03	0.39	0.08	0.11	0.14	0.25	0.11	0.11	0.14	0.13	0	0.13	0.11	0.22	0.11	0.14	0.16	0.03	0.34	0.15	0.2	0.18	0	0	0	0	0	0.06
ENSMUSG00000006542	0.15	0.09	0.19	0.29	0.71	0.74	0.64	0	0.16	0.37	0.21	0.07	0.05	0.05	0.11	0.16	0.07	0	0.05	0.23	0.08	0.07	0.07	0	0.11	0.43	0.13	0.11	0.1	0.24	0.17	0.28	0	0	0	0	0.24
ENSMUSG00000006546	0.49	0.31	0.08	0.53	1.44	2.5	6.93	0.25	0.68	0.8	0.71	1.81	1.51	1.39	2.13	1.17	0.3	0.76	0.63	0.59	0.46	0.89	0.85	0.45	0.69	0	0.11	0.11	0	0.12	0	0	0	0	0.25	0	0
ENSMUSG00000006567	0.4	0.32	0.6	0.47	0.55	0.43	0.5	1.02	1.16	1.31	1.2	0.14	0.27	0.23	0.36	0.23	0.56	0.71	0.63	0.72	0.7	0.8	0.61	0.58	0.69	1.23	1.21	1.12	0.9	1.06	1.18	0.81	0.38	0.52	0.53	0.84	0.37
ENSMUSG00000006570	0	0	0	0	0	0	0	0	0	0	0	0	0	0	0	0	0	0	0	0	0	0.52	0	0	0	0	0	0	0	0	0	0	0	0	0	0	0
ENSMUSG00000006574	0.04	0.02	0	0.03	0.43	0.12	0	0.04	0.05	0.18	0.16	0.14	0.17	0.03	0.16	0.1	0.19	0.19	0.12	0.12	0.14	0.11	0.12	0.15	0.09	0.02	0.03	0.05	0.67	0.07	0.39	0.65	0.86	3.45	0	0	0
ENSMUSG00000006575	186.81	201.46	185.61	195.43	208.96	183.93	237.96	285.11	275.34	302.26	276.1	155.03	226.78	165.07	199.06	195.41	214.19	188.85	197.67	200.39	202.85	216.54	271.44	222.13	245.69	139.19	143.64	167.39	161.98	151.78	106.79	219.88	182.08	203.41	260.11	191.92	143.97
ENSMUSG00000006576	87.76	89.85	83.2	89.75	67.55	54.78	72.38	79.48	77.29	83.29	75.32	41.81	69.72	37.95	51.25	52.73	48.21	39.95	46.4	34.87	51.01	52.85	56.03	44.76	58.59	43.57	41.47	44.22	35.65	31.53	34.37	42.8	71.5	53.6	60.16	55.59	47.27
ENSMUSG00000006585	1.82	1.96	1.87	1.86	1.36	1.44	3.51	1.97	3.5	2.31	1.95	1.82	3.47	2.56	1.81	1.93	1.72	1.38	1.45	0.61	0.91	1.53	1.64	1.1	1.88	2.08	1.43	1.16	2.05	1.54	1.47	0.23	1.7	0.13	0.97	0	0.5
ENSMUSG00000006586	11.33	8.5	9.73	8.58	4.66	5.07	4.86	7.29	8.41	9.37	8.11	6.6	7.18	8.27	7.02	7	8.13	7.66	8.2	9.7	7.86	8.09	6.9	7.01	7.47	25.27	25.59	21.93	30.87	24.51	27.22	18.22	26.47	14.3	18.91	14.71	21.89
ENSMUSG00000006587	1.13	0.86	0.73	1.15	0	0	0.93	0	0.29	0.21	0.23	0.7	0.76	0.23	0.48	0.35	0.13	0.22	0.32	0	0.14	0.26	0.34	0.25	0.33	0	0	0.15	0.12	0.16	0.17	0	0	0	0	0	0.09
ENSMUSG00000006589	63.28	69.31	64.04	58.6	66.83	49.55	70.89	40.32	51.33	59.86	51.07	66.41	81.83	65.07	74.01	72.49	36.04	27.46	30.02	22.31	33.33	32.41	39.47	37.54	40.53	15.27	15.94	15.84	15.68	15.94	21.97	2.97	16.52	4.45	5.76	3.56	7.55
ENSMUSG00000006599	45.64	37.09	38.76	36.41	46.36	36.45	34.68	33.54	38.12	29.32	34.07	46.86	43.82	53.3	46.08	45.25	31.2	29.62	30.51	37.25	29.85	30.69	29.58	27.78	28.82	17.29	18.19	21.56	33.4	46.91	39.92	12.01	15.39	9.77	8.6	5.59	12.94
ENSMUSG00000006611	1.96	1.54	0.97	2.15	5.77	6.24	6.67	3.8	4.41	2.7	3.14	1.23	0.68	1.13	1.43	1.84	3.12	3.98	4.99	4.23	3.14	3.69	3.19	3.83	4.25	1.16	1.11	1.57	1.12	2.67	0.91	2.82	0.11	5.44	0.89	2.48	4.02
ENSMUSG00000006638	18.03	18.58	17.84	19.47	16.29	24.83	18.6	21.58	23.58	27.46	24.09	14.98	18.17	13.06	12.98	15.7	26.1	23.45	30.25	35.11	31.02	26.49	33.23	24.29	25.58	23.45	20.87	22.71	20.01	21.97	15.67	8.09	9.75	15.86	14.11	17.42	9.9
ENSMUSG00000006641	18.61	22.1	20.94	20.01	22.08	30.66	23.5	18.46	21.87	17.06	16.08	10.68	11.16	12.3	10.05	10.9	16.18	13.27	16.87	16.6	15.25	15.76	14.54	13.78	15.44	20.88	17.7	19.03	15.79	15.81	20.58	21.25	8.52	8.68	5.01	5.19	17.8
ENSMUSG00000006642	0.1	0.07	0.07	0.03	0.48	0.48	0.18	0.21	0.06	0.12	0.15	0.16	0.1	0.03	0.1	0.07	0.14	0.13	0.23	0.23	0.19	0.19	0.18	0.15	0.16	0.1	0	0.04	0.05	0.08	0.04	0	0	0	0	0.77	0
ENSMUSG00000006649	0.32	0.33	0.16	0.08	0.46	0.45	0.58	0.81	0.37	1.13	0.95	0.16	0.44	0	0.15	0.23	0.61	0.82	0.86	0.56	0.51	0.54	1.39	0.81	1.33	0.47	0.22	0.32	0.13	0.13	0.04	1.58	0	0	0	0.06	0.36
ENSMUSG00000006651	1576.6	1748.45	1699.57	1694.73	729.29	800.15	756.6	1011.22	990.52	986.01	919.12	1926.69	2001.5	1765.03	1773.16	1774.85	945.99	934.78	924.36	829.4	965.49	956.89	1055.57	907.22	1123.67	366.32	364.72	408.17	243.67	245.57	262.5	545.87	502.46	535.01	602.16	522.94	426.69
ENSMUSG00000006673	73.57	64.58	68.88	70.36	66.35	61.01	48.39	52.54	66.12	58.01	60.6	83.1	74.58	64.41	71.13	74.48	54.04	55.39	48.39	57.83	54.75	52.31	51.78	54.07	49.86	173.48	166.74	164.24	230.74	241.56	222.35	81.07	60.3	64.31	81.38	52.53	101.87
ENSMUSG00000006675	120.08	136.31	136.18	127.87	115.4	84.45	121.7	78.7	75.51	80.48	73.32	95.83	129.61	85.58	97.51	99.47	59.2	49.12	53.32	41.3	56.82	61.5	70.29	59.15	72.51	36.96	39.05	37.26	30.52	35.78	28.96	20.18	29.48	23.9	31.55	29.37	21.48
ENSMUSG00000006676	38.65	37.19	50.26	47.17	38.8	35.41	39.08	47.5	52.04	70.15	60.81	41.22	60.98	37.86	43.84	48.66	40.78	40.09	48.38	42.97	49.43	40.93	46.87	35.46	38.87	70.97	63.82	61.95	74.62	66.76	75.26	23.06	19.75	25.18	27.21	25.61	35.86
ENSMUSG00000006678	1.72	0.98	1.34	1.58	2.15	1.32	0.61	2.37	1.61	4.44	4.12	0.9	1.49	1.04	1.15	1.83	3.65	3.45	4.37	3.17	3.45	3.16	2.15	2.8	3.31	4.51	5.92	8.86	5.12	3.13	5.27	7.87	12.93	7.33	3.31	12.07	7.94
ENSMUSG00000006699	429.46	397.95	426.42	442.01	457.66	485.9	420.05	344.29	371.97	372.59	376.31	501.21	461.41	541.32	488.28	518.39	350.34	373.99	331.19	381.28	349.03	347.5	324.93	337.88	326.22	200.37	221.84	198.87	260.37	268.8	228.91	90.96	87.64	92.95	129.39	118.88	121.3
ENSMUSG00000006705	8.65	7.79	7.21	7.65	6.11	5.49	5.72	7.09	8.51	9.01	8.27	7.77	7.58	7.67	8.91	8.01	6.76	6.62	7.32	7.82	6.99	7.68	6.43	7.14	6.9	12.19	11.81	12.15	16.49	17.3	14.21	1.49	2.08	5.02	10.09	5.7	6.25
ENSMUSG00000006711	6.85	6.31	5.95	6.05	5.46	3.4	6.8	10.44	15.08	19.69	12.87	6.04	10.19	7.24	7.51	6.36	10.09	8.2	9.01	11.76	10.05	9.7	11.79	8.49	11.16	19.43	16.04	20.97	31.92	28.94	30.72	14.05	7.67	10	15.52	8.96	16.45
ENSMUSG00000006715	33.1	26.76	28.52	25.76	25.88	23.12	23.88	13.2	8.18	8.42	11.09	22.89	19.44	25.06	20.34	18.33	8.9	8.89	7.47	9.33	6.63	7.21	8.5	7.67	8.01	9.03	7.49	11.31	8.58	7.08	8.04	0.72	2.01	3.73	1.68	0	8.74
ENSMUSG00000006717	212.18	215.75	189.37	187.82	214.91	205.25	183.54	123.69	119.09	112.84	116.72	228.28	185.03	251.72	233.52	214.08	113.5	106.85	101.3	103.44	106.33	110.9	120.56	116.49	124.13	38.76	34.32	37.84	36.75	32.75	27.5	32.04	14.66	31.61	44.79	33.01	27.95
ENSMUSG00000006720	1.34	1.37	1.94	1.19	1.34	1.29	0.66	1.48	2.12	1.73	2.26	1.27	1.36	1.34	1.76	2.17	1.51	1.68	1.44	1.7	1.93	1.62	1.53	1.55	1.6	2.14	0.63	0.97	1.47	1.81	3.28	3.36	1.09	0.24	0.76	3.07	0.12
ENSMUSG00000006724	0.11	0.25	0.21	0.18	0.14	0.61	0	0.14	0	0.38	0.26	0.03	0.42	0.25	0.15	0.06	0.13	0.05	0.27	0	0.39	0.02	0.06	0.13	0.09	0.51	0.16	0	0.04	0.03	0.38	0	0	0	0	0	0
ENSMUSG00000006728	101.43	94.09	101.65	86.99	59.3	70.43	74.1	70.96	68.39	101.3	82	75.61	81.55	57.17	64.41	71.08	61.51	62.66	56.79	56.46	66.67	58.72	65.16	67.91	66.5	42.26	33.32	46.59	47.9	45.89	39.05	21.18	22.04	22.35	17.51	27.89	16.28
ENSMUSG00000006731	79.26	92.02	85.57	85.11	73.94	70.46	84.18	63.81	63.48	72.66	61.35	85.61	112.35	92.49	91.52	98.9	64.17	55.52	60.18	49.76	60.84	56.95	67.99	55.87	63.69	119.99	115.2	125.19	126.38	122	134.16	36.64	38.95	45.28	46.83	37.22	59.28
ENSMUSG00000006732	14.99	13.25	13.74	12.93	15.88	12.23	15.74	9.19	13.22	15.28	13.5	10.38	11.73	11.57	11.3	12.31	10.78	9.26	8.38	9.04	9.91	10.17	11.5	10.04	9.63	19.48	19.61	17.98	14.02	17.76	17.74	4.8	14.98	7.64	4.66	8.88	9.57
ENSMUSG00000006736	69.89	70.31	61.47	70.21	78.02	81.99	77.73	63.68	63.78	67.78	62.35	71.93	64.5	69.15	64.48	65.05	60.96	65.32	64.6	64.75	65.99	60.39	64.29	66.56	64.82	105.9	100.17	117.4	129.29	119.03	114.85	35.69	40.09	48.44	34.02	41.51	55.02
ENSMUSG00000006740	44.61	35.22	42.47	43.15	57.72	62.71	56.29	88.54	100.99	82.71	89.3	29.85	28.29	34.57	32.18	33.81	84.07	86.47	81.66	104.47	88.35	94.29	80.63	88.33	79.65	32.86	43.31	38.58	35.44	38.01	32.16	11.14	19.48	16.13	12.07	14.3	22.89
ENSMUSG00000006763	3.65	3.25	3.74	3.62	5.14	5.04	5	3.52	4.97	4.68	4.41	4.58	4.44	4.53	4.91	5.16	3.79	3.48	3.29	4.82	4.01	3.64	3.45	3.73	3.23	5.53	4.59	4.27	5.97	6.36	5.18	4.14	1.34	2.04	1.34	4.86	2.22
ENSMUSG00000006764	3.15	1.45	1.6	2.18	3.26	3.14	3.88	3.25	11	5.04	6.2	2.67	0.33	1.13	1.56	2.3	0.98	11.44	8.08	6.16	14.5	7.3	5.05	9.96	11.88	0.85	1.8	1.84	0.15	0.64	0.37	0.57	4.32	2.82	0.68	3.39	0.78
ENSMUSG00000006777	0	0	0.18	0.08	0	0	0	0.11	0.3	0	0.08	0.08	0.13	0.08	0.35	0.13	0.02	0.07	0.08	0.35	0.06	0.09	0.09	0.09	0.06	0	0	0	0	0.11	0	0	0	0	0	0	0
ENSMUSG00000006782	68.24	72.2	74.8	67.86	115.52	110.94	136.63	403.73	442.04	315.94	379.73	48.73	35.47	38.88	48.94	44.08	315.84	325.21	337	392.09	434.46	359.95	366.7	319.88	408.15	83.95	81.56	83.64	52.07	54.04	54.64	109.73	83.97	98.6	119.69	96.5	90.23
ENSMUSG00000006784	1.94	1.37	1.13	1.29	1.58	1.07	2.22	1.48	0.98	1.09	1.75	1.65	1.73	1.58	1.16	1.39	0.97	1.14	1.12	0.56	0.88	0.99	1.03	0.87	1.15	1.94	2.2	2.02	2.28	2.22	1.44	0	0	0.54	2.35	6.5	2.16
ENSMUSG00000006800	50.8	59.57	58.94	56.24	38.37	42.53	36.51	67.58	61.56	74.52	67.47	56.76	63.14	46.59	43.98	48.15	57.66	49.86	54.71	53.94	57.23	56.61	62.26	48.96	63.53	108.87	125.87	123.27	151.5	145.45	144.63	40.45	58.68	75.77	69.09	45.49	78
ENSMUSG00000006818	121.04	105.97	105.11	105.47	108.67	119.98	107.82	69.53	72.99	68.51	71.36	104.94	89.88	114.26	102.4	105.78	68.9	67.32	65.72	73.82	69.56	69.24	64.24	66.67	63.57	127.97	110.59	109.1	132.03	160.25	131.59	47.72	50.99	40.76	59.88	72.77	67.03
ENSMUSG00000006850	7.08	7.63	8.28	7.17	7.13	4.42	6.67	6.21	5.26	7.48	6.67	9.23	8.76	7.5	8.85	9.2	5.81	5.59	5.53	5.04	6.59	6.16	6.68	6.41	6.13	3.44	5.46	4.85	6.87	6.85	6.63	2.75	2.3	3.48	2.54	1.77	2.5
ENSMUSG00000006906	31.08	29.85	38.53	37.39	34.83	35.88	23.63	29.38	35.38	28.58	34.92	39.72	33.13	39.22	35	38.16	29.75	32.31	26.52	28.27	26.53	30.25	28.36	27.21	27.42	23.7	21.8	21.84	27.14	29.42	24.84	10.17	9.94	5.79	8.42	5.02	10
ENSMUSG00000006920	27.98	27.78	35.52	33.1	30.68	30.67	33.22	34.82	36.62	29.52	35.89	24.31	29.51	25.54	30.92	28.86	29.09	28.78	29.9	34.18	31.22	30.29	30.08	27	28.57	61.19	58.11	61.25	61.66	60.29	55.57	25.83	25.23	21.96	21.46	28.93	28.69
ENSMUSG00000006930	195.11	194.18	192.86	206.31	60.59	51.64	77.49	140.71	139.15	135.98	141.37	98.4	137.15	86.34	106.14	140.31	106.48	99.03	109.05	84.83	128.41	127.93	132.65	108.61	111.46	149.5	106.17	131.19	112.99	98.55	83.99	188.76	171.21	169.87	214.06	166.33	114.43
ENSMUSG00000006931	11.96	10.76	9.97	7.75	19.88	15.03	13.75	20.79	20.05	25.74	24.76	15.7	11.52	13.87	14.15	12.95	20.91	28.4	21.75	19.64	22.59	24.36	23.48	22.62	20.42	8.11	5.9	5.23	6.47	7.62	5.4	11.85	2.92	9.67	5.04	3.89	5.79
ENSMUSG00000006932	273.02	232.73	275.21	291.95	256.9	277.67	250.74	265.81	292.26	334.33	320.5	297.79	332.85	306.96	316.63	325.02	245.88	239.07	243.19	281.49	259.05	239.99	240.31	214.95	218.51	157.94	176.18	155.09	288.64	241.07	272.33	99.29	94.8	80.2	118.46	146.57	134.76
ENSMUSG00000006941	336.85	346.4	317.75	311.63	326.43	304.62	296.14	180.43	187.79	193.53	177.43	381.52	310.42	442.56	386.63	349.77	167.88	174.68	186.7	190.38	180.47	160.6	181.93	179.76	187.87	207.51	187.99	217.45	270.24	279.14	272.85	84.3	56.27	77.76	68.83	45.94	107.09
ENSMUSG00000006948	0	0.03	0	0.05	0	0	0	0	0	0	0	0	0	0	0	0.06	0	0	0	0	0	0	0	0	0.03	0	0	0	0	0	0	0	0	0	0	0	0
ENSMUSG00000006958	2.55	3.62	3.29	3.44	2.29	3.29	5.06	8.27	9.92	9.12	9.74	6.06	8.44	6.28	6.27	6.57	5.48	5.33	4.49	4.81	5.17	5.49	6.64	5.62	6.35	3.33	4.34	3.37	7.44	6.32	9.38	5.06	0.13	1.6	3.63	2.74	3.02
ENSMUSG00000006998	161.12	154.38	190.16	195.82	171.93	180.83	167.25	158.8	171.83	194.9	176.39	156.6	182.5	149.54	172.64	186.16	137.8	135.04	146.66	160.58	151.62	144.32	140.31	124.39	131.65	263.23	221.82	203.66	235.8	193.03	213.01	107.29	91.13	127.4	117.75	134.98	127.9
ENSMUSG00000007021	314.24	328.05	309.17	323.43	178.07	179.39	190.51	180.67	170.78	195.39	181.17	275.43	298.65	274.39	287.26	309.2	157.3	144.63	143.21	143.4	162.68	156.05	176.93	154.94	177.72	83.73	84.3	76.73	73.34	75.19	75.39	31.93	31.75	30.19	34.72	34.37	44.93
ENSMUSG00000007029	19.07	19.33	21.86	24.76	25.77	16.4	31.52	36.09	36.48	34.16	26.97	17.45	22.07	12.7	13.37	20.7	20.46	17.6	25.14	21.35	21.97	21.45	25.94	16.88	21.51	46.22	34.89	47.87	40.52	37.36	41.61	37.25	80.1	55.22	27.23	53.42	48.15
ENSMUSG00000007030	0.75	0.85	0.68	0.66	2.72	2.23	1.8	2.02	3.28	2.45	2.63	1.54	1.3	3.03	2.2	2.45	1.35	2.07	2.3	2.36	2.61	2.23	3.08	2.04	2.93	2.12	1.72	1.71	3.83	2.3	1.67	2.97	4.22	2.3	1.28	2.54	1.56
ENSMUSG00000007033	4.54	4.92	5.84	4.73	6.5	6.41	6.14	5.02	3.44	3.95	3.77	4.93	8.19	3.59	7.8	5.94	3.6	3.11	3.79	3.15	2.99	3.81	4.58	3.64	3.94	1.06	1.46	1.23	0.9	2.33	1.04	0	0	0.2	1.04	0	1.07
ENSMUSG00000007034	0.08	0.15	0.16	0.19	0	0	0.16	0.08	0.21	0.04	0.22	0.52	0.59	0.79	0.52	0.55	0.26	0.26	0.17	0.18	0.14	0.2	0.27	0.18	0.15	0.18	0.1	0.14	0.25	0.22	0.32	0	0	0	0	0	0.12
ENSMUSG00000007035	0.31	0.81	0.27	0.46	0.66	0.12	1.46	2.14	0.46	2.02	2.83	1	0.52	0.76	0.92	1.57	1.08	0.78	0.99	1.75	0.43	1.04	1.53	1.52	1.42	0.29	0.18	0.37	0.88	0.21	0.43	0	0.4	0.49	0.64	0.46	0.56
ENSMUSG00000007036	81.28	84.74	81.26	91.27	115.59	103.81	122.55	94.28	115.5	113.75	95.85	99.3	140.74	92.32	108.22	105.18	78.55	67.42	63.91	61.53	71.25	79.95	93.06	77.4	85.63	64.3	65.98	72.8	77.44	76.8	68.42	39.98	35.26	34.52	33.39	54.9	38.21
ENSMUSG00000007038	63.38	69.3	67.99	66.59	62.75	58.28	66.94	40.34	42.59	39.35	37.55	58.79	72.62	62.08	61.96	61.33	34.27	31.72	29.86	29.93	34.73	36.51	41.14	37.09	40.45	35.37	36.75	37.71	39.4	37.69	35.32	18.5	24.84	14.52	22.36	7.39	15.82
ENSMUSG00000007039	15.84	12.79	11.29	13.98	25.99	27.45	27.33	20.88	28.8	34.42	26.9	13.48	13.9	10.35	15.03	12.39	16.53	14.99	13.14	15.89	16.84	17.76	21.48	17.01	21.22	5.49	6.8	4.64	5.09	6.54	4.67	5.53	5.28	8.83	11.82	10.97	4.88
ENSMUSG00000007041	4.49	4.96	5.51	4.7	21.66	23.62	20.49	21.74	24.3	24.94	22.6	14.71	9.88	14.03	14.4	13.19	16.8	21.36	16.9	19.16	17.29	16.33	20.14	20.34	16.2	7.34	7.75	8.04	6.72	6.89	7.64	14.73	5.95	8.87	11.08	10.99	5.39
ENSMUSG00000007050	29.92	27.63	29.26	27.18	34.8	29.62	33.51	17.14	17.27	20.99	19.35	41.48	29.96	58.01	45.55	33.25	18.7	16.14	21.81	18.19	19.75	19.23	21.42	18.06	20.99	36.19	30.5	35.89	36.08	46.81	40.83	18.65	28.92	7.67	15.11	5.22	11.64
ENSMUSG00000007080	0.11	0.18	0.26	0.12	0.75	0	0	0.7	0.7	0.68	0.81	0.26	0.12	0.33	0.37	0.9	0.38	0.58	0.52	0.85	0.45	0.46	0.32	0.37	0.47	0.37	0.28	0.35	0.27	0.39	0.2	0.05	0.21	0.04	0.26	0.05	0.66
ENSMUSG00000007097	38.1	47.86	53.14	47.89	103.56	109.66	140.41	395.36	419.64	407.72	424.06	34.04	29.13	30.2	37.16	29.58	363.42	363.18	395.96	418.16	401.61	407.92	396.23	350.31	380.87	169.88	164.37	176.04	101.01	112.78	113.32	293.64	283.57	266.29	287.07	296.72	224.54
ENSMUSG00000007107	0.05	0.02	0	0.04	0.19	0	0	0.15	0.21	0	0.19	0	0.02	0.03	0.02	0.06	0.08	0.24	0.12	0.08	0.09	0.07	0.1	0.03	0.03	0.07	0.02	0.02	0.06	0.07	0.08	0	0.22	0	0	0	0.04
ENSMUSG00000007122	0	0.31	0	0.27	0.34	1.26	0	3.23	1.69	1.87	2.44	0.27	0.21	0.24	0.29	0.21	1.73	2.89	2.23	1.97	2.14	2.5	2.53	2.66	2.95	1.58	1.63	2.08	0.6	1.14	0.97	0.34	0.23	0.74	0.23	0	0.14
ENSMUSG00000007207	72.35	78.83	72.12	70.56	64.88	56.47	58.88	175.6	181.5	201.73	171.62	413.11	551.78	374.46	431.56	420.2	154.24	125.81	143.12	145.72	151.31	151.16	166.93	150.28	157.41	44.84	69.19	67.02	116.36	124.33	99.29	117.4	105.29	96.5	105.75	59.44	90.59
ENSMUSG00000007209	0.49	0.06	0.34	0	0.24	0.62	0.53	0.81	0.84	0.38	1.44	0.38	0.48	0.28	0.4	0.16	0.1	0.41	0.18	0.32	0.26	0.32	0.32	0.42	0.71	0.06	0.55	1.27	0.9	0.83	0.42	0	1.11	0	1.58	0	0.1
ENSMUSG00000007216	7.39	6.11	6.61	5.29	3.2	5.68	3.46	6.24	7.42	8.86	6.24	4.11	6.21	3.69	3.9	4.3	4.19	4.19	3.5	5.52	2.76	4.58	4.25	4.6	5.15	4.78	4.45	3.33	5.17	3.88	2.93	7.95	1.17	2.36	3.7	2.11	2.93
ENSMUSG00000007279	0.17	0.29	0.4	0.3	1.51	0	1.14	2.26	0.64	0.68	0.57	0.54	0.81	0.76	0.46	0.72	0.64	0.86	0.94	1.3	0.56	0.62	0.78	0.63	0.88	0.84	0.28	0.51	0.53	1.53	1.4	0	0.79	0.44	0.81	0.24	4.39
ENSMUSG00000007338	88.81	83.97	79.42	78.7	89	88.53	88.47	45.6	50.54	45.95	44.61	87.19	75.23	84.28	84	82.04	43	43.89	41.48	46.7	43.85	42.8	45.73	46.9	45.38	30.61	29.72	31.34	24.62	30.23	27.62	15.19	13.7	5.18	11.25	13.12	16.51
ENSMUSG00000007379	0.34	0.03	0.26	0.2	0	0.28	0.1	0.36	0.81	0.32	0.38	0.11	0	0.14	0.14	0.19	0.46	0.23	0.36	0.2	0.23	0.24	0.31	0.35	0.34	0.77	0.47	0.29	0.36	0.69	0.6	1.51	0.56	0	1.17	0	0.38
ENSMUSG00000007411	39.69	36.79	42.3	41.91	40.26	42.58	39.07	32.96	38.37	45.8	39.68	46.34	52.34	48.48	49.1	49.24	30.47	29.77	30.72	33.36	31.24	31.04	30.69	27.94	27.81	53.23	45.39	44.8	79.62	86.22	75.47	19.16	24.38	23.92	22.34	23.8	30.86
ENSMUSG00000007415	99.42	90.4	88.97	87.64	93.93	95.18	86.79	93.4	107.77	85.65	90.8	94.62	84.87	98.07	96.53	97.7	92.55	112.37	95.77	96.85	100.35	91.88	92.44	96.01	92.05	285.81	234.96	260.15	293.54	341.08	301.89	125.64	97.94	107.38	154.58	109.19	156.69
ENSMUSG00000007440	3.26	2.32	2.57	2.15	3.22	2.98	2.64	2.92	3.46	3.46	3.22	3.11	2.74	2.83	3.47	3.29	2.09	2.52	1.91	2.11	1.71	1.76	2.14	2.27	2.22	1.56	3.17	2.31	4.34	5.97	4.03	1.18	2.45	0.82	3.89	0	1.58
ENSMUSG00000007457	0	0	0	0	0	0	0	0	0	0	0	0	0	0	0	0	0	0	0	0	0	0	0	0	0.03	0	0	0	0	0	0	0	0	0	0	0	0
ENSMUSG00000007458	110.68	112.24	105.19	103.16	125.02	131.63	108	83.99	84.09	72.75	77.84	117.47	100.9	112.96	100.28	102.53	78.31	83.32	80.57	89.57	81.77	85.74	79.5	83.62	81.83	123.77	104.42	112	124.46	131.16	126.25	55.06	40.37	52.01	52.79	56.56	66.73
ENSMUSG00000007476	19.31	20.26	19.75	20.48	21.55	21.59	27.01	22.21	24.87	23.63	23.23	12.07	14.89	12.34	13.63	14.99	20.35	20.16	20.35	18.4	19.91	21.57	24.82	20.67	25.39	70.6	60.89	67.65	64.27	70.93	74.34	28.05	31.28	32.57	25.61	20.07	35.72
ENSMUSG00000007480	0.07	0.07	0	0	0	0	0	0	0.81	0.29	0.43	0	0.06	0	0.06	0	0.58	0.61	0.34	0.59	0.4	0.44	0.24	0.16	0.34	0.49	0	0.14	0.17	0.22	0.16	0	0	0	0	0	0
ENSMUSG00000007564	856.42	789.69	885.2	907.17	717.73	735.57	641.42	512.59	549.09	560.74	492.72	890.72	938.01	771.31	931.54	923.23	434.66	410.14	442.98	487.73	460.27	437.02	483.55	394.24	458.48	200.22	179.6	190.96	180.16	158.55	142.43	251.8	167.72	188.76	196.34	194.71	194.45
ENSMUSG00000007570	33	38.69	31.31	34.39	21.5	30.83	33.51	21.93	21.14	29.07	20.82	33.34	39.84	34.2	33.1	30.55	23.06	15.57	14.17	17.97	17.33	19.26	25.35	23.06	29.49	20.7	13.1	19.03	11.98	12.36	19.04	15.65	16.5	8.2	6	22.95	8.41
ENSMUSG00000007589	14.19	13.34	14.53	14.01	25.28	23.01	17.59	8.01	13.3	12.09	11.94	12.96	13.89	13.79	15.66	13.4	10.51	10.78	9.96	12.83	10.02	11.97	10.23	10.28	11.03	12.29	10.44	11.32	9.42	10.94	9.29	5.28	10.79	9.19	2.92	4.78	6.28
ENSMUSG00000007591	0.15	0.24	0.17	0	0	0.41	0	0.12	0.41	0.29	0.65	0.37	0.19	0.17	0	0.28	0.25	0.25	0.25	0.24	0.26	0.32	0.24	0.29	0.18	0	0	0.05	0.07	0.18	0	0	0	0	0	0	0
ENSMUSG00000007594	134.72	146.57	140.21	141.26	333.62	327.97	305.41	89.57	90.57	68.7	81.52	106.33	108.2	84.08	98.09	109.09	68.85	69.24	70.13	79.43	77.7	75.29	82.93	73.78	82.81	45.68	46.48	50.44	36.71	38.14	33.5	35.88	35.22	37.86	30.83	33.66	29.12
ENSMUSG00000007603	38.45	40.72	39.99	43.06	30.1	26.76	34.26	31.48	33.9	37	35.43	26.25	39.74	23.12	28.55	27.55	20.4	16.26	17.52	14.55	19.76	19.39	24.17	17.88	22.39	13.42	14.78	15.95	13.07	13.49	10.8	11.49	4.09	9.11	6.41	8.15	7.62
ENSMUSG00000007610	19	23.01	20.96	19.28	17.12	20.47	23.03	17.38	18.17	19.52	17.38	14.56	24.38	15.83	18.11	15.43	15.18	10.38	12.77	6.86	13.18	16.14	16.26	13.42	19.15	20.89	21.91	18.06	25.46	24.31	25.05	2.5	6.05	9.56	10.47	12.08	7.62
ENSMUSG00000007613	2.15	2.15	2.46	2.62	3.57	4.6	3.42	8.11	7.89	8.61	10.74	1.79	1.58	2.19	2.03	2.12	8.93	9.16	8.5	10.26	9.2	10.15	8.26	8.87	8.96	4.72	3.86	3	5.2	7.52	5.53	5.36	3.86	3.36	4.81	6.17	5.09
ENSMUSG00000007617	71.82	58.15	62.7	77.19	24.15	28.84	28.2	53.71	56.11	50.67	49.08	69.82	66.72	109.99	72.45	68.87	50.77	45.39	59.37	60.62	50.18	57.81	46.3	46.03	44.98	105.27	110.99	95.39	261.59	339.14	316.05	51.3	71.95	46.46	86.46	92.37	150.15
ENSMUSG00000007646	4.41	3.71	2.92	2.8	8.6	10.05	3.55	3.26	5.95	3.8	3.98	3.65	4.45	3.92	4.09	4.76	2.81	3.44	3.9	4.42	3.87	3.05	2.98	3.24	3.56	3.51	4.68	2.99	6.96	8.44	4.87	2.73	1.51	3.47	2.7	0.76	2.61
ENSMUSG00000007653	24.94	22.65	26.03	25	56.57	73.29	48.59	63.32	74.62	58.45	62.37	19.83	29.82	20.77	22.52	20.7	69.61	57.27	62.97	86.75	66.9	67.18	49.53	54.43	48.07	93.91	103.61	97.38	209.54	233.93	197.41	39.76	34.27	20.28	68.38	108.89	92.31
ENSMUSG00000007655	0.89	1.18	1.24	0.4	4.17	6.75	4.76	14.4	10.05	26.24	15.82	5.25	3.84	3.95	2.74	3.87	8.22	9.73	9.13	12.4	11.61	10.58	11.2	10.54	9.44	5.48	3.91	7.19	5.18	5.42	6.27	7.7	3.62	9.99	3.12	4.64	10.23
ENSMUSG00000007656	691.71	588.72	633.58	613.06	195.43	142.78	137.03	297.11	267.33	245.65	264.99	843.25	709.62	739.83	682.18	628.79	355.91	318.43	297.04	327.19	281.06	321.75	320.89	308.05	327.36	230.84	257.95	235.45	327.46	365.61	356.05	90.05	96.96	54.31	64.7	71.43	148.67
ENSMUSG00000007659	102.36	108.06	106.89	121.18	149.46	126.48	114.25	87.63	86.99	96.16	96.9	110.79	122.41	114.08	123.65	122	95.14	92.19	92.72	99.68	95.13	97.42	101.92	99.32	104.1	206.43	191.05	179.8	229.13	212.21	233.28	66.43	110.13	63.88	111.15	81.99	98.6
ENSMUSG00000007670	51.13	43.52	38.42	39.81	26.89	27.13	24.85	27.27	26.17	30.34	30.88	32.29	47.79	34.31	40.52	34.98	27.06	20.28	20.93	21.5	21.87	26.77	22.51	18.43	27.82	156.36	140.3	140.31	159.84	156.06	170.46	51.7	38.04	44.95	48.32	35.86	65.22
ENSMUSG00000007682	1.71	1.95	1.92	1.94	3.81	4.07	4.65	15.71	14.32	20.69	17.88	1.38	0.88	1.27	1.3	1.55	18.43	18.79	18.63	21.66	18.51	18.39	15.6	16.52	17.55	4.68	7.66	7.49	7.28	10.1	10.17	2.92	4.68	2.59	3.55	7.38	6.75
ENSMUSG00000007721	211.17	201.9	144.79	141.13	149.55	128.27	204.88	113.28	102.31	125.67	104.96	127	195.22	127	145.66	134.4	75.91	51.93	56.33	34.39	63.02	86.35	98.53	78.48	107.83	43.69	41.24	49.39	42.21	32.7	36.26	36.62	43.74	49.12	42.78	29.37	37.81
ENSMUSG00000007739	149.18	127.5	141.06	146.06	113.95	146.92	101.5	88.61	92.37	101.37	102.43	162.15	131.35	173.82	149.99	150.9	74.46	73.68	79.01	88.38	79.8	77.47	68.97	67.14	70.29	73.84	71.36	67.9	92.33	82.93	80.02	26.68	49.75	21.22	19.81	31.92	34.59
ENSMUSG00000007777	59.09	54.52	54.37	49.88	62.31	63.63	69.66	40.53	40.69	39.28	34.78	44.36	38.11	48.59	48.61	46.87	34.79	34.56	35.13	42.94	34.46	36.96	37.15	34.65	35.56	20.33	20.1	18.32	20.62	20.46	22.25	7.2	4.77	4.39	4.73	0.29	7.64
ENSMUSG00000007783	47.71	45.28	47.37	45.33	40.27	33.07	44.69	41.19	46.18	50.36	45.96	34.97	51.74	35.36	38.93	42.02	36.14	28.34	32.37	27.1	32.82	34.79	40.02	31.38	38.35	19.97	20.46	25.32	17.68	18.01	16.39	12.33	11.79	25	14.87	13.71	14.71
ENSMUSG00000007805	0.24	0.1	0.16	0.09	0.25	0.86	0	0.53	0.64	0.77	0.67	0.5	0.59	1	0.84	0.99	0.45	0.53	0.3	0.48	0.42	0.31	0.62	0.48	0.28	0.59	0	0.11	0.82	0.59	0.24	0.13	0	0	0	0	0
ENSMUSG00000007812	26.16	21.47	26.5	21.9	21.72	22.26	19.14	19.1	24.49	20.07	22.76	29.8	26.32	29.09	29.54	25.1	21.41	20.55	20.59	20.27	19.31	20.56	18.4	20.35	20.29	12.4	12.25	8.94	14.66	14.62	14.23	5.31	5.33	5.08	2.15	7.73	5.17
ENSMUSG00000007815	118.76	109.99	118.68	124.03	130.67	125.22	128.67	140.3	146.29	152.49	161.52	128.36	126.22	135.88	124.8	129.73	140.22	138.85	145.6	161.14	147.71	141.56	141.43	134.54	133.51	319.88	289.48	317.41	373.22	362.72	332.71	161.49	156.66	172	169	150.14	155.69
ENSMUSG00000007817	18.76	18.13	19	20.99	25.38	24.42	26.5	44.73	51.78	46.21	45.42	22.19	32.88	25.26	27	27.51	34.13	32.04	34.43	34.84	37.96	36.74	35.83	30.61	34.16	87.32	88.47	68.26	134.88	132.45	146.45	56.47	56.78	42.61	58.75	71.66	65.49
ENSMUSG00000007827	3.74	3.31	3.59	4.61	4.18	6.79	6.94	6.42	6.89	8.46	6.79	2.79	3.14	2.71	3.02	3.13	5.5	4.76	5.4	5.78	5.6	5.92	4.39	4.57	4.68	6.65	7.21	5.75	10.46	7.52	7.21	3.69	1.63	0.85	2	1.17	2.1
ENSMUSG00000007833	4.83	4.53	5.19	5.44	7.31	6.7	8.4	4.17	4.76	4.95	4.75	2.63	4.25	2.95	3.38	3.53	3.41	2.55	2.6	2.55	2.9	3.31	3.9	2.86	3.98	1.85	1.93	1.93	1.46	1.02	1.58	0.84	0.68	2.03	0.22	1.6	1.58
ENSMUSG00000007836	173.8	147.38	141.96	133.2	117.85	122.98	118.58	79.56	83.73	64.69	74.81	180.97	146.59	178.24	154.32	168.76	72.65	73.68	57.08	69.29	62.31	65.03	65.8	65.37	68.31	119.92	107.78	94.3	151.49	183.57	136.29	38.23	35.6	29.65	37.28	41.15	62.33
ENSMUSG00000007837	6.45	5.98	5.56	6.18	9.08	3.36	9.18	7.32	5.82	8.05	6.79	5.63	7.42	4.48	6.01	6.85	5.15	3.46	4.42	4.32	4.39	6.33	6.23	4.93	5.77	6.19	5.04	5.98	4.95	3.77	4.22	7.28	1.38	1.68	0.35	0.36	1.51
ENSMUSG00000007850	409.1	326.21	325.56	331.26	215.71	234.07	219	168.74	224.82	229.56	240.82	382.49	327.53	411.92	403.46	401.78	156.17	188.18	184.36	194.44	161.14	183.97	189.04	158.84	166.38	195.99	228.78	168.14	230.11	213.79	234.37	94.62	192.62	61.2	81.32	71.8	103.69
ENSMUSG00000007867	27.05	26.87	22.67	21.79	21.81	16.54	15.76	17.92	19.99	17.55	13.96	23.01	20.98	24.04	22.39	21.4	11.77	14.95	15.21	12.83	13.97	12.81	16.91	14.64	15.55	12.14	11.71	14.92	16.36	13.28	13.15	4.91	2.66	7.51	7.99	4.94	5.91
ENSMUSG00000007872	4.04	3.68	3.38	3.42	2.89	5.23	7.19	26.26	27.82	36.51	29.56	1.61	0.79	1.8	1.17	1.17	17.04	13.94	14.95	10.93	15.69	17.2	19.83	17.92	24.52	7.46	4.92	5.92	4.44	2.28	4.42	9.35	5.29	19.18	9.21	3.65	9.93
ENSMUSG00000007877	22.3	26.23	27.5	27.55	15.09	13.35	20.28	8.64	9.08	7.35	7.69	26.17	34.54	24.46	20.09	14.76	7.1	4.61	4.38	2.48	4.26	7.73	8.78	8.33	8.84	3.64	4.18	2.68	3.22	2.48	2.73	0.72	0.48	2.49	3.29	0	0.75
ENSMUSG00000007880	20.11	18.52	20.33	20.83	18.92	17.47	16.47	30.76	37.36	36.15	35.91	15.83	21.97	14.93	16.18	18.71	25.79	23.85	28.02	26.95	30.09	28.7	25.34	20.94	24.27	233.35	190.21	174.75	183.85	165.28	239.8	117.58	78.33	106.13	134.43	113.8	116.8
ENSMUSG00000007888	3.9	2.88	3.86	3.16	7.83	7.77	4.23	7.14	2.56	9.2	7.36	8.4	11.81	5.34	9.25	9.32	4.31	3.66	3.43	4.94	4.06	3.35	5.71	5.42	5.83	0.44	0.59	0.61	0.7	1.22	1.87	0.3	0	0	1.62	5.97	1.19
ENSMUSG00000007891	356.06	351.72	350.85	341.4	465.18	440.09	435.11	360.34	353.85	432.71	377.59	305.17	299.34	272.65	273.77	281.84	323.86	320.07	354.28	388.66	348.06	357.82	362.78	319.66	347.08	198.16	174.14	180.36	141.68	150.08	142.19	123.91	152.93	153.38	190.97	158.98	141.85
ENSMUSG00000007892	796.75	957.14	745.65	722.73	706.25	716.18	1104.13	1460.98	1398.53	1650.32	1373.48	525.63	832.29	554.86	596.37	537.93	908.82	543.31	693.1	433.52	750.58	1084.7	1181.06	901.55	1211.63	326.69	310.79	374.15	283.67	282.99	241.44	552.11	484.6	606.37	700.04	557.28	339.62
ENSMUSG00000007907	0	0	0	0	0	0	0	0	0	0	0	0	0	0	0	0	0	0	0	0	0	0	0	0	0	0	0	0	0	0	0	0	0	0	0	0	0
ENSMUSG00000007908	10.17	8.87	10.26	8.81	10.11	10.04	8.47	9.18	8.94	8.1	8.23	7.1	6.79	7.48	6.94	6.69	8.83	8.87	10.29	9.34	9.72	9.9	9.95	9.32	9.06	14.91	13.54	9.86	15.87	16.65	14.84	0.15	5.9	3	1.91	4.17	7.49
ENSMUSG00000007944	41.17	50.93	48.86	48.24	39.18	39.64	44.64	52.92	52.21	66.06	49.91	110.64	164.97	116.45	123	114.78	52.44	34.32	39.61	28.61	41.85	44.26	57.73	50.32	65.74	15.06	13.2	15.71	15.58	18.97	17.71	22.76	16.96	16.47	20.83	21.65	14.33
ENSMUSG00000007946	0	0.06	0.05	0.04	0	0	0	0.11	0	0.21	0.62	0.12	0.13	0.23	0.14	0.18	0.04	0.15	0.15	0.08	0.18	0.06	0.13	0.09	0.24	0	0.15	0.05	0	0.05	0.06	0.31	0	0	0	0	0
ENSMUSG00000007950	160.01	210.98	170.64	181.31	149.53	137.87	232.12	183.17	183.85	184.32	169.88	104.82	183.53	108.76	134.61	133.36	117.1	74.35	88.2	56.9	104.74	118.02	148.64	115.88	158.25	85.28	86.51	93.54	64.42	70.81	71.61	63.29	63.61	56.29	55.6	41.88	53.13
ENSMUSG00000007987	173.55	169.84	149.48	167.59	92.07	110.78	98.25	104.93	101.51	115.91	102.11	204.3	196.84	202.95	194.11	215.3	90.42	95.07	96.22	97.86	100.57	95.39	100.24	100.63	111.11	29.82	26	44.78	35.91	39.22	27.77	26.99	22.98	37.22	45.36	56.06	31.7
ENSMUSG00000007989	2.64	2.51	2.04	2.51	1.34	1.43	1.31	6.37	5.96	7.97	9.49	2.23	2.58	1.9	2.84	2.5	7.99	6.6	7.3	10.44	7.73	7.05	5.81	6.59	4.95	36.12	40.75	30.6	63.19	90.86	79.21	21.49	13.4	9.25	15.12	17.55	34.19
ENSMUSG00000008028	1.82	3.19	3.23	2.49	1.73	1.83	4.48	1.06	1.23	3.25	1.96	1.37	1.99	2.84	2.33	2.31	1.83	1.62	1.36	1.61	2.04	1.9	2.1	2.31	2.04	1.67	2.71	3.7	2.29	1.57	1.8	0	0	2.25	0	0	1.11
ENSMUSG00000008035	45.04	45	40.31	40.04	44.83	46.49	55.27	116.78	113.96	98.92	92.2	22.42	26.46	18.94	21.66	23.18	66.77	52.12	60.41	48.76	69.65	78.14	85.13	74.84	108.53	91.84	85.04	87.98	83.37	82.51	71.64	71.09	62.37	57.57	76.21	56.51	56.18
ENSMUSG00000008036	615.03	639.97	559.8	619.86	502.89	480.21	510.12	370.89	338.83	448.66	357.21	751.11	753.25	752.33	749.77	729.59	320.8	302.24	317.99	301.95	330.39	339.89	364.52	355.94	379.05	73.05	79.25	104.37	79.6	93.53	58.87	93.09	96.49	72.16	106.09	165.35	52.96
ENSMUSG00000008090	1.96	1.43	1.38	1.3	3.27	2.75	4.94	14.69	12.04	21.63	13.49	1.4	0.64	1.38	1.44	1.05	9.98	7.83	10.63	9.61	11.49	12.94	12.45	11.19	10.84	8.43	6.73	7.27	6.44	6	4.8	8.33	3.21	7.35	6.48	4.64	6.24
ENSMUSG00000008129	5.04	3.52	3.77	3.61	2.29	3.25	2.53	3.57	2.54	3.2	3.76	6.86	7.81	6.15	6.44	6.77	2.79	3.28	3.29	2.85	2.61	2.6	4.19	2.55	2.71	8.06	3.31	3.15	5.22	4.37	4.23	0.92	2.73	2.71	1.76	0	1.68
ENSMUSG00000008136	13.3	12.42	12.49	12.25	13.14	10.33	13.22	24.21	28.15	28.3	25.67	88.94	90.86	77.69	77.41	74.3	27.18	25.4	22.48	20.79	21.63	25.36	24.5	21.18	26.71	7.31	7.79	9.19	35.38	35.86	29.37	7.69	9.46	18.02	6	4.44	21.38
ENSMUSG00000008140	261.12	312.04	268.83	256.6	197.83	181.66	244.95	164.95	153.96	189.85	159.11	222.85	329.45	214.59	230.31	233.22	133.28	102.32	110.32	81.95	119.79	132.89	150.71	129.76	172.5	77.81	84.28	93.75	76.32	74.95	74.57	46.86	48.6	54.01	52.67	80.92	54.3
ENSMUSG00000008153	518.46	543.39	555.15	601.16	917.39	814.18	782.3	283.89	307.91	288.88	292.12	321.27	405.27	267.63	303.53	349.8	237.48	220.07	235.5	242.87	249.05	247.64	271.49	231.25	258.86	333.94	296.51	303.48	293.52	266.8	283.88	204.49	195.03	188.62	274.74	211.2	195.15
ENSMUSG00000008167	16.93	13.62	15.57	15.17	19.72	10.12	15.65	10.1	16.73	25.52	14.25	18.76	16.75	16.26	17.3	20.9	12.7	13.76	8.49	11.11	10.64	12.42	16	14.78	14	6.58	6.31	6.14	8.38	8.86	9.28	5.26	2.07	3.08	3.35	0.82	4.52
ENSMUSG00000008193	0.03	0.02	0	0	0	0.08	0	0	0.17	0.19	0.26	0	0.14	0	0	0	0.13	0.1	0.07	0	0.07	0.05	0.05	0.12	0.03	0.41	0	0.11	0.06	0.33	0.25	0	0	0	0	0	0
ENSMUSG00000008200	11.82	11.17	12.52	10.31	11.23	10.72	10.99	18.51	26.42	29.58	31.41	12.75	13.78	9.64	10.62	12.59	16.27	21.45	14.29	19.55	17.28	18.03	17.3	16.34	15.01	25.17	20.6	24.6	37.3	37.16	24.27	12.68	11.97	9.91	18.82	12.92	19.87
ENSMUSG00000008206	21.88	22.24	18.84	19	21.24	14.96	14.57	25.42	30.07	31.83	27.52	20.84	24.13	23.97	20.97	23.6	21.72	22.87	23.96	26.55	24.69	24.73	24.09	19.42	21.65	19.76	15.33	16.87	27.27	22.82	26.3	5.75	7.05	7.2	4.96	15.21	7.04
ENSMUSG00000008226	30.28	24.42	26.02	26.02	34.49	29.93	26.18	24.28	26.29	21.92	23.01	22.43	22.83	25.45	24.25	25.22	22.88	24.44	24.16	25.49	22.37	23.8	21.28	21.93	21.05	41.94	34.67	34.4	46.24	58.31	61.11	27.86	16.57	14.86	30.17	33.93	23.76
ENSMUSG00000008301	146.47	104.59	104.37	109.06	98.95	99.83	81.99	54.15	58.13	58.55	57.9	136.96	119.63	147.66	128.36	128.55	55.74	54.54	48.87	59.22	54.19	58.85	50.48	52.5	54.8	66.77	58.39	61.09	100.59	99.45	88.44	23.76	15.55	23.49	30.56	10.3	42.42
ENSMUSG00000008305	23.69	21.51	22.6	23.48	12.08	8.05	9.57	17.97	18.98	24.36	23.01	13.79	15.4	15.73	16.04	14.18	15.77	16.94	15.09	18.12	17.66	16.36	17.6	14.85	16.46	52.36	48.36	49.34	54.61	46.88	48.06	13.49	19.05	17.63	25.65	19.2	23.65
ENSMUSG00000008307	0.04	0.21	0.32	0.06	1.46	0	0.5	2.06	7.47	2.85	5.2	0.28	0.5	0.25	0.51	0.16	1.8	2.86	0.64	2.46	2.02	1.45	1.81	0.99	1.61	2.16	2.02	3.23	2.37	2.15	2.84	9.3	0	6.52	15.63	0	1.07
ENSMUSG00000008318	29.26	27.3	30.17	26.89	44.32	37.43	41.03	18.71	20.96	17.03	15.45	18.89	21.61	14.56	18.6	20	12.78	14.25	13.6	13.17	15.73	15.23	15.63	14.32	16.21	16.74	13.99	16.63	13.6	15	15.59	2.71	5.66	9.6	7.59	15.66	8.76
ENSMUSG00000008333	58.72	48.17	44.98	40.88	42.69	43.03	34.77	31.3	38.62	35.44	33.41	76.99	64.74	86.64	57.95	58.99	30.87	34.39	25.8	41.85	29.22	31.29	27.64	28.68	28.92	35.23	30.06	29.15	55.29	51.51	38.93	11.13	10.22	8.17	6.87	11.1	14.03
ENSMUSG00000008348	521.43	454.36	593.39	579.59	462.76	509.69	455.3	432.73	518.25	818.05	573.59	538	631.95	433.31	514.45	562.19	375.82	316.17	447.96	477.03	415.44	433.26	368.65	278.54	331.05	645.46	581.84	597.47	710.05	668.82	760.41	367.88	515.36	310.21	377.33	292.51	417.55
ENSMUSG00000008373	118.45	113.94	104.12	106.06	100.83	107.65	85.38	58.47	69.43	62.41	61.04	128.87	124.74	125.16	129.37	117.01	62.47	58.6	57.22	68.48	62.22	64.6	62.02	62.51	61.01	59.19	57.5	59.21	52.43	57.23	56.54	33.63	25.72	30.25	30.17	24.3	26.99
ENSMUSG00000008384	11.4	13.52	10.65	11.86	11.46	6.37	11.47	12.84	9.77	10.97	8.66	21.89	30.5	27.61	17.97	17.35	11.54	8.54	9.29	7.34	8.12	11.07	13.51	10.74	16.21	2.44	3.69	2.22	3.87	3.13	4.29	15.33	5.25	6.49	2.76	3.97	8.48
ENSMUSG00000008393	43.65	46.84	42.52	41.67	10.27	11.07	12.13	36.68	34.73	32.32	34.95	4.39	2.53	4.45	3.49	4.34	35.72	38.28	34.44	37.43	38.56	39.44	39.83	37.51	45.56	26.03	28.28	28.49	10.55	12.42	12.6	12.08	9	7.96	14.49	10.26	14.37
ENSMUSG00000008398	1.46	1.13	0.84	0.81	1.81	0.34	1.11	4.56	3.82	4.16	3.61	1.47	1.82	1.76	1.99	1.55	2.77	3.74	3.13	3.19	3.27	4.65	3.8	3.14	3.23	1.37	1.62	1.13	1.7	1.71	1.42	1.4	1.46	2.09	1.02	0.98	3.75
ENSMUSG00000008429	43.44	36.21	38.07	36.54	47.71	50.56	40.73	26.33	32.47	30.89	33.62	35.84	35.48	42.74	37.88	36.08	30.22	28.6	29.95	31.97	31.35	31.33	28.88	26.4	27.76	51.31	44.19	42.77	61.54	65.23	57	18.02	16.37	15.6	28.13	17.78	29.21
ENSMUSG00000008435	26.36	23.35	25.86	27.48	24.57	29.41	23.87	18.65	23.8	27.54	23.93	18.27	20.8	21.04	19.93	21.76	20.48	19.82	20.1	19.25	20.83	19.28	21.33	19.08	19.34	26.27	20.04	21.57	28.13	25.64	22.8	15.98	12.66	9.42	6.16	10.23	9.02
ENSMUSG00000008438	0.41	0.3	0.81	0.62	0.23	0.2	0.37	0.53	0.4	0.19	0.58	0.51	0.41	0.08	0.35	0.37	0.5	0.52	0.33	0.18	0.36	0.59	0.46	0.33	0.53	0.14	0.27	0.29	0.16	0.2	0.64	0	0	0	0	0	0.05
ENSMUSG00000008450	33.23	35.59	35.02	35.7	28.15	31.67	24.98	23.46	23.25	21.18	29.75	42.41	36.68	44.66	40.49	40.31	24.85	27.73	22.57	25.35	23.34	24.47	25.53	26.33	26.75	17.18	13.48	14.74	12.21	19.66	13.02	5.87	5.25	6.46	5.76	13.82	9.61
ENSMUSG00000008461	0.07	0.05	0.03	0	0.38	0.11	0.14	0.13	0.27	0.09	0.09	0.13	0.26	0.23	0.32	0.26	0.11	0.12	0.05	0.26	0.18	0.12	0.18	0.1	0.03	0.12	0.06	0.12	0.18	0.24	0.1	0	0	0.06	0	0	0
ENSMUSG00000008475	101.83	87.36	92.45	87.91	52.63	45.16	50.31	71.09	68.51	94.53	83.25	164.79	126.95	180.43	144.01	133.92	71.56	80.81	66.19	73.52	65.46	63.7	66.58	69.11	73.29	35.97	36.02	33.62	78.23	83.04	73.66	16.45	12.98	13.48	17.19	20.15	32.52
ENSMUSG00000008482	0.51	0.11	0	0	0	0	0	0	0.4	0.07	0.1	0.22	0.17	0.41	0.47	0.23	0.18	0.05	0.13	0.12	0.08	0.16	0	0.23	0	0.21	0.4	0.07	0.08	0.14	0.38	0	0	0	0	0	0.12
ENSMUSG00000008489	68.03	56.65	61.05	58.39	33.68	42.86	39.68	40.55	49.99	48.1	47.79	54.45	44.77	60.34	48.11	53.35	41.35	43.55	43.6	53.15	42.49	44.48	39.7	38.35	40.36	105.51	103.93	89.43	142.96	167.31	132.45	31.17	42.95	33.65	75.62	44.82	129.41
ENSMUSG00000008496	1.41	1.42	1.34	1.48	1.67	3.26	1.71	3.92	4.76	3.95	4.38	1.73	1.85	1.28	1.41	1.55	2.71	2.97	3.36	2.83	2.71	3.01	3.22	2.93	3.13	6.92	6.17	5.27	7.23	7.74	5.15	0.85	5.41	1.4	4.72	5.47	2.59
ENSMUSG00000008540	14.43	13.05	9.33	11.83	8.87	7.55	11.86	30.58	33.01	46.2	36.56	1.53	0.76	1.93	2.45	1.84	23.9	30.26	29.34	29.25	26.79	28.41	30.23	30.33	32.11	8.63	12.12	11.59	4.26	6.31	4.74	6.53	5.45	3.03	14.79	0	8.16
ENSMUSG00000008575	7.6	6.61	7.81	7.63	15.81	15.4	13.28	21.79	27.25	25.5	26.02	21.15	20.67	22.14	21.24	19.94	24.23	23.46	21.98	29.61	21.32	20.76	19.31	19.25	17.32	27.61	27.15	24.46	62.63	67.64	68.05	14.72	23.11	17.86	25.93	27.04	26.19
ENSMUSG00000008590	0.04	0.05	0.09	0.05	0	0	0	0.14	0	0.03	0	0.03	0	0.05	0	0	0.01	0	0.04	0.17	0.04	0.07	0.09	0.04	0.03	0	0	0	0.06	0.03	0.04	0	0	0	0	0	0
ENSMUSG00000008601	0.16	0.16	0	0	0	0.68	0	0	0	0.09	0.12	0.25	0.26	0	0.27	0.53	0.07	0.14	0.15	0	0.53	0.21	0.13	0.08	0.17	0	0	0.3	0	0	0	0	1.26	0	0	0	0
ENSMUSG00000008604	85.05	84.49	80.59	87.12	79.47	89.62	82.37	69.75	75.51	73.28	68.19	82.63	87.32	82.44	83.28	91.68	66.88	64.3	66.43	62.97	68.36	70.33	74.7	69.18	76.27	48.27	52.19	52.53	40.74	45.19	39.46	58.43	46.58	33.67	37.31	35.78	33.55
ENSMUSG00000008658	307.89	227.41	252.54	242.3	132.75	132.41	133.97	178.12	182.29	152.61	149.78	276.34	258.02	269.79	260.5	255.08	145.38	140.17	132.06	149.13	142.41	138.35	140.51	136.1	155.88	149.02	173.88	164.82	172.14	209.02	189.76	49.11	82.03	66.92	95.3	77.95	92.01
ENSMUSG00000008668	456.68	469.32	440.82	411.42	415.3	422.03	408.36	470.71	461.87	602.69	477.3	521.65	503.37	541.3	529.08	471.69	428.25	400.99	424.64	470.17	418.25	443.17	541.08	509.41	528.55	102.73	102.59	99.58	61.33	60.57	75.26	104.8	111.23	124.92	74.81	100.21	85.53
ENSMUSG00000008682	246.06	190.47	134.75	232.07	209.71	166.68	257.71	336.31	291.35	318.36	280.14	225.13	265.97	177.13	171.94	96.9	160.58	229.56	245.88	327.8	207.38	340.28	322.75	347.44	238.5	82.18	76.33	58.94	53.89	74.05	71.25	2.84	28.49	68.58	71.59	45.36	48.43
ENSMUSG00000008683	405.53	392.33	336.41	338.36	340.23	368.75	316.58	455	508.24	551.92	493.4	498.13	402.33	556.25	478.9	410.53	456.6	462.3	442.78	518.7	449.31	464.23	486.75	510.08	438.94	77.46	69.46	78.73	106.54	103.3	72.93	118.83	40.02	88.31	89.98	42.95	56.42
ENSMUSG00000008690	99.96	88.93	89.98	90.59	119.05	93.87	105.05	80.54	95.52	95.08	94.9	99.24	106.06	104.66	106.25	106.55	75.84	88.14	83.22	94.27	85.31	84.35	90.58	87.63	85.91	53.38	45.43	58.57	55.24	45.16	40.94	53.61	41.39	57.52	54.48	38.94	53.38
ENSMUSG00000008730	19.28	17.43	21.67	21.59	22.52	22.05	24.33	32.63	35.55	28.47	34.22	15.2	18.33	18.41	18.86	19.33	32.26	32.27	31.14	38.19	32.67	33.46	30.51	29.57	29.57	147.87	120.46	110.93	153.65	188.1	199.75	67.62	58.12	37	49.26	66.88	73.54
ENSMUSG00000008734	68.24	60.31	53.03	57.28	187.39	160.88	165.41	165.03	153.95	142.84	143.82	32.71	24.9	27.01	33.27	37.69	139.64	149.4	149.8	173.72	165.18	157.74	152.11	153.93	161.5	79.98	89	81.13	69.86	82.31	73.04	144.01	65.31	94.98	102	132.4	97.65
ENSMUSG00000008763	25.31	20.59	22.57	23.47	28.31	29.12	24.15	27	27.48	27.86	28.52	23.55	27.74	25.53	26.1	26.28	28.08	27.64	24.9	33.35	26.76	28.16	23.88	24.62	24.13	150.79	103.26	90.43	161.52	227.2	250.18	48.87	33.41	38.96	28.11	56.52	109.56
ENSMUSG00000008789	0	0	0	0	0	0	0.11	0	0	0	0	0	0	0	0	0	0	0	0	0	0	0	0	0	0	0	0	0	0	0	0	0	0	0	0	0	0
ENSMUSG00000008813	0	0	0	0	0	0	0	0	0	0	0	0	0	0	0	0	0.06	0	0	0	0	0	0	0.15	0	0	0	0	0	0	0.15	0	0	0	0	0	0
ENSMUSG00000008822	109.85	106.13	84.33	90.06	151.25	154.94	159.55	52.83	61.2	57.38	57.73	97.44	96.26	99.11	98.79	97.28	46.86	41.85	36.65	42.12	38.18	48.94	47.71	54.48	57.14	6.07	8.81	7.1	8.82	8.25	6.25	5.68	2.15	9.57	4.02	7.86	3.81
ENSMUSG00000008843	0	0	0	0	0	0	0	0	0	0	0	0	0	0	0	0	0	0	0	0	0	0	0	0	0	0	0	0	0	0	0	0	0	0	0	0	0
ENSMUSG00000008845	1.19	1.35	1.12	1.16	0	0.46	0.74	0.88	1.01	1	1.55	0.41	0.3	0.32	0.35	0.23	1.16	1.61	1.48	1.28	1.3	1.2	1.26	1.07	1.13	2.16	1.57	2.11	1.05	1.71	1.79	0.68	1.23	0.45	1.43	0.69	0.8
ENSMUSG00000008855	93.48	100.69	96.96	111.61	90.98	78.1	105.94	87.45	98.76	111.67	105.7	75.24	79.88	76.27	85.38	95.22	72.68	73.77	78.31	84.76	80.77	83.89	91.03	77.49	90.16	97.05	85.86	101.98	90.97	90.13	88.73	62.25	46.18	52.59	50.25	43.48	61.89
ENSMUSG00000008859	47.01	42.47	45.18	45.45	44.51	47.89	44.64	45.52	49.73	56.68	48.04	49.38	46	51.48	52.65	53.94	45.74	47.02	46.23	51.02	47.16	48.65	43.44	47.74	44.75	34.9	35.51	29.65	51.73	54.12	53.61	11.24	9.1	7.32	11.42	12.41	20.97
ENSMUSG00000008874	0	0	0	0	0	0	0	0	0	0	0	0	0	0.21	0.12	0	0	0.21	0.14	0	0	0.08	0	0.08	0.08	0	0	0	0	0	0	0	0	0	0	0	0
ENSMUSG00000008892	302.35	275.95	311.36	321.9	289.93	327.78	295.84	215.9	236.61	245.81	247.77	274.07	251.97	283.56	278.52	307.12	188.73	204.96	192.11	229.4	197.45	200.89	185.65	180.79	190.39	187.9	203.15	213.21	192.35	173.08	144.26	84.11	60.95	98.74	94.84	68.15	74.78
ENSMUSG00000008932	0.05	0.01	0.09	0.07	0	0	0	0.03	0.13	0.08	0.32	0.08	0.09	0	0.15	0.22	0.05	0.2	0.12	0.09	0.05	0.15	0.06	0.15	0.14	0.66	0.32	0.06	0.12	0.31	0.2	0.09	0	0	0	0	0
ENSMUSG00000008958	80.48	68.91	66.23	68.69	74.51	75.38	66.22	49.7	46.18	47.31	40.2	56.17	67.55	53.86	60.28	53.72	38.51	27.66	42.09	36.87	34.01	46.21	45.27	41.39	41.08	132.76	95.93	87.51	124.78	113.54	132.02	38.97	39.26	48.88	40.95	52.48	59.88
ENSMUSG00000008976	10.34	6.94	6.98	8.2	17.2	9.12	9.32	10.47	19.62	17.14	12	6.34	6.28	7.72	6.66	6.91	10.29	11.62	11.49	14	10.71	11.26	9.58	8.95	8.08	14.52	11.13	13.17	20.21	18.94	22.18	3.61	4.39	2.34	4.28	5.01	7.05
ENSMUSG00000008999	2.93	2.74	3.1	2.59	2.68	2.78	3.29	9.91	8.11	9.29	7.62	1.33	2.44	1.66	1.43	1.86	9.43	7.73	9.66	7.26	8.11	7.98	8.07	8.05	7.85	4.7	3.78	4.72	3.65	4.3	3.79	3.8	3.49	3.81	4.83	2.54	3.41
ENSMUSG00000009013	977.77	967.36	819.61	762.88	378.57	415.54	464.17	616.29	604.63	680.13	609.71	1646.96	1419.93	1916.81	1574.13	1539.84	602.44	567.77	566.05	499.87	566.96	564.72	604.02	606.07	654.87	232.47	273.48	273.55	339.54	371.31	312.37	126.65	168.69	115.29	177.69	169.04	163.55
ENSMUSG00000009030	33.43	25.85	22.57	24.54	63.25	70.15	54.77	17.53	24.12	24.01	22.21	24.87	19.99	23.6	22.48	23	19.38	20.64	22.49	30.66	23.64	24.71	22.49	21.06	19.08	46.04	37.29	26.9	49.12	49.83	55.37	12.47	21.89	12.47	12.76	19.26	33.46
ENSMUSG00000009035	37.42	40.06	38.66	38.83	71.42	66.25	75.31	43.55	49.7	47.34	45	23.21	35.62	19.56	23.59	28.53	37.37	31.97	34.99	29.96	38.37	40.96	45.91	37.09	43.4	53.65	49.93	49.18	55.1	60.31	60.43	15.59	15.61	16.02	13.87	12.17	30.85
ENSMUSG00000009047	0	0	0	0	0	0	0	0	0	0	0	0	0	0	0	0	0	0	0	0	0	0	0	0	0	0	0	0	0	0	0	0	0	0	0	0	0
ENSMUSG00000009070	0.48	0.32	0.4	0.29	0	0.53	0.35	0.46	0.87	0.31	1.03	0.62	0.71	1.11	0.75	0.89	0.41	0.22	0.54	0.59	0.74	0.49	0.64	0.75	0.24	0.57	0.07	0.26	0.09	0	0	0	0	0	0	0	0
ENSMUSG00000009073	23.41	24.17	24.5	25.55	36.18	37.39	35.78	43.32	42.19	62.83	54.01	20.69	28.55	21.72	26.72	24.81	43.39	41.53	43.71	49.67	48.25	45.8	45.32	44.17	44.95	76.64	77.6	68.97	66.39	84.21	73.68	51.26	50.7	61.64	62.97	59.64	33.87
ENSMUSG00000009075	27.96	27.95	27.17	27.97	84.2	69.54	89.23	50.31	53.55	46.42	48.02	27.43	31.56	29.23	33.64	37.02	34.52	35.14	36.21	34.14	41.48	42.64	47.55	42.54	49.97	16.91	17.34	18.05	22.44	25.22	22.45	25.01	16.51	21.74	23.49	28.57	22.35
ENSMUSG00000009076	78.03	71.93	62.02	57.51	74.72	71.28	91.08	40.69	39.92	44.34	40.62	58.91	66.56	52.31	59.71	60.91	29.49	32.31	30.45	34.87	35	32.37	40.01	34.75	41.05	15.57	19.28	24.09	19.63	19.47	18.21	10.76	20.22	8.42	11.96	0	6.88
ENSMUSG00000009079	280.34	262.57	273.51	262.73	185.05	171.65	191.45	176.9	229.43	211.82	226.42	284.58	313.7	236.77	261.73	254.62	136	150.19	129.12	175.11	134.98	153.45	162.54	143.43	142.41	259.67	227.23	214.04	247.01	237.4	242.39	121.73	90.06	79.39	94.98	82.82	142.98
ENSMUSG00000009090	106.89	92.51	108.4	108.11	105.31	115.42	103.11	102.49	115.09	109.26	109.33	79.75	104.24	70.22	84.86	94.05	86.62	77.67	84.2	95.21	92.94	90.45	89.61	74.72	90.93	260.88	249.35	228.88	232.26	207.71	261.78	149.19	85.63	122.63	165.16	118.38	158.02
ENSMUSG00000009092	1.22	2.08	2.07	2.21	1.76	1.74	1.11	2.1	0.88	1.73	2.22	1.88	2.48	2.17	2.08	1.61	1.57	1.81	2.4	1.63	1.66	2	1.65	2.47	2.34	2.18	1.67	2.16	2.18	2.05	1.9	0	0	1.41	0	0	0.52
ENSMUSG00000009093	0	0.05	0	0	0	0	0	0	0	0	0.13	0	0	0	0.23	0	0	0	0.09	0.15	0.05	0	0	0	0.05	0	0	0	0	0	0	0	0	0	0	0	0
ENSMUSG00000009097	0.14	0.36	0.28	0.27	0.93	0.32	1.03	0	0.13	0.6	0.83	0.07	0	0	0.04	0	0.16	0.13	0.35	0.61	0.36	0.38	0.35	0.23	0.34	0.05	0.58	0.35	0.05	0.05	0.05	0.75	0	0	1.27	0	0.08
ENSMUSG00000009108	0.38	0.11	0	0.12	0	0	0	0	0	0.15	0.22	0.24	0.09	0.22	0.07	0	0.36	0.21	0.23	0.44	0.37	0.54	0.81	0.2	0.35	0	0.35	0.18	0	0.43	0.4	0	0	0	0	0	0
ENSMUSG00000009112	13.77	13.36	13.69	15.18	12.04	13.01	16.71	15.14	14.24	16.26	15.63	13.5	17.04	14.14	14.56	15.22	14.25	13.61	14.02	15.17	15.1	13.75	13.81	13.46	13.23	33.96	36.41	30.99	49.24	59.04	46.29	19.87	20.9	13.26	10.07	17.68	19.89
ENSMUSG00000009114	0.35	0.12	0	0.27	0	0.38	0	0	0	0	0.17	0	0.08	0	0.15	0.08	0.09	0	0.09	0.19	0.04	0.13	0	0.1	0	0	0.05	0	0.31	0	0.15	1.58	0	0	0	1.89	0.12
ENSMUSG00000009115	0	0	0	0.06	0	0	0	0.13	0	0	0	0	0	0	0	0	0	0	0	0	0	0.09	0	0	0.07	0	0	0	0	0	0	0	0	0	0	0	0
ENSMUSG00000009145	0.08	0.23	0.04	0.08	0	0	0	0.11	0.33	0.18	0.29	0.52	0.31	0.18	0.13	0.24	0.09	0.11	0.29	0.14	0.22	0.24	0.17	0.27	0.29	0.27	0.1	0.09	0.23	0.12	0.16	0	0	0	0	0	0
ENSMUSG00000009185	0	0	0	0	0	0	0	0.37	0	0.17	0	0	0	0	0	0	0.15	0	0	0	0.1	0	0.29	0.19	0.36	0	0	0	0	0	0	0	0	0	0	0	0
ENSMUSG00000009207	28.84	25.63	25.85	25.72	32.43	35.7	34.02	26.41	33.49	32.98	33.18	41.54	34.06	41.71	33.7	37.12	29.39	30.19	27.54	32.36	29.42	30.36	25.73	27.11	25.07	41.61	44.08	35.68	82.37	93.58	78.75	34.14	31.35	17.99	42.51	19.17	37.02
ENSMUSG00000009210	0	0.04	0	0	0	0	0	0.72	0.63	0.15	0.5	0	0	0	0	0	0.12	0.2	0.21	0	0.4	0.37	0.28	0.08	0.18	0.43	0.28	0.14	0.17	0	0.36	2.39	0	0	1.52	0	0
ENSMUSG00000009214	0.29	0.15	0	0.1	0	0	0	0.58	0.37	0.6	0.51	0.48	0.28	0.26	0.35	0.2	0.23	0.93	0.34	0.45	0.42	0.37	0.7	0.36	0.29	0	0.07	0.06	0.14	0.07	0.08	0	0	0.24	0	0	0
ENSMUSG00000009216	89.14	82.44	79.37	73.28	24.2	30.42	30.84	79.01	75.65	74.07	75.04	114.76	134.63	113.22	110.52	110.86	84.7	65.57	69.79	55.12	70.14	72.78	78.53	72.68	82.07	96.29	100.63	90.52	88.48	89.88	132.12	42.49	41.07	41.24	42.86	43.79	65.89
ENSMUSG00000009246	0.42	0.3	0	0.1	0.48	0	0	0.96	0	0.47	1.49	0	0.21	0	0	0.11	0.65	0.84	0.63	0.93	0.77	0.63	0.61	0.36	0.69	0	0.23	0	0.21	0.36	0	0	0	0	0	0	0
ENSMUSG00000009248	0.11	0.11	0.27	0.04	0	0	0	0	0.15	0.15	0	0.12	0.17	0.3	0.13	0	0.11	0.07	0.05	0	0.06	0.09	0	0.03	0.05	0.05	0	0	0	0.11	0.34	0	0	0	0	0	0
ENSMUSG00000009281	2.43	3.39	3.07	2.16	6.54	3.99	4.65	18.87	14.7	17.88	16.74	2.27	0.5	1.97	2.85	0.4	15.17	18.8	14.73	14.52	20.5	16.58	18.71	19.54	17.61	5.62	4.44	5.43	3.08	2.81	2.27	16.86	0.91	6.98	8.2	12.74	1.96
ENSMUSG00000009291	22.71	20.42	21.28	22.24	10.79	12.31	19.83	44.55	50.95	56.01	51.06	15.36	14.05	16.89	13.65	11.07	46.88	48.05	43.97	49.81	45.13	49.96	49.81	50.02	50.54	52.86	37.08	56.63	37.15	36.27	38.06	34.04	30.94	36.82	27.62	37.46	26.18
ENSMUSG00000009292	15.48	16.48	16.48	17.93	17.05	18.96	20.77	14.86	19.61	17.78	16.26	8.14	10.69	7.1	9.75	10.97	11.68	11.37	13.23	15.54	13.84	15.37	13.66	12.02	14.31	8.25	10.84	11.72	6.74	7.56	7.29	6.27	7.42	14.81	18.02	13.51	6.45
ENSMUSG00000009293	73.24	70.21	65.78	68.49	53.47	52.83	53.04	45.43	40.9	51.39	49.82	57.61	67.28	54.63	58.36	56.56	36.88	34.33	38.83	42.12	42.21	35.69	42.07	38.37	40.83	84.52	60.71	86.79	97.66	97.23	96.25	25.16	19.46	28.29	45.3	14.52	40.51
ENSMUSG00000009350	0.14	0.08	0	0.12	0	0	0	0	0	0.32	0.48	0.13	0.22	0	0	0.34	0.03	0.31	0.08	0.04	0	0	0.13	0.1	0.09	0	0.1	0.15	0	0.08	0	0	0	0	0	0	0
ENSMUSG00000009356	0.5	0.4	0.34	0.35	0.79	0.58	0.25	1.12	2.17	2.35	1.4	0.13	1.06	0.4	0.49	0.39	1.06	1.1	1.19	1.37	1.83	1.29	2	1.12	1.36	0.45	0.21	0.29	0.29	0.47	0.29	0.96	18.68	4.02	7.35	3.87	0.05
ENSMUSG00000009376	0.64	0.78	0.69	0.68	0.77	0.71	1.7	1.4	2.01	2.84	2.17	1.75	1.66	1.36	1.41	1.84	1.84	1.75	1.42	1.98	2.34	1.79	1.47	1.46	1.52	3.71	2.67	1.97	4.22	4.11	4.6	1.23	0.49	6.32	2.83	2.54	8.02
ENSMUSG00000009378	0.17	0.19	0.25	0.28	0.24	0.63	0.45	1.22	1.42	1.05	1.16	0.11	0.11	0.06	0.1	0.1	1.5	1.77	1.63	1.77	1.15	1.66	1.06	1.49	1.65	0.49	0.27	0.32	0.16	0.23	0.42	0	0.37	0.87	0.85	0	1.04
ENSMUSG00000009394	289.44	271.16	306.33	325.79	220.91	231.18	226.21	299.76	308.73	337.55	333.51	336.8	384.03	322.91	372.22	398.46	281.59	269.93	270.34	308.88	294.45	261.5	267.79	238.88	250.23	269.76	266.29	276.54	306.93	313.57	267.35	147.57	125.91	145.05	194.84	163.94	184.24
ENSMUSG00000009406	24.03	22.27	22.44	25.49	29.08	24.95	23.89	28.17	29.44	28.41	30.75	22.93	30.99	21.54	27.88	28.48	26.5	25.75	20.15	26.09	24.1	24.71	26.47	25.16	25.27	33.94	34.01	36.02	42.93	40.35	42.43	12.77	16.28	13.44	15.58	16.89	18.51
ENSMUSG00000009418	7.33	6.76	7.75	8.13	7.69	8.33	8.01	12.9	15.03	28.54	20.57	5.48	8.54	5.09	6.45	7.4	11.02	10.64	10.54	12.59	12.78	12.16	9.51	8.36	9.67	37.16	33.47	29.57	56.3	55.54	57.06	14.22	9.64	9.51	23.52	12.1	25.31
ENSMUSG00000009470	7.4	5.48	6.09	6.44	8.97	11.27	8.3	13.5	15.31	16.88	16.24	5.14	4.51	5.56	4.79	4.56	13.16	14.13	13.59	15.54	13.78	14.3	11.81	12.37	12.34	27.53	26.53	24.33	33.3	39.82	37.96	15.49	6.07	7.86	16.47	18.25	21.92
ENSMUSG00000009471	0.05	0	0	0	0	0	0	0	0.13	0	0.2	0.07	0.54	0.39	0.04	0.07	0.09	0.06	0	0.07	0.05	0.02	0	0.07	0.09	0	0	0.12	0.21	0.14	0.15	0	0	0	0	0	0
ENSMUSG00000009487	0.04	0.01	0.01	0.01	0	0	0	0	0.03	0.03	0.01	0.01	0	0.03	0.01	0.01	0.02	0.02	0.02	0.02	0.01	0.01	0.02	0	0	0.01	0.01	0.06	0.01	0.03	0.01	0.07	0.02	0	0	0	0
ENSMUSG00000009535	37.33	32.61	34.6	34.82	35.03	37.96	35.71	30.51	38.87	41.51	38.45	37.36	37.96	40.07	40.36	37.46	29.65	32.4	33.44	42.43	34.82	31.83	30.27	29.17	28.62	52.04	46.22	34.83	72.4	87.03	80.91	8.96	9.03	7.9	11.9	16.76	29.17
ENSMUSG00000009545	0.08	0.1	0	0.09	0.65	2.58	0.36	0.23	0.31	0.11	0.24	0.09	0.31	0.16	0.16	0.27	0.2	0.27	0.19	0.18	0.31	0.79	0.22	0.25	0.22	0.26	0.31	0.18	0.66	1.19	0.4	0	0.14	0.23	0	0	0
ENSMUSG00000009549	435.39	420.5	404.86	393.47	300.22	278.84	262.04	226.56	235.18	234.78	221.33	473.71	405.11	485.94	456.45	435.61	218.4	221.47	200.53	211.7	215.65	218.55	231.21	226.04	251.66	117.09	122.16	122.26	117.87	100.04	98.37	74.79	89.52	80.42	92.2	73.23	66.8
ENSMUSG00000009551	6.55	7.63	7.77	6.24	5.36	3.65	4.95	4.75	3.62	3.91	4.52	5.71	4.93	4.91	6.48	6.63	3.81	4.04	3.84	3.8	5.31	4.94	4.26	5.23	6.22	3.77	4	7.24	3.11	4.75	2.67	2.57	0.4	2.61	3.89	0.84	0.5
ENSMUSG00000009555	88.6	96.63	89.37	89.57	73.38	66.37	74.68	63.95	64.06	66.68	64.23	95.66	117.6	97.56	98.5	101.95	53.13	51.68	43.03	43.09	50.74	50.67	59.88	54.41	59.86	66.66	64.83	57.6	86.9	80.53	83.79	20.51	30.45	30.98	54.62	24.5	40.39
ENSMUSG00000009563	25.98	32.61	28.97	30.4	24.99	20.44	25.05	20.02	23.32	25.44	20.48	28.19	32.9	33.29	30.17	29.3	19.76	15.64	17.36	15.09	17.82	17.47	21.98	18.07	21.07	20.49	18.48	22.4	23.31	17.52	27.17	8.4	20.81	12.5	9.13	13.48	15.44
ENSMUSG00000009566	1.56	3.24	2.55	3.24	3.18	4.43	4.52	4.49	6.93	6.79	7.15	2.51	3.05	3.87	2.06	2.25	2.77	4.22	3.83	3.72	3.74	3.6	3.06	3.62	3.6	2.49	5.56	2.15	6.56	3.42	3.15	4.25	2.58	0.99	8.46	6.61	2.38
ENSMUSG00000009569	43.36	36.72	39.13	42.31	13.31	13.67	12.01	43.71	50.1	42.49	47.16	42.02	52.91	40.14	43.83	44.63	38.7	33.87	35.99	41.48	36.77	36.73	32.38	28.17	32.58	228.5	220.35	189.96	333.72	361.56	343.46	54.1	47.97	60.51	76.7	61.47	132.89
ENSMUSG00000009575	77.54	66.71	59.26	59.59	42.65	50.1	44.16	46.76	53.22	54.27	55.18	70.15	69.26	76.06	63.12	63.39	56.09	53.55	59.05	64.93	57.82	61.28	46.89	55.04	46.44	129.65	104.83	101.48	117.12	145.25	162.51	33.45	51.8	43.99	36.44	58.87	73.46
ENSMUSG00000009580	0	0	0	0	0	0	0	0	0	0	0	0	0	0	0	0	0	0	0	0	0	0	0	0	0	0	0	0	0	0	0	0	0	0	0	0	0
ENSMUSG00000009585	0.72	0.64	1.01	0.54	0.73	0.16	1.13	1.14	3.59	4.33	4.68	0.14	0.51	0.18	0.22	0.17	1.33	1.98	1.99	2.09	2.81	2.24	2.09	1.05	2.17	1.91	2.2	2.59	1.12	1.54	2.99	1.63	8.17	0.6	2.02	0.12	3.94
ENSMUSG00000009588	0	0	0	0	0	0	0	0	0	0.1	0.1	0	0.06	0.25	0	0.26	0.08	0.1	0.07	0	0.13	0.12	0.08	0.06	0.07	0.07	0.14	0.1	0.42	0.29	0.08	0	0	0	0	0	0.06
ENSMUSG00000009596	0.07	0.2	0.25	0.06	0.58	0	0.65	0.15	0.82	0.72	0.32	0	0.06	0	0.06	0.12	0.11	0.06	0.07	0	0.08	0.12	0.23	0.08	0.23	0.35	0.42	0.36	0.17	0.37	0.14	0	0	0	0	0	0.12
ENSMUSG00000009614	3.8	3.2	2.67	2.71	5.65	3.46	3.81	8.92	13.39	9.06	7.94	1.21	2.56	2.99	2.38	2.16	6.71	6.51	6.53	6.72	7.01	7.37	7.68	6.78	9.34	4.02	2.62	5.14	2.98	2.92	2.13	8.55	11.85	3.61	13.06	3.73	5.9
ENSMUSG00000009621	4.99	6.68	5.87	5.82	5.13	6.15	6.08	6.52	6.18	11.42	7.1	1.99	2.04	1.93	2.26	3.05	4.79	6.17	5.84	5.5	5.7	6.12	5.85	5.38	5.39	12.53	9.65	8.91	10.26	9.19	8.72	1.22	3.92	4.72	3.78	3.38	8.45
ENSMUSG00000009628	0.08	0.16	0.05	0.14	0.04	0.11	0	0.26	0.42	0.71	0.66	0.12	0.01	0.23	0.15	0.13	0.21	0.31	0.25	0.16	0.27	0.15	0.18	0.23	0.17	0.07	0.14	0.05	0.49	0.9	0.1	0	0	0	0	0.06	0.1
ENSMUSG00000009630	161.82	142.4	147.74	153.23	152.31	159.7	139.97	102.72	103.23	112.16	107.5	211.94	171.19	218.98	199.52	194.89	108.72	111.22	102.57	115.37	106.78	99.82	104.66	106.1	105.34	171.42	163.78	183.36	212.91	219.31	186.68	61.2	64.81	59.43	62.37	61.76	90.83
ENSMUSG00000009633	9.17	11.26	9.8	10.02	17.69	17.32	20.88	9.66	9.93	11.53	10.15	6.59	7.13	2.69	6.75	6.25	6.37	5.74	6.04	5.58	6.28	7.92	9.44	8.9	10.22	4.84	4.29	3.02	3.64	2.81	2.45	1.77	3.13	8.16	2.8	0	1.96
ENSMUSG00000009640	68.03	62.82	67.73	64.42	56.9	40.17	47.53	31.02	29.95	36.85	28.41	67.62	70.67	63.02	64.24	63.44	26.19	21.14	24.44	28.28	26.66	26.31	28.85	23.96	27.2	24.91	23.69	23.86	30.28	27.29	27.26	9.82	3.53	9.43	8.29	12.26	9.05
ENSMUSG00000009646	0	0.05	0.19	0.06	0.31	0	1.42	0	0	0	0.32	0	0	0	0.09	0	0.09	0.23	0	0	0	0.06	0	0.06	0	0	0	0	0.12	0	0.23	0	0	0	0.14	0	0.18
ENSMUSG00000009647	19.63	20.02	19.23	21	15.56	14.25	17.35	18.45	21.85	24.71	23.99	23.36	26.27	24.83	23.16	26.79	20.86	20.27	19.01	21.77	18.12	18.32	19.81	19.07	18.18	80.02	68.48	70.24	123.49	141.6	122.75	18.58	20.79	18.59	19.43	17.69	37.72
ENSMUSG00000009654	0.03	0.33	0.38	0.16	0	0	0	0.06	0	0.12	0.32	0.17	0.05	0	0.36	0.54	0.09	0	0.2	0.35	0.27	0.12	0	0.12	0.22	0.29	0.14	0.03	0.07	0.06	0.1	0	0	0	0	0	0
ENSMUSG00000009670	0	0.01	0.07	0.02	0.1	0	0.11	0.37	0.14	0.05	0.26	0.05	0.03	0	0	0	0.09	0.14	0.16	0.08	0.1	0.11	0.17	0.19	0.1	0.03	0.22	0	0	0.19	0.03	0	0	0	0	0	0
ENSMUSG00000009681	55.84	58.39	63.72	71.48	26.09	25.3	28.32	37.47	43.33	39.75	41.8	17.35	29.48	20.05	24.84	26.39	34.91	28.69	34.46	32.87	35.98	35.65	35.21	29.43	35.63	123.77	111.4	114.86	76.79	79.4	75.43	34.8	32.21	32.02	39.16	31.96	43.09
ENSMUSG00000009687	2.12	1.95	1.78	1.96	5.6	3.79	7.04	19.52	13.07	16.24	15.24	4.5	6.26	6.21	5.66	5.44	14.49	16.52	15.32	12.37	14.27	12.06	17.12	13	10.78	6.46	3.32	10.79	7.11	6.06	5.61	23.05	0.25	12.94	7.75	3.69	8.59
ENSMUSG00000009731	6.12	5.33	5.87	6.29	4.84	4.87	5.95	5.65	6.15	5.49	6.15	3.86	4.53	3.49	4.25	4.65	5.23	4.98	4.93	5	5.49	5.17	5.21	4.46	5.09	28.72	24.96	23.57	35.99	30.03	28.46	6.46	2.44	3.09	4.05	5.74	15.24
ENSMUSG00000009733	10.26	10.02	12.11	11.2	10.56	9.37	9.88	13.03	14.81	11.95	12.47	10.09	11.67	9.38	9.95	11.48	9.54	10.07	9.83	11.15	10.75	10.51	10.23	10.41	10.52	19.24	17.96	20.88	25.32	24.17	24.46	4.4	6.56	5.52	6.09	9.46	8.2
ENSMUSG00000009734	0.43	0.6	0.52	0.54	0.27	0.19	0.18	0.85	0.61	0.47	0.88	0.74	0.73	0.88	0.72	0.57	0.84	0.94	0.81	0.95	0.89	0.89	0.81	0.69	0.97	3.27	3.03	2.35	3.02	3.39	3.67	0.52	3.63	1.01	3	2.21	2.27
ENSMUSG00000009739	26.45	28.77	31.18	31.76	39.29	26.95	32.95	38.34	40.63	41.33	43.05	28.56	41.22	30.53	33.47	35.56	36.19	32.14	37.69	36.44	38	37.36	34.77	33.12	37.37	24.51	27.46	28.18	20.46	22.15	20.61	26.76	28.46	20.63	24.34	27.61	22.04
ENSMUSG00000009741	21.19	19.93	20.14	21.03	18.25	17.06	22.19	27.38	27.25	30.38	30.1	19.79	22.34	21.65	21.89	20.36	21.96	23.34	21.57	22.9	21.96	22.14	23	21.06	20.34	27.72	24.33	21.24	30.85	41.23	34.47	4.87	6.86	6.71	13.21	13.03	16.39
ENSMUSG00000009772	1.06	0.87	1.03	1.23	0.67	1.74	0.87	1.17	1.54	1.35	1.25	0.86	0.63	0.77	0.53	0.74	0.86	1.18	0.75	0.45	0.89	0.97	0.94	0.86	0.82	1.67	0.61	1.05	0.91	0.49	0.58	0.39	1.48	0.6	0	0.54	0.23
ENSMUSG00000009828	4.11	3.86	3.9	3.57	4.85	4.68	4.01	9.68	7.64	11.5	8.3	4.59	4.98	4.67	5.24	5.9	8.78	8.61	7.76	9.84	9.58	9.74	7.48	8.38	8.74	11.34	8.31	6.35	17.74	28.32	22.01	3.37	7.5	2.77	10.01	8.63	11.3
ENSMUSG00000009863	427.84	459.11	434	447.81	397.66	365.95	379.75	212.39	228.88	238.83	226.62	396.22	419.91	364.04	391.54	389.64	187.34	162.47	162.2	155.04	181.15	184.33	198.73	186.18	193.75	142.54	148.47	168.82	120.12	128.87	109.71	108.56	95.24	94.57	119.08	90.94	92.77
ENSMUSG00000009876	6.23	3.62	2.48	3.83	30.84	20.09	21.56	1.73	1	3.49	4.22	1.5	0.77	0.69	1.58	2.44	2.78	2.59	3.48	3.87	3.14	2.67	5.09	3.85	4.26	1.15	0.57	0.67	1.38	0.73	0.9	0	6.6	5.98	2.26	0	0
ENSMUSG00000009894	627.65	582.39	663.58	700.73	485.05	507.06	504.7	424.46	449.48	444.5	451.84	599.51	691.25	574.6	667.23	728.5	367.82	350.77	386.11	406.39	405.94	367.29	397.46	358.9	386.7	171.3	172.23	177.37	216.8	225.67	171.47	176.45	114.45	128.96	175.28	145.52	128.03
ENSMUSG00000009900	0	0.03	0	0	0	0	0	0	0	0.03	0	0.02	0	0	0	0	0.01	0	0.01	0	0.03	0	0.02	0.02	0	0	0	0	0	0	0	0	0	0	0	0	0
ENSMUSG00000009905	11.69	10.31	11.4	11.04	17.37	17.95	15.17	13.55	13.43	10.3	11.9	10.04	10.12	8.8	10.18	10.31	11.54	12.78	11.04	12.98	11.78	11.3	10.8	11.36	11.52	37.21	36.09	36.55	49.87	47.34	45.97	16.17	13.5	13.01	13.96	23.51	17.98
ENSMUSG00000009907	37.91	33.98	36.9	39.86	43.57	31.73	40.63	27.61	38.99	30.15	32.43	46.08	43	36.66	43.28	43.24	30.32	29.83	33.69	40.13	30.49	31.16	27.42	28.62	28.07	50.92	41.46	39.1	78.64	77.21	89.82	24.82	23.6	34.08	16.29	11.24	37.19
ENSMUSG00000009927	483.64	484.65	455.95	432.88	494.81	474.37	456.19	477.28	441.24	439.53	452.08	644.14	483.19	677.23	583.94	524.88	457.54	458.73	407.15	469.19	423.64	396.77	442.27	489.42	472.65	95.75	91.15	85.57	65.3	68.81	55.73	99.3	111.17	119.93	90.11	138.24	92.88
ENSMUSG00000009941	0.05	0.09	0.16	0.07	0	0	0.41	0.15	0	0.07	0.05	0.04	0.04	0.07	0.19	0.03	0.12	0.13	0.05	0.3	0.08	0.05	0.09	0.12	0.09	0	0	0.17	0.04	0	0	0	0	0	0	0	0
ENSMUSG00000009995	37.46	39.86	40.8	35.34	42.54	46.95	29.51	38.01	39.23	40.08	44.98	41.28	36.17	41.71	39.99	45.85	31.11	33.91	31.66	39.68	30.59	35.21	35.3	34.47	32.59	14.15	11.64	15.31	12.77	13.52	9.62	9.23	9.68	19.68	13.3	35.67	13.91
ENSMUSG00000010021	1.26	1.73	1.55	1.01	1.23	0.7	1.53	2.87	4.43	2.54	6.1	1.74	1.25	0.66	1.46	1.41	2.27	1.79	2.51	3.48	2.78	1.75	2.35	2.82	2.95	2.56	1.44	1.71	1.21	2.39	2.04	0	0.52	0.59	2.44	2.33	0.75
ENSMUSG00000010025	39.37	34.38	42.46	42.73	48.73	30.46	36.09	45.4	47.47	45.24	50.7	34.27	35.3	44.28	37.7	41.36	38.12	41.05	36.48	49.61	42.01	39.93	38.77	37.94	40.07	42.48	40.55	42.18	51.71	58.08	59.39	20.67	27.82	24.32	25.3	23.1	39.23
ENSMUSG00000010044	4.53	5.92	4.7	4.51	1.32	3.01	5.38	3.29	5.85	4.18	3.48	2.61	4	3.63	3.57	3.15	3.1	2.54	2.3	4.79	2.5	3.25	3.52	2.39	3.15	3.42	2.36	2.68	3.46	2.83	2.03	3.03	0	0.1	2.72	0.17	0.78
ENSMUSG00000010045	28.2	29.53	28.24	29.2	34.94	37.62	45.17	25.75	26.32	31.9	25.9	25.98	31.78	20.94	25.42	28.7	25.18	20.23	23.01	20.36	23.31	22.89	28.06	23.76	27.12	21.04	15.46	15.95	20.31	17.51	20.12	10.79	8.59	6.06	10.56	7.52	9.5
ENSMUSG00000010047	8.45	9.63	8.4	8.48	10.61	7.33	10.31	8.7	9.62	9.69	7.73	4.93	6.05	3.66	4.39	5.39	6.15	4.66	5.59	4.48	5.5	4.92	6.99	6.25	7.21	4.4	4.33	4.06	4.41	2.67	2.52	16.47	3.32	2.05	0.96	8.64	1.08
ENSMUSG00000010048	9.3	8.87	9.06	10.25	12.77	11.51	7.85	8.33	7.68	6.45	8.77	8.33	9.29	11.64	7.34	6.38	8.49	5.22	7.2	5.18	5.86	7.47	6.44	7.17	8.18	4.89	5.98	6.06	3.73	4.62	6.45	3.7	1.68	4.33	6.17	6.09	1.46
ENSMUSG00000010051	0.74	0.65	0.82	0.51	2.01	0.49	4.11	4.49	5.27	5.4	7.84	0.26	0.37	0.19	0.17	0.16	3.97	4.02	4.56	4.58	3.7	5.14	3.49	2.96	4.63	3.91	2.09	0.68	1.56	1.46	1.54	2.62	0.92	2.64	4.28	8.08	2.28
ENSMUSG00000010054	105.52	101.55	102	106.01	123.95	115.48	116.3	78.44	77.53	76.82	73.12	128.49	121.33	131.08	133.39	134.27	89.49	85.53	81.17	84.23	81.49	82.2	90.76	89.09	91.36	109.24	92.82	105.54	126.19	134.23	129.99	34.37	37.24	53.51	27.21	38.26	60.74
ENSMUSG00000010057	54.4	46.97	53.95	66.23	47.35	48.81	50.71	39.71	46.37	46.49	43.03	45.88	52.72	39.08	48.85	52.29	34.24	31.6	34.88	35.44	34.94	31.7	36.46	31.18	33.26	22.15	21.11	26.36	21.96	19.21	17.67	10	9.39	14.74	7.58	10.63	18.4
ENSMUSG00000010064	2.37	5	4.43	3.85	11.26	8.44	13.41	57.7	53.16	80.48	67.39	3.2	3.89	3.56	3.59	3.8	53.85	47.01	48.9	51.13	57.59	56.83	54.68	49.68	56.84	42.41	39.59	46.1	29.45	37.54	36.69	29.96	25.17	41.64	67.77	63.09	32.76
ENSMUSG00000010066	60.35	60.12	55.51	59.77	121.42	122.14	106.53	44.75	41.58	36.4	36.89	7.95	8.95	6.78	7.97	10.62	31.41	29.01	34.34	37.27	37.27	34.23	34.39	30.19	30.31	81.17	71.63	78.82	31.19	34.45	29.34	20.12	21.65	18.8	28.69	28.85	25.38
ENSMUSG00000010067	19.73	20.61	21.48	19.13	18.21	20.48	13.19	12.54	16.21	18.05	14.31	17.92	20.17	21.02	21.39	19.75	13.75	14.9	13.6	12.74	13.28	14.55	15.82	13.27	17.37	4.38	3.17	2.66	5.86	3.08	3.25	12.37	2.61	3.59	1.48	5.9	3.59
ENSMUSG00000010080	3.99	4.48	4.28	4.16	9.52	10.8	10.16	5.5	5.44	5.21	6.09	7.87	9.17	7.77	8.54	9.05	4.6	4.73	4.88	4.6	4.57	5.03	5	5.07	5.31	4.49	5.42	3.91	5.57	7.11	6.37	13.78	4.05	1.54	4.18	3.03	4.33
ENSMUSG00000010086	88.44	85.41	102.89	115.82	86.74	78.92	98.69	134.32	159.22	158.99	155.16	161.27	235.36	144.16	176	183.75	107.29	94.41	84.46	94.26	103.55	108.81	121.04	99.83	103.85	49.27	44.98	45.8	63.54	63.83	64.02	35.91	34.86	38.73	34.47	38.5	34.35
ENSMUSG00000010095	69.32	72.42	88.59	69.94	102.86	93.91	77.87	125.24	152.7	221.94	167.01	106.64	108	80.98	95.06	99.41	107.14	102.01	127.55	142.39	126.36	112.35	117.71	97.58	115.51	103.24	106.07	102.05	169.05	146.31	145.98	56.36	51.22	86.11	80.78	97.96	86.83
ENSMUSG00000010097	138.04	157.26	135.84	147.26	134.11	121.79	165.22	98.28	98.54	109.82	108.55	143.29	148.64	157.94	156.92	148.02	84.11	87.22	72.56	85.47	92	83.68	97.78	90.64	99.61	95.84	110.55	102.31	127.38	115.05	111.65	31.04	37.02	35.3	31.53	25.64	53.5
ENSMUSG00000010110	56.01	52.97	50.07	52.43	51.95	52.74	47.34	47.05	59.21	55.97	73.21	62.73	62.47	55.04	58.97	52.05	40.78	41.9	40.18	43.75	42.42	42.04	38.93	40.63	39.82	46.6	39.28	48.54	56.69	54.67	57.89	21.94	24.15	13.97	25.48	11.53	17.63
ENSMUSG00000010122	0.06	0.17	0.08	0.11	0.62	0.54	1.38	0.85	1.66	0.89	0.78	0.1	0.09	0.04	0.2	0.26	1.69	1.67	1.94	1.9	1.27	0.94	1.96	0.96	1.05	0.33	0.44	0.52	0.51	0.32	0.17	0	0	0.76	1.82	7.35	2.07
ENSMUSG00000010136	2.73	1.45	2.31	2.02	0	0.33	1.68	1.19	1.6	2.22	1.54	1.8	0.69	0.41	0.87	1.18	1.66	1.67	1.79	2.78	1.15	2.08	1.8	1.23	1.18	0.28	1.17	0.97	0.22	0.48	0.41	0	0	0	0.13	0	0.16
ENSMUSG00000010142	0.23	0.55	0.2	0.24	0.87	0.33	0.29	1.68	1.45	0.57	0.9	0.05	0.13	0.32	0.11	0.05	1.15	1.14	0.83	1.32	1.37	1.31	1.14	1.25	1.37	1.05	0.36	1.62	1.51	0.41	1.17	0	0.34	0.28	0	0	0.05
ENSMUSG00000010154	17.73	20.78	19.37	19.17	15.3	14.81	19.43	18.37	16.6	17.67	15.52	11.32	15.01	10.2	13.75	15.56	11.66	9.59	11.12	7.99	13.24	12.37	15.04	12.15	15.05	25.83	19.24	20.6	19.51	19.83	22.14	9.79	9.76	10.41	7.24	13.06	13.11
ENSMUSG00000010175	2.76	2.89	3.73	3.49	4.72	4.01	4.09	7.34	10.06	9.9	10.68	4.41	5.09	4.9	4.38	5.07	8.55	8.18	8.27	9.82	9.2	8.84	6.85	7.42	7.29	10.32	10.12	8.86	23.76	22.71	22.15	6.01	8.93	8.64	12.37	10.78	13.25
ENSMUSG00000010205	14.75	15.71	13.42	14.5	8.57	10.7	12.95	15.58	15.98	18.29	19.19	11.24	16.96	11.77	13.86	13.67	13.84	11.21	12.27	9.71	13.38	14.37	15.96	11.57	15.06	26.43	24.18	24.79	32.97	29.15	31.43	13.32	8.84	9.68	9.19	13.74	12.18
ENSMUSG00000010277	106.31	86.74	100.55	111.34	101.76	88.6	103.46	88.23	114.56	92.35	107.76	64.57	79.49	55.63	85.15	85.36	96.98	114.95	101.44	111.65	101.52	100.36	99.1	97.41	100.95	84.19	107.24	96.48	83.56	102.11	84.49	59.77	51.98	47.34	60.27	45.28	50.92
ENSMUSG00000010290	27.05	23.58	22.5	20.13	20	22.03	19.4	17.15	19.75	19.25	21.89	20.48	20.85	23.51	21.98	20.43	21.02	21.4	19.4	23.85	20.06	20.13	18.94	20.39	18.69	23.21	18.71	18.88	28.68	33.57	28.75	7.79	3.89	5.29	7.28	12.35	14.63
ENSMUSG00000010307	13.03	13.33	13.76	15.34	12.52	13.17	11.84	19.83	15.27	17.49	16.73	18.58	18.39	16	15.47	13.93	17.35	14.29	13.81	13.4	13.76	15.42	17.85	15.07	17.04	7.97	8.21	7.69	10.03	8.28	8.26	6.73	2.41	6.82	2.58	2.52	2.86
ENSMUSG00000010311	1.24	1.63	1.55	1.59	2.25	1.76	2.63	3.17	2.4	1.99	1.75	1.22	1.67	1.49	0.71	1.27	2.13	1.06	0.9	1.78	1.3	1.39	1.69	1.02	1.73	2.65	1.9	1.35	1.31	1.95	2.07	0	0	0.8	2.43	1.88	0.51
ENSMUSG00000010342	1.5	1.27	1.72	2.37	0.82	1.69	1.15	1.22	0.67	0.53	0.88	1.04	0.75	0.9	1	1.25	0.63	0.51	0.85	0.43	0.63	0.82	0.96	1.08	0.61	0.38	0.56	0.97	0.54	0.59	0.67	2.64	0.23	3.29	1.08	5.67	0.24
ENSMUSG00000010358	0.56	0.81	1.07	1.17	0.49	1.09	0.46	2.96	2.94	2.79	2.58	1.31	1.54	0.62	0.82	0.91	1.29	1.95	2.25	2.1	2.38	2.17	2.22	2.25	2.28	1.04	1.11	1.37	1.26	0.63	0.81	0.12	4.41	1.05	0	1.38	1.63
ENSMUSG00000010362	2.47	2.19	1.18	1.72	2.52	4.72	4.51	5.43	6.78	3.31	4.39	1.39	0.63	1.41	1.29	1.15	4.4	3.57	3.41	6.65	4.08	3.09	4.33	4.32	5.29	1.38	1.48	2.76	0.73	1.46	1.06	4.99	0	0.34	0.79	2.29	0.65
ENSMUSG00000010376	604.1	641.19	584.84	556.02	649.74	664.54	621.89	304.3	299.16	309.89	275.71	730.59	608.65	735.78	726.39	691.94	285.03	300.85	306.46	292.79	293.75	301.01	331.12	321.99	316.38	85.92	92.05	110.24	84.59	74.4	59.15	85.76	81.36	79.12	92.82	107.79	55.56
ENSMUSG00000010392	29.25	25.68	26.08	25.66	23.47	22.26	24.96	23.51	27.56	24.78	25.84	23.68	24.83	24.17	24.06	24.19	23.88	24.84	22.65	25.86	24.56	23.96	22.53	22.5	22.54	138.99	108.02	104.01	162.74	159.7	184.21	36.7	42.03	62.59	40.24	78.04	87.87
ENSMUSG00000010406	86.82	117.28	92.28	92.72	61.95	68.1	97.85	80.47	77.62	69.72	79.34	54.47	70.25	71.81	62.41	67.86	51.81	40.53	39.44	25.75	47.96	48.94	54.54	50.62	60.65	35.73	40.29	39.06	19.5	21.35	21.98	38.63	51.75	20.82	20.16	51.03	19.55
ENSMUSG00000010435	0	0	0	0	0	0	0	0	0	0	0	0	0	0	0	0	0	0	0	0	0	0	0.09	0	0	0	0	0	0	0	0	0	0	0	0	0	0
ENSMUSG00000010453	33.01	30.85	32.56	35.83	27.44	31.39	29.73	41.36	46.34	41.86	46.19	23.21	29.18	25.53	26.11	29.66	31.61	33.57	33.11	36.1	35.96	33.96	35.79	31.92	32.53	71.55	46.04	54.06	60.67	52.91	56.67	26.04	22.1	19.39	16.56	15.99	26.06
ENSMUSG00000010461	1.52	1.57	1.99	1.89	1.68	1.52	2.12	1.04	1.18	1.26	1.04	0.16	0.03	0.26	0.14	0.1	0.98	0.87	1.03	1.02	0.84	1.08	1.11	0.91	1.01	3.51	4.65	4.29	1.64	1.22	2.16	0.75	0.85	0.24	1.21	1.17	1.72
ENSMUSG00000010476	3.63	3.13	3.25	2.8	13.23	10.9	11.51	3.99	5.9	3.03	4.45	3.89	2.96	3.79	4.97	6.6	3.61	4.24	4.21	5.07	5.53	4.93	4.1	4.27	4.97	6.41	6.2	4.04	14.22	15.97	13.7	4.18	2.06	3.5	4.26	2.56	4.21
ENSMUSG00000010492	0.46	0.25	1.9	0.13	0	0.61	0.06	1.72	0.83	1.89	0.72	0	0.16	2.05	0.03	0.15	1.31	0.62	1.28	1.91	0.78	0.82	0.8	1.48	0.6	3.86	1.51	1.59	0.84	0.91	2.6	0.63	0.55	0.35	0	6.33	2.95
ENSMUSG00000010505	5.14	5.15	5.47	5.76	12.42	15.54	7.4	8.33	13.21	11.43	12.24	6.42	7.1	7.36	8.61	6.69	9.08	8.74	6.75	11.22	8.87	8.32	9.03	9.17	6.89	8.67	6.74	9.7	16.12	14	12.21	16	3.78	7.4	9.49	15.01	6.97
ENSMUSG00000010517	25.22	20.06	23.53	24.4	24.16	19.85	17.72	15.43	20.71	19.79	16.51	21.58	21.72	27.02	24.78	24.7	17.03	16.36	16.97	22.4	18.26	19.2	16.65	15.88	17	55.24	46.75	50.22	61.97	70.66	58.23	32.29	15.03	16.77	15.86	13.86	23.9
ENSMUSG00000010529	0.57	0.28	0.12	0.41	0.28	0.48	0.92	3.63	1.36	0.96	0.61	0.05	0.17	0.4	0.17	0.23	1.25	1.76	1.25	2.37	1.41	0.76	1.48	1.27	1.65	0.94	1.91	1.49	0.96	2.41	1.96	1.11	0.55	0.72	0	2.31	0.92
ENSMUSG00000010538	4.02	2.75	3.17	2.42	2.24	0	0	3.47	4.27	4.01	3.56	5.89	5.46	4.93	5.25	3.53	3.41	2.89	3.62	2.43	3.56	2.55	3.09	3.54	3.28	1.08	1.34	1.97	1.4	1.02	2.43	0	4.81	1.62	0	0	0.24
ENSMUSG00000010554	22.2	17.93	18.05	18.24	16.5	19.45	18.26	16.29	16.26	14.33	18.09	11.09	11.52	14.91	13.92	12.21	12.09	11.87	14.62	13.68	13.75	15.02	13.81	11.65	11.46	23.42	19.52	22.99	28.56	33.55	26.72	6.45	6.71	8.29	6.27	7.16	9.87
ENSMUSG00000010592	3.32	2.62	2.3	2.93	0.56	0.58	0.12	2.22	2.12	1.6	2.02	1.74	1.4	3.22	2.13	1.36	2.43	2.18	1.47	2.04	1.57	2.28	1.65	2.06	2.15	0.27	0.58	0.44	0.55	0.46	0.57	0	0	0.24	1.13	0	0.93
ENSMUSG00000010601	0.06	0.09	0.24	0.03	0	0	0.26	0.42	0.77	0.2	0.26	0.3	0.44	0.32	0.3	0.31	0.17	0	0.13	0.06	0.11	0.11	0.22	0.18	0.14	0	0.11	0	0.2	0.12	0.34	0	0	0.2	0.48	0.1	0.1
ENSMUSG00000010607	53.99	63.05	47.14	46.6	42.41	44.95	75.26	44.46	44.92	47.41	35.43	37.73	56.74	31.36	46.73	40.16	33.34	25.15	25.17	20.08	28.1	33.04	38	31.09	45.2	66.4	53.14	50.2	58.21	60.59	55.85	27.89	21.56	25.19	23.89	17.15	36.96
ENSMUSG00000010608	40.26	31.34	34.79	33.88	35.44	34.68	28.97	43.69	62.07	61.02	61.22	47.69	46.35	44.88	43.14	41.91	36.45	45.68	35.67	42.3	40.16	46.7	35.06	35.18	31.6	65.55	73.52	61.69	79.28	72.84	81.1	21.47	17.71	23.59	22.98	17.19	45.09
ENSMUSG00000010609	24.25	23.38	22.97	22.22	41.14	37.86	41.12	17.07	19.84	22.82	19.38	16.86	21.56	14.79	20.78	20.94	15.32	14.6	16.84	16.04	17.24	16.03	18.35	16.4	15.37	20.08	17.11	18.3	19.08	20.7	23.2	5.56	9.19	11.07	8.03	13.51	11
ENSMUSG00000010651	0.6	1.4	1.16	0.59	1.53	0	0.42	0.32	0.68	0.91	0.2	1.12	1.04	0.41	1.35	2.16	0.68	0.61	0.57	0.4	0.71	0.57	0.79	0.58	1.15	0.1	0.45	0	0	0.11	0.05	0	0	0.52	0	0	0
ENSMUSG00000010660	2.26	1.52	1.96	1.57	1.37	1.29	2.61	5.39	5.4	5.39	5.96	2.89	4.2	1.52	2.83	2.85	3.7	3.54	3.19	3.83	3.9	3.83	4.85	3.68	3.97	3.09	2.47	2.57	3.16	3.77	3.83	2.3	3.21	2.9	3.41	0.43	2.27
ENSMUSG00000010663	44.67	46.26	47.67	48.05	55.76	55.73	60.34	164.23	168.02	177.33	173.61	37.78	37.99	32.99	37.24	39.31	151	152.96	153.9	165.14	167.32	156.11	161.31	150.76	158.35	65.82	66.93	68.6	57.54	64.63	60.47	78.28	90.14	72.17	89.13	96.3	63.36
ENSMUSG00000010721	17.07	15.45	16.1	16.87	16.03	19.31	15.18	18.8	16.43	22.56	19.39	16.8	15.66	21.3	16.94	15.65	17.1	17.36	16.49	22.8	18.28	18.28	18.57	15.44	14.5	37.88	34.23	37.7	54.74	70.77	59.28	6.05	20.33	15.06	30.75	16.54	32.87
ENSMUSG00000010751	2.97	2.67	3.04	2.01	1.68	1.87	1.37	2.01	5.44	5.32	4.02	1.62	2.82	2.23	2.14	2.69	3.27	3.77	3.5	3.45	3.67	3.17	2.56	4.43	3.68	3.29	3.31	3.19	4.02	3.81	3.5	5.52	1.89	0	0.29	2.61	2.13
ENSMUSG00000010755	35.16	38.65	53.61	46.8	29.35	46.69	26.94	27.62	51.83	58.43	39.17	50.82	47.52	55.1	51.87	55.5	22.25	24.49	24.69	21.35	24.74	23.66	24.66	21.09	22.8	51.29	34.57	41.93	46.63	56.65	42.61	22.25	9.11	12.37	15.74	22.87	17.97
ENSMUSG00000010760	0	0	0	0	0	0	0	0	0	0	0	0	0	0	0	0	0	0	0	0	0	0	0	0	0	0	0	0	0	0	0	0	0	0	0	0	0
ENSMUSG00000010796	0	0	0	0	0	0	0	0	0.13	0	0.07	0.04	0	0	0	0.04	0	0	0	0	0	0	0	0	0.07	0	0	0	0	0	0.14	0	0	0	0	0	0
ENSMUSG00000010797	7.17	7.22	6.16	6.88	0.29	0.63	0.97	2.37	1.85	1.91	1.51	1.76	1.53	2.43	2.03	2.18	2.19	1.62	1.73	1.72	1.84	1.77	1.86	1.68	1.69	2.3	2.92	2.42	1.91	1.83	2.18	1.83	0	0.63	0.79	0	1.15
ENSMUSG00000010803	227.48	196.66	216.17	231.51	582.75	625.84	480.79	223.34	260.02	181.88	210.54	195.93	182.44	209.71	191.4	185.04	241.42	232.28	205.49	267.71	227.53	230.35	202.23	219.35	202.27	250.79	221.93	201.48	456.97	469.19	385.16	113.84	121.53	141.25	218.91	175.76	195.62
ENSMUSG00000010825	5.12	4.14	3.13	5.25	25.25	19.29	20.69	7.26	11.08	6.74	7.63	0.97	1.8	0.75	0.93	1.34	6.85	4.99	5.63	6.41	6.87	4.86	5.83	4.64	4.97	8.78	7.86	7.96	8.2	5.99	5.28	12.21	6.29	12.63	6.48	5.24	2.76
ENSMUSG00000010830	0	0.15	0.05	0	0	0	0.52	1.36	1.16	0.58	0.96	0.23	0	0	0	0.05	0.62	1.08	0.73	1.06	0.81	0.78	1.07	0.67	0.7	0	0.06	0.28	0.07	0.18	0.06	0	0	0	1.84	0	0
ENSMUSG00000010841	0	0	0	0	0	0	0	0	0	0	0	0.11	0	0	0	0	0	0.26	0.17	0	0	0	0	0	0.19	1.41	0	0	0	0.74	0.4	0	0	0	0	0	0
ENSMUSG00000010911	38.59	33.52	31.88	33.8	74.38	84.31	63.27	18.89	19.82	30.84	23.65	25.39	26.7	34.02	28.77	27.98	16.49	22.38	20.88	18.24	15.77	22.96	22.19	19.87	20.39	10.16	15	14.48	13.62	13.38	10.9	0	9.24	6.48	3.06	13.71	4.94
ENSMUSG00000010914	59.25	54.71	61.23	63.34	67.33	83.52	61.69	40.29	39.35	53.46	45.56	53.32	55.1	52.21	56.79	59.06	39.47	36.71	37.35	41.49	39.51	37.24	35.38	36.29	37.17	66.9	56.68	54.37	96.55	108.16	94.74	16.93	17.33	11.34	29.8	24.41	40.28
ENSMUSG00000010936	25.36	26.39	27.95	25.7	30.04	28.96	25.56	18.49	20.7	23.9	22.13	19.37	23.36	16.01	21.24	20.96	17.63	16.36	17.56	18.01	19.5	19.55	21.23	17.85	20.34	25.61	28.02	28.55	23.85	26.44	23.09	12.88	11.65	12.99	11.75	11.2	11.48
ENSMUSG00000011008	0.61	0.13	0	0	0	0	0	0.07	0	0.03	0	0	0	0	0	0	0.04	0.02	0.03	0	0.09	0.02	0.11	0.04	0	0.53	0.1	0	0	0	0	0	0	0	0	0	0
ENSMUSG00000011034	1.53	1.29	1.04	1.67	13.7	10.12	9.08	0.62	0.84	0.37	0.97	0.2	0.11	0.14	0.25	0.13	0.89	1.41	0.83	1.84	1.06	0.96	1.05	1.16	0.7	0.9	0.74	0.56	0.3	0.37	0.19	0.44	0.74	0.59	0.03	0.22	0.23
ENSMUSG00000011052	0	0	0.19	0.16	0	0	0	0.91	1.22	0.21	0.32	0.17	0.17	0	0	0	0	0	0.1	0	0.12	0	0.18	0.23	0.34	0	0	0	0	0.22	0.47	0	0	0	0	0	0
ENSMUSG00000011096	27	33.11	24.54	28.07	25.88	21.3	33.78	33.52	34.46	34.05	29.97	29.22	35.97	24.81	28.35	30.45	21.43	17.28	17.59	14.19	19.67	18.22	25.65	19.76	24.86	32.66	33.81	34.44	37.63	31.28	41.99	26.75	30.96	29.28	14.39	17.78	21.1
ENSMUSG00000011114	66.85	64.04	69.87	70.46	58.39	57.69	47.16	46.61	48.49	52.78	49.28	118.81	111.79	106.47	117.22	112.24	38.59	36.15	40.18	42.21	39.93	40.48	38.81	32.52	38.41	55.07	54.06	51.78	72.95	69.89	66.36	19.11	26.7	22.88	27.71	27.93	27.75
ENSMUSG00000011118	0	0	0	0	0	0	0	0	0	0.06	0	0.03	0.03	0	0.05	0.12	0	0.02	0.03	0	0.08	0	0	0	0.02	0	0	0	0.17	0	0	0	0	0	0	0	0.05
ENSMUSG00000011148	47.49	52.29	56.4	53.88	57.16	49.07	62.01	33.87	32.55	26.5	30.88	18.13	16.64	14.17	16.87	20.95	25.6	23.98	24.4	23.92	27.29	29.33	31.01	25.06	32.59	21.91	22.83	20.43	17.61	17.84	17.3	17.94	15.5	12.52	14.08	5.15	16.64
ENSMUSG00000011154	0.64	0.64	1.22	1.21	2.91	1.62	2.04	1.77	1.18	1.48	2.6	0.56	0.08	0.13	0.39	0.23	0.81	1.51	0.92	1.52	1.46	0.98	0.93	1.12	0.85	0.67	0.54	1	0.73	0.42	0.41	0	0	0.54	0.36	0	0.42
ENSMUSG00000011158	22.5	21.41	21.07	22.16	20.06	14.65	20.48	19.54	25.64	24.99	21.1	20.31	24.15	19.26	23.04	20.01	19.53	15.72	16.12	18.18	18.02	19.34	21.04	17.71	17.75	19.18	18.27	17.69	19.62	18.92	18.49	9.63	10.84	9.57	11.16	18.37	14.12
ENSMUSG00000011171	2.3	1.05	1.25	0.9	4.23	3.3	3.7	2.02	2.38	1.62	1.92	1.34	1.58	1.54	1.58	1.76	1.77	2.04	1.63	1.75	2.16	1.68	1.99	1.68	1.6	3.19	6.1	3.25	4.05	4.43	4.52	0.31	13.85	0.92	2.32	0.48	2.6
ENSMUSG00000011179	43.54	42.87	44.64	49.33	56.29	61.84	57.68	35.25	38.49	51.67	45.38	34.91	38.8	36.89	35.63	39.4	35.37	37.99	39.09	39.38	37.68	40.86	37.54	40.23	36.97	64.02	56.11	53.2	56.31	63.48	61.06	14.9	13.72	13.88	17.92	19.66	25.61
ENSMUSG00000011254	13.27	12.9	13.12	14.97	11.6	14.01	10.56	7.52	9.67	8.83	11.67	14.45	12.82	14.11	14.19	15.49	10.94	8.82	8.78	10.95	9.77	9.47	11.88	10.6	11.24	10.18	7.86	9.93	14.97	15.14	15.07	1.88	8.39	6.13	1.22	5.93	6.84
ENSMUSG00000011256	5.35	4.63	4.7	5.58	6.88	6.2	4.76	7.76	7.7	9.89	8.81	6.58	8.23	7.02	6.56	7.23	7.78	7.64	8.65	8.92	8.47	8.08	7.92	6.88	7.19	7.7	8.07	7.4	16.5	15.31	15.01	2.79	4.28	2.95	3.54	3.62	11.28
ENSMUSG00000011257	18.21	19.77	20.86	21.65	15.97	22.25	19.66	27.9	23.37	29.62	25.07	15.26	22.87	13.58	16.09	16.96	16.58	17.49	16.13	15.66	17.21	19.18	19.03	18.59	18.98	23.94	22.22	23.89	26.21	28.04	23.35	15.1	8.56	13.12	13.53	7.95	9.28
ENSMUSG00000011263	0.73	1.01	1.11	0.47	0.6	0.65	1.5	1.26	0.74	1.3	1.39	1.04	1.6	1.19	1.12	1.83	0.86	1.06	0.67	0.55	0.93	1.13	1.2	0.91	1.4	0.36	0.21	0.28	0.09	0.42	0.16	0.08	1.59	0.56	0	0	1.06
ENSMUSG00000011267	0.22	0.64	0.92	0.48	1.96	2.81	2.9	1.94	2.83	2.1	2.42	2.11	4.32	3.25	2.9	2.46	1.76	1.49	0.62	0.97	0.63	1.36	1.91	1.38	1.47	0.11	0.16	1.09	1.01	0.93	1.12	0	0	0.19	0.37	0	1.09
ENSMUSG00000011305	0.81	0.55	0.69	0.31	0.33	0.29	0.74	0.52	1.29	0.58	0.43	0.76	0.81	0.36	0.52	0.72	0.4	0.15	0.18	0.27	0.44	0.41	0.41	0.4	0.45	0.64	0.24	0.08	0.34	0.26	0.5	0	0.11	0	0	0	0.28
ENSMUSG00000011306	74.23	66.85	71.55	67.6	57.7	67.18	62.11	38.55	42.88	45.55	41.18	81.51	88	64.48	76.7	73.63	35.74	31.63	33.57	33.75	36.08	36.48	36.07	35.24	35.96	59.22	55.14	56.62	52.51	48.96	50.95	27.41	26.22	25.33	33.34	20.82	26.72
ENSMUSG00000011349	0	0.03	0.18	0.04	0	0	0	0	0	0.1	0	0	0.04	0	0	0	0	0	0	0	0	0	0.04	0	0	0	0.05	0	0	0.1	0	0	0	0	0	0	0
ENSMUSG00000011350	0	0	0	0	0	0	0	0	0	0	0	0	0	0	0	0	0	0	0	0	0	0	0	0	0	0	0	0.24	0	0	0	0	0	0	0	0	0
ENSMUSG00000011382	11.8	10.92	10.98	10.14	7.93	8.08	4.79	9.74	10.29	6.08	9.1	7.14	7.22	8.57	6.52	7.6	8.71	8.66	9.19	8.25	8.79	9.14	8.76	8.5	8.6	7.76	10.51	9.93	7.29	9.3	6.16	5.72	5.26	3.59	4.57	7.42	3.94
ENSMUSG00000011427	7.09	6.33	7.03	7.79	7.38	6.73	6.59	5.47	7.17	9.96	9.73	5.98	6.61	6.75	7.16	7.2	7.76	8.18	8.79	11.32	7.64	8.11	6.7	7.33	7.39	6.54	5.74	5.22	12.42	12.46	10.55	9.88	4.99	2.11	4.2	5.01	5.15
ENSMUSG00000011463	0	0	0	0.02	0.12	0	0	0.64	0.43	0.38	0.78	0.56	0.24	0.25	0.15	0.15	0.06	0.11	0.25	0	0.08	0.12	0.1	0.19	0.09	0	0	0	0	0.06	0.03	0	0	0	0	0	0
ENSMUSG00000011486	0.49	0.33	0.18	0.55	0.58	1.19	0	1.05	1.01	0.35	1.38	0.38	0.22	0.31	0.11	0.36	0.21	0.68	0.54	0.47	0.91	0.26	1.06	0.89	0.5	0	0.14	0.13	0.08	0.15	0.08	0	0	0	0.39	0	0.12
ENSMUSG00000011589	39.89	43.72	44.23	46.18	42.98	40.59	47.35	37.59	41.5	53.16	47.78	31.86	45.21	27.59	37.95	38.04	27.68	22.97	26.62	26.63	31.32	33.96	37.8	29.79	35.91	30.01	24.79	26.2	27.19	25.12	25.24	8.1	5.8	15.95	12.17	10.28	11.84
ENSMUSG00000011632	0.1	0.1	0	0	0	0	0	0.21	0	0.3	0	0	0.08	0	0.08	0	0.09	0	0.1	0	0	0	0	0.11	0.05	0	0	0	0	0	0	0	0	0	0	0	0
ENSMUSG00000011658	18.22	16.1	12.52	13.86	10.29	6.11	12.54	16.26	19.6	17.99	18.32	11.42	13.48	6.72	12.65	13.44	11.16	11.69	10.97	9.22	13.44	13.97	12.85	12.88	13.98	10.26	6.21	10.97	7.73	8.57	7.38	6.68	27.14	9.41	21.06	20.71	22.44
ENSMUSG00000011751	41.58	43.62	39.73	45.32	33.89	29.3	42.21	41.83	52.88	47.88	50.99	20.34	35.7	18.79	25.21	26.44	24.79	19.77	19.27	17.08	23.5	26.24	30.12	23.98	30.31	59.57	50.89	53.75	43.96	41.51	44.53	22.76	28.36	28.14	27.69	30.47	30.34
ENSMUSG00000011752	773.17	823.01	887.72	930.02	819.85	931.64	878.52	550.09	570.17	537.39	571.3	670.42	710.61	688.33	729.39	792.41	492.92	497.3	475.45	494.34	509.26	510.85	515.5	495.6	531.06	210.14	203.41	218.82	211.36	195.99	164.94	213.26	146.02	173.62	188.27	173.52	164.25
ENSMUSG00000011831	14.39	12.88	14.45	14.3	13.09	13.48	12.03	24.28	22.31	25.6	25.19	15.2	16.73	19.33	15.91	17.4	19.82	20.4	18.93	22.74	19.21	21.72	18.19	19.69	18.14	23.75	32.47	25.99	29.46	48.16	39.4	18.61	18.46	37.73	43.22	33.94	31.09
ENSMUSG00000011832	63.22	67.71	68.17	68.23	65.07	51.8	61.9	67.9	62.88	76.44	69.76	42.41	56.91	36.01	42.51	49.18	54.15	52.95	60.35	60.23	60.53	62.45	61.92	54.62	58.82	101.27	87.2	104.1	114.95	112.67	109.64	66.43	45.15	79.66	65.97	50.8	72.73
ENSMUSG00000011837	67.31	72.21	58.95	69.89	49.59	44.2	50.02	28.53	28.12	34.24	33.65	69.87	77.96	58.94	63.56	63.71	29.89	25.48	28.37	25.97	33.03	30.52	31.59	31.72	34.86	16.88	15.22	15.93	15.23	12.58	15.32	7.18	8.5	8.81	2.73	5.87	14.96
ENSMUSG00000011877	72.8	87.49	91.82	100.59	82.11	73.53	108.51	150.9	147.3	153.13	139.72	60.71	113.92	58.11	71.54	85.84	125.11	93.67	104.53	89	111	132.86	141.3	118.14	153.15	168.25	155.72	174.49	199.61	195.02	181.4	100.53	110.25	94.04	160.79	125.63	130.91
ENSMUSG00000011884	7.88	9.06	8.87	9.65	17.25	13.77	20.04	59.69	58.34	51.38	51.81	5.99	5.32	6.04	6.13	6.23	49.27	55.15	55.41	48.54	62.67	58.04	63.43	55.06	73.71	17.93	19.4	17.47	10.97	11.5	11.14	14.27	20.5	13.46	15.52	21.8	19.34
ENSMUSG00000011958	15.4	11.7	13.18	13.86	19.58	18.8	22.06	15.66	15.52	21.55	19.92	14.62	15.06	14.69	16.65	12.21	16.06	17.56	15.01	22.94	17.14	18.2	15.99	16.48	15.89	18.3	19.37	15.38	31.55	23.71	27.83	9.9	7.22	11.13	14.79	19.26	20.07
ENSMUSG00000011960	8.97	8.56	10.67	11.38	11.63	13.08	7.76	13.18	12.85	12.07	12.26	7.37	8.33	7.98	10.5	8.86	11.19	10.72	10.62	12.31	11.21	10.5	9.03	10.41	8.77	35.54	32.04	31.98	50.44	58.02	48.35	20.3	29.33	20.32	42.82	36.8	28.84
ENSMUSG00000012017	0.79	0.92	1.1	0.82	0.6	0.94	0.55	0.83	0.77	0.88	0.62	0.49	0.68	0.54	0.39	0.41	0.79	0.61	0.52	0.48	0.59	0.6	0.78	0.67	0.77	0.6	0.4	0.49	0.37	0.46	0.46	0	1.25	0.09	0.1	0.69	0.29
ENSMUSG00000012042	0	0	0	0	0	0	0	0	0	0	0	0	0	0.08	0	0	0	0	0	0	0	0	0	0	0	0	0	0	0	0	0	0	0	0	0	0	0
ENSMUSG00000012076	74.72	64.32	65.53	66.25	44.03	58.9	48.43	40.27	43.77	40.6	42.53	79.41	71.02	88.7	77.34	76.98	41.98	43.15	40.08	48.51	42.49	41.5	41.89	42.06	41.65	41.22	39.31	35.52	44.87	54.24	49.27	10.61	5.11	13.1	16.39	24.2	18.81
ENSMUSG00000012114	42.12	40.15	38.3	39.39	41.01	39.79	33.98	37.69	37.36	42.2	39.95	50.05	59.96	43.51	48.08	50.44	32.39	26.04	29.31	29.26	31.48	31.23	35.43	27.9	33.34	64.78	64.83	66.12	94.37	86.93	98.02	28.32	34.19	31.89	32.67	21.96	47.69
ENSMUSG00000012117	61.13	55.01	56.92	56.34	58.93	55.15	56.84	53.62	56.95	55.22	52.78	58.19	62.19	57.34	57.3	59.49	45.8	45.95	49.61	51.98	50.59	46.95	50.5	43.85	47.96	44.9	42.86	49.55	43.62	42.8	46.08	23.74	14.52	20.11	21.62	29.97	25.38
ENSMUSG00000012123	2.21	1.61	1.97	2.13	1.06	1.29	0.78	5.03	3.99	4.6	4.15	5.91	7.74	3.9	2.91	3.23	2.83	3.12	1.09	0.93	1.51	1.76	2.07	2.02	3.46	1.34	1.2	1.01	0.66	2.28	0.62	0.66	0	0	0	0	0.17
ENSMUSG00000012126	10.84	9.62	16.48	7.76	8.6	5.92	11.94	12.05	9.66	10.08	11.58	11.88	13.27	8.33	16.62	12.86	8.66	6.76	8.35	13.79	7.81	7.82	7.04	10.42	9.4	3.06	3.45	4.07	2.59	1.58	2.79	1.02	13.91	9.5	4.24	10.09	1.74
ENSMUSG00000012187	1.24	0.89	1.56	0.63	0	0	1.6	0.94	0	0.32	0.94	0.17	0.43	0.67	0.39	1.35	0.58	1.14	0.76	1.69	0.26	0.91	0.37	0.9	0.65	0.32	0.94	0.96	0.64	0.28	0.47	0	0	0	0	0	4.13
ENSMUSG00000012211	0	0	0	0	0	0	0	0.25	0	0.23	0	0	0	0	0	0	0	0.17	0	0	0	0.06	0.1	0.04	0.06	0.79	0.07	0.26	0	0.08	0.89	0	0	1.42	2.13	0	0.46
ENSMUSG00000012282	0	0.02	0	0	0	0	0	0	0.13	0.09	0.07	0.04	0	0	0.04	0	0.02	0.13	0.02	0	0.03	0.05	0.04	0	0.02	0	0	0	0	0	0	0	0	0	0	0	0
ENSMUSG00000012296	5.5	5.57	4.28	5.49	4.82	6.36	10.06	14.72	11.43	13.71	13.52	3.27	5.76	3.3	3.93	5.12	7.4	8.85	7.88	5.69	9.98	8.09	10.81	9.22	9.02	5.51	5.88	7.58	8	5.6	6.68	4.35	5.26	3.86	3.31	5.02	2.42
ENSMUSG00000012350	0.06	0.06	0	0.13	0.39	0.17	0	0.21	0	0.1	0.47	0.27	0.34	0	0.1	0.15	0.21	0.23	0.33	0.72	0.23	0.45	0.31	0.14	0.18	0	0.17	0.27	0.17	0.2	0.14	0	4.16	0	0	0	0.22
ENSMUSG00000012396	0.07	0	0	0	0	0	0	0	0.19	0.42	0.12	0.15	0	0.07	0.04	0	0.19	0.14	0.13	0.15	0.21	0.14	0.15	0.27	0	0.55	0.13	0.21	0	0.23	0.19	2.27	0	0	0	0	0
ENSMUSG00000012405	199.48	188.06	172.47	165.1	153.31	167.54	153.8	137.07	137.91	159.24	152.68	192.89	196.47	212.39	184.81	167.8	123.34	120.53	114.66	122.21	114.35	130.62	141.44	131.04	124.57	87.71	101.13	83.62	65.05	73.49	105.73	24.22	36.8	42.65	28.09	36.49	56.17
ENSMUSG00000012422	16.27	17.31	16.53	17.04	19.06	14.04	20.37	13.86	12.86	16.81	15.23	20.22	14.99	23.27	19.18	18.87	14.1	14.81	14.67	18.01	14.76	15.29	13.3	16.15	16.59	4.53	5.72	5.08	7.83	10.45	7.42	4.81	1.29	1.74	3.01	0	5.25
ENSMUSG00000012428	0.05	0.04	0.02	0.02	0.1	0	0.12	0.16	0.07	0.64	0.27	0.08	0.08	0.04	0.06	0.04	0.2	0.26	0.22	0.3	0.24	0.29	0.13	0.25	0.28	0.08	0.1	0.07	0	0.16	0.2	0	0	0.18	0.63	1.08	0.04
ENSMUSG00000012429	8.84	6.93	5.79	6.56	5.68	5.88	5.6	4.99	5.56	6.26	6.28	7.67	5.84	7.8	6.87	7.46	5.07	6.17	4.27	5.97	5.1	5.44	4.89	5.01	4.45	4.84	3.1	3.93	5.88	8.07	4.63	2.78	1.35	0	1.13	0	2.89
ENSMUSG00000012443	0.3	0.37	0.21	0.36	0.28	0.35	0.23	0.43	0.4	1.86	0.71	0.18	0.34	0.2	0.28	0.33	0.5	0.5	0.49	0.61	0.59	0.63	0.47	0.38	0.51	0.35	0.45	0.16	0.55	1.08	0.49	0.07	0	0.16	0.4	0.31	0.35
ENSMUSG00000012483	27.62	20.74	18.5	17.84	16.65	21.13	19	15.51	13.87	14.36	12.51	21.66	16.14	26.41	18.63	19.44	9.45	12.07	10.45	13.09	11.75	11.08	11.21	12.06	12.79	7.91	8.02	7.62	10.24	8.35	7.05	0	0	3.6	3	0	3.42
ENSMUSG00000012519	0.46	0	0.11	0	0	0	0	0	0.36	0.15	0.22	0	0	0	0	0.11	0.07	0.48	0.28	0.61	0.23	0.09	0.1	0.09	0.07	0.04	0	0	0	0.15	0.05	0	0	0	0	0	0
ENSMUSG00000012520	0.06	0.14	0.05	0	0.76	0.28	0.48	0.91	1.15	0.35	0.6	0.73	0.13	0.78	0.77	0.86	0.05	0.57	0.61	0.88	0.8	0.52	0.49	0.6	0.95	0.37	0.39	0.47	0.82	1	0.86	1.87	1.01	0.33	0.29	0	0.23
ENSMUSG00000012535	49.76	43.01	48.52	50.18	44.19	43.28	40.83	45.81	45.16	50.3	51.22	53.44	51.28	53.34	50.08	52.23	42.69	44.5	42.19	47.12	41.86	43.74	45.27	37.99	39.42	36.51	38.33	34.12	57.03	63.37	59.99	19.33	11.56	12.56	14.41	19.74	19.38
ENSMUSG00000012609	31.4	33.58	32.25	39.3	141.93	123.8	114.5	33.45	39.21	32.98	28.62	15.3	16.32	17.07	18.73	16.4	27.85	29.3	31.66	37.94	33.9	31.16	32.15	30.71	28.49	36.54	29.2	26.76	24.26	32.4	25.45	23.76	19.14	17.94	21.73	39.69	21.89
ENSMUSG00000012640	6.52	4.93	6.4	6.66	6.02	10.3	7.26	9.68	12.39	11.9	11.6	5.01	4.6	6.1	5.17	5.67	9.11	9.92	8.51	11.81	8.87	10.13	8.53	9.06	7.71	5.22	6.71	5.22	11.76	9.66	14.56	0.63	9.3	12.42	1.85	3.42	10.24
ENSMUSG00000012705	0.7	1.56	0.72	0.58	0	0.68	0.01	0.22	0	0.6	0	0.43	0.38	0	0.27	0.49	0.17	0.49	0.36	0.24	0.53	0.07	0.26	0.26	0.26	1.43	1.12	1	0.42	0.18	0.08	0	0	0	0	0	0
ENSMUSG00000012777	0	0	0	0	0	0	0	0.3	0	0	0	0	0	0	0	0.06	0	0	0	0	0	0	0	0	0	0.21	0.15	0	0.18	0.05	0.06	0	0.19	0	0	0	0
ENSMUSG00000012819	0.64	0.63	0.51	0.5	0.36	0.83	0.71	1.79	1.94	1.51	1.95	0.23	0.14	0.29	0.71	0.34	0.78	0.79	0.97	0.91	1.06	1.52	1.16	0.66	1.51	1.11	1.26	0.98	0.86	0.78	1.28	1.53	0.17	1.24	2.76	0.37	1.47
ENSMUSG00000012848	346.8	402.01	404.99	384.59	403.58	392.43	435.34	368.59	358.75	449.12	377.77	349.02	392.09	373.32	361.08	334.13	336.97	294.42	292.3	281.68	309.2	330.7	386.11	357.18	408.55	85.5	92.88	95.82	68.7	60.36	66.34	72.06	58.62	95.01	94.84	55.44	82.13
ENSMUSG00000012889	0.11	0.13	0.05	0.04	0	0.19	0.12	0.17	0.11	0.16	0.06	0	0	0.12	0	0.14	0.1	0.17	0.04	0.06	0.06	0.07	0.13	0.09	0.12	0.08	0.08	0.04	0	0.12	0.06	0	0	0	0	0	0
ENSMUSG00000013033	87.32	93.5	97.3	104.46	76.85	75.3	103.96	156.24	172.84	179.59	156.14	77.46	137.08	75.23	88.01	99.18	170.02	139.51	154.67	153.76	160.81	160.06	166.79	135.15	146.32	205.69	185.39	199.03	202.45	205.94	213.3	109.8	106.38	90.47	113.41	103.24	130.11
ENSMUSG00000013076	8.05	7.95	8.61	10.02	6.18	6.68	6.31	11.03	14.59	11.36	14.69	8.12	11.93	8.07	10.75	14.32	9.53	9.4	10.93	10.25	12.03	11.9	9.95	9.45	9.49	33.79	26.65	27.52	47.51	51.65	43.48	10.72	10.97	9.56	10.13	19.92	15.56
ENSMUSG00000013083	0	0	0	0	0	0	0	0	0	0	0	0	0	0	0	0	0	0	0	0	0	0	0	0.15	0	0	0	0	0	0	0	0	0	0	0	0	0
ENSMUSG00000013089	36.29	34.46	35.3	51.74	22.99	35.69	20.93	47.24	47.48	51.65	46.7	62.87	68.33	74.19	65.56	66.91	40.36	38.75	49.94	46.07	44.66	40.99	41.88	36.71	37.87	82.78	72.72	73.56	146.87	141.03	145.72	25.77	37.31	36.94	46.06	29.15	64
ENSMUSG00000013091	0.46	0.23	0.58	0.11	0.9	1.56	1.66	0.31	0.42	1.63	0.66	0.47	0.97	0.65	0.67	1.61	1.02	0.73	0.8	0.24	0.49	0.57	0.62	1.01	0.31	0.14	0	0	0.52	0	0.49	3.9	0	0	0	0	0
ENSMUSG00000013150	22.15	24.42	21.1	25.87	26.6	30.15	39.09	17.52	19.96	21.68	18.67	15.73	20.73	16.66	17.28	18.25	15.76	11.65	14.77	11.04	13.58	15.8	16.1	14.67	15.23	13.53	11.86	16.31	18.57	20.29	21.55	5.86	12.05	9.82	6.75	13.2	9.77
ENSMUSG00000013155	10.03	10.06	11	7.66	6.87	4.11	4.68	7.05	8.16	8.79	8.09	10.11	12.99	9.32	12.09	11.62	5.74	3.39	4.53	2.9	4.26	5.18	6.18	4.77	6.05	3.51	4.2	2.52	5.89	4.31	4.44	4.76	1.75	1.14	2.86	5.13	3.29
ENSMUSG00000013158	0.43	0.42	0.3	0.2	0.28	0.48	0	0.29	0	0.21	0.1	0.82	0.34	0.3	0.12	0.11	0.17	0.29	0.16	0.11	0.11	0.15	0.34	0.26	0.18	0.4	0	0	0.16	0	0	0	0	0	0	0	0
ENSMUSG00000013160	335.13	342.23	375.32	371.69	331.67	329.75	337.82	255.87	255.69	284.42	270.31	347.87	388.28	325.01	368.33	390.8	237.09	216.48	224.13	228.15	237.68	238.48	242.73	219.16	250.93	177.64	187.5	212.34	190.18	186.25	161.05	116.48	88.92	130.17	132.4	106.61	117.73
ENSMUSG00000013236	86.61	95.35	96.47	103.27	71.37	67.96	87.73	128.73	136.23	160.91	139.77	74.49	141.41	65.9	89.49	97.72	99.9	77.33	93.18	73.36	93.73	98.24	106.05	85.3	105	108.73	107.66	121.75	130.74	138.4	117.41	104.86	99.24	108.95	135.6	122.9	110.41
ENSMUSG00000013275	25.45	23.78	27.2	28.54	17.24	15.62	15.08	31	31.61	35.76	32.9	13.47	16.55	15.54	13.48	14.38	31.34	30.82	32.76	33.52	33.51	32.06	32.93	32.44	34.54	49.01	42.43	41.48	35.88	36.35	43.28	14.07	24.42	16.92	24.07	15.32	21.84
ENSMUSG00000013338	0	0	0	0	0	0	0	0	0	0	0	0	0.03	0	0	0	0	0	0	0	0	0	0	0	0	0	0	0	0	0	0.01	0	0	0	0	0	0
ENSMUSG00000013353	0	0.01	0.02	0	0.09	0	0	0.05	0	0	0.11	0.05	0	0	0	0	0.04	0	0.02	0	0	0	0.03	0.03	0	0	0	0.02	0	0	0	0	0	0	0	0	0
ENSMUSG00000013367	48.53	52.03	47.66	45.27	63.51	53.09	58.66	35.83	31.75	37.28	33.82	24.06	27.72	23.36	28.58	31.97	30.15	29.38	32.82	27.48	35.28	37.02	40.94	34.62	38.88	56.12	54.1	62.1	48.15	50.72	43.77	21.31	12.84	16.93	25.07	18.88	27.24
ENSMUSG00000013415	0	0.01	0.01	0	0	0.07	0	0	0	0.12	0.04	0	0.01	0	0	0	0.01	0.02	0.01	0	0.07	0.01	0.01	0.01	0.01	0.03	0	0	0.01	0	0.01	0.61	0	0	0	0	0
ENSMUSG00000013418	0	0.05	0	0.07	0	0.22	0	0.1	0	0.24	0.36	0.08	0	0.28	0.04	0.08	0	0.07	0.05	0.16	0.21	0.04	0.04	0.03	0.07	0	0.05	0.09	0.17	0	0	0	0	0	0	1.87	0.08
ENSMUSG00000013419	18.69	20.03	20.41	20.74	21.12	17.45	25.75	22.86	22.22	23.99	22.9	15.47	23.11	13.93	16.37	17.49	19.2	15.12	15.52	14.06	17.08	19.36	20.3	18.07	22.74	22.83	19.26	20.71	24.71	22.8	26.28	11.63	7.64	10.52	13.2	14	13.87
ENSMUSG00000013465	67.77	63.52	62.67	65.91	79.1	82.04	73.11	58.35	55.47	64.14	63.52	70.25	83.62	81.08	79.09	80.1	56.91	51.9	55.07	62.56	62.22	47.59	63.96	56.13	60.16	62.88	55.31	58.87	71.03	74.87	69.63	20.13	39.22	19.72	35.29	52.9	34.02
ENSMUSG00000013483	0.19	0.12	0.1	0.08	0	0.24	0.18	0	0.35	0.07	0.59	0.06	0.09	0.05	0.1	0.08	0.26	0.46	0.17	0.29	0.07	0.29	0.08	0.24	0.24	0	0.17	0.03	0.29	0.19	0.13	0	0.1	0	0	0	0.09
ENSMUSG00000013495	31.33	31.04	30.5	30.02	32.12	29.42	23.85	30.35	30.45	38.96	33.79	34.33	36.11	28.13	31.69	31.44	30.03	26.11	26.43	26.96	28.47	27.67	29.93	26.96	28.53	26.71	30.68	27.19	26.28	29.84	26.06	10.17	9.36	7.37	4.15	4.32	20.65
ENSMUSG00000013523	8.11	9.85	8.77	7.91	19.77	26.86	28.09	101.66	104.78	77.95	101.67	10.59	4.63	7.63	7.52	7.39	78.58	100.03	83.78	89.61	104.12	103.46	97.48	99.14	108.18	38.61	34.43	40.7	23.72	31.83	24.78	60.2	46	48.5	56.25	41.68	40.14
ENSMUSG00000013539	165.12	157.18	160.05	153.76	118.35	126.64	133.24	115.93	112.64	116.27	105.79	160.38	160.83	158.54	161.84	176.19	91.74	97	92.02	102.3	95.23	98.91	109.09	100.89	106.09	94.38	84.61	108.44	86.32	100.3	90.12	56.15	51.86	50.41	83.23	65.76	60.19
ENSMUSG00000013562	0	0	0	0	0	0	0	0.26	0	0	0.11	0	0	0	0	0	0.03	0.05	0	0.2	0	0.08	0	0	0	0	0	0	0	0.13	0	0	0	0	0	0	0
ENSMUSG00000013584	1.5	1.37	1.26	0.88	2.48	4.41	2.26	8.08	8.5	6.94	7.1	1.47	0.94	1.21	1.18	1.45	9.16	6.59	8.66	9.53	8.24	6.82	6.41	6.69	5.87	3.24	2.87	3.6	2.87	3.12	2.02	6.21	5.9	5.61	7.51	5.16	1.94
ENSMUSG00000013593	475.99	461.77	545.34	548.13	576.57	507.11	501.23	270.26	313.01	288.78	275.91	417.4	390.11	409.33	424.85	476.58	245.28	271.5	269.76	305.18	258.57	244.39	268.01	237.54	258.95	274.36	267.61	292.9	279.51	278.2	199.13	191.78	155.53	182.11	211.25	146.78	164.72
ENSMUSG00000013611	0	0.02	0	0.1	0	0	0	0.22	0.09	0.28	0.42	0.11	0.05	0.05	0.06	0.03	0.12	0.05	0.39	0.11	0.16	0	0.09	0.02	0	0	0.07	0.03	0.29	0.03	0.19	0	0	0	0	0	0
ENSMUSG00000013622	90.33	90.57	85.82	84.87	71.69	65.03	67.79	66.58	76.09	88.91	75.3	105.04	86.98	97.64	92.36	93.52	69.78	78.1	64.65	86.38	70.29	65.32	69.78	71.03	68.4	46.97	48.71	47.42	57.43	52.83	43.07	5.51	23.35	15.51	19.96	12.28	30.46
ENSMUSG00000013629	2.68	2.98	5.13	4.33	4.23	9.82	12.25	10.4	10.12	11.27	9.72	2.3	4.3	2.18	3.62	3.02	6	5.3	5.4	5.73	8.09	7.28	6.52	5.32	6.74	9.98	9.9	8.68	8.31	7.59	8.8	7.09	7.86	4.39	8.84	12.03	6.26
ENSMUSG00000013643	0	0	0.2	0.06	0	0	0	0.16	0	0	0	0.12	0	0.11	0.06	0	0.03	0	0	0.25	0	0.04	0.06	0.08	0.08	0	0	0	0.18	0	0	0	0	0	0	0	0
ENSMUSG00000013646	66.3	56.78	49.56	56.33	54.11	46.97	67.91	40.95	41.58	41.6	37.75	50.6	57.31	55.19	59.27	56.17	36.33	28.14	33.78	36.91	34.63	38.52	38.6	41.61	41.1	32.49	25.46	29.44	30.1	34.94	32.47	17.96	13.92	15.57	25	19.94	15.81
ENSMUSG00000013653	0.09	0.19	0.08	0.07	0	0	0	0	0	0	0	0.15	0.07	0	0	0	0.04	0	0.17	0	0.05	0.05	0	0.05	0.19	0	0	0.09	0	0.28	0.1	0	0	0	0	0	0.15
ENSMUSG00000013662	99.13	84.63	90.21	88.35	107.54	116.98	96.23	75.12	80.38	91.09	85.61	101.59	85.02	105.18	94.14	98.91	75.44	78.24	72.74	90.44	76.67	76.63	68.39	71.33	67	56.31	55.58	51.09	71.5	81.64	76.6	10.95	20.53	10.61	16.58	29.25	28.04
ENSMUSG00000013663	50.28	38.66	44.17	45.61	34.49	39.32	35.78	42.15	46.43	38.83	44.19	58.98	54.65	68.97	58.17	58.04	46.96	48.35	41.07	47.33	39.79	43.02	38.35	40.52	39.17	42.16	50.86	36.98	56.82	79.96	62.89	9.91	15.95	12.09	19.93	31.05	26.3
ENSMUSG00000013668	0	0	0	0	0	0	0	0	0	0	0	0	0	0	0.04	0	0	0.03	0	0	0	0	0	0.03	0.02	0	0	0	0	0	0.15	0	0	0	0	0	0
ENSMUSG00000013698	315.72	327.57	289.54	301.24	417.84	391.15	387.06	454.11	453.51	507.12	463.71	395.61	369.88	406.48	409.91	373.31	426.88	437.7	436.91	472.51	468.96	448	451.88	452.52	459.98	202.84	206.07	225.43	291.41	299.19	265.64	203.9	177.54	221.58	239.83	218.82	203.53
ENSMUSG00000013701	67.19	94.85	55.69	55.73	138.1	78.46	122.34	87.42	72.4	82.95	84	56.06	75.55	40.73	59.62	54.2	39.85	31	21.55	13.88	36.35	46.91	49.46	46.82	58.26	77.68	64.95	51.4	65.79	66.1	92.64	19.09	26.83	18.01	23.19	25.93	55.92
ENSMUSG00000013707	0.08	0.19	0.72	0.28	0.6	1.04	1	2.05	1.69	2.38	1.67	0.12	0.36	0.65	0.19	0.06	2.58	1.96	1.89	1.83	1.49	1.69	2.47	2.23	2.81	0.36	0.79	1.05	0.7	1.31	0.57	0	2.79	0.91	1.63	0	0.5
ENSMUSG00000013736	50.33	40.42	45.78	46.94	52.14	55.77	53.7	39.41	43.39	42.48	43.59	46.7	40.66	52.21	43.68	47.75	38.38	43.75	40.92	45.66	40.43	39.51	36.09	39.24	36.33	34.06	29.56	25.46	49.27	60.77	61.75	8.35	2.84	3.59	25.2	13.32	16.55
ENSMUSG00000013766	1.77	1.48	1.2	1.74	4.01	6.37	6.61	3.85	3.85	3.41	4.69	6.61	9.29	8.46	4.01	6.7	3.97	2.49	3.47	2.52	3.07	2.61	3.63	2.88	4.22	1.45	1.7	1.1	1.95	3.06	2.73	7.02	3.61	1.79	1.56	4.32	3.55
ENSMUSG00000013787	110.08	122.07	135.01	121.47	60.38	66.15	76.91	84.71	90.46	94.7	82.67	100.47	130.38	96.14	106.34	130.93	67.88	64.32	63.58	61.65	68.08	63.72	78.99	63.92	76.42	74.18	67.23	80.96	72.98	68.86	69.23	34.61	36.04	45.54	56.83	42.99	36.15
ENSMUSG00000013822	100.21	100.45	101.28	95.41	100.96	74.25	102.52	72.53	70.34	78.79	73.98	110.95	104.27	123.46	116.32	108.5	69.21	72.39	74.99	79.93	74.88	74.83	86.37	85.87	85.94	27.04	27.7	29.13	28.65	32.42	35.73	14.09	15.75	15.49	8.85	14.83	12.82
ENSMUSG00000013833	20.09	25.06	24.9	26.13	18.19	17.21	27.3	31.81	34.24	35.43	30.99	12.9	26.26	12.81	17.41	17.66	24.78	17.45	17.56	14.86	21.46	24.94	27.5	20.97	27.69	33.07	29.76	27.78	22.76	24.16	24.29	15.27	18.5	22.2	21.83	25.24	18.41
ENSMUSG00000013846	6.51	7.67	7.13	6.87	4.66	5.82	5.55	9.99	9.8	9.5	9.17	6.42	9	7.21	8.89	10.22	8.45	8.5	9.27	8.54	10.62	8.85	8.91	8.34	8.08	11.58	14.12	12.15	19.07	19.56	18.84	4.8	4.92	4.56	8.84	3.18	7.43
ENSMUSG00000013858	61.14	77.35	64.75	68.13	72.67	58.51	80.39	74.11	75.42	84.65	77.49	53.23	71.11	41.69	51.47	59.31	63.05	52.88	61.81	46.46	61.93	58.74	69.02	57.14	68.77	67.8	67.03	69.78	54.91	61.87	61.98	36.26	23.17	26.64	39.37	19.56	29.35
ENSMUSG00000013878	19.17	14.88	17.99	16.38	20.2	19.86	19.44	20.67	21.3	20.26	20.47	18.19	16.58	19.07	17.05	18.59	19.81	20.21	17.53	23.21	21.35	20.27	17.98	20.06	17.49	11.76	12.3	14.93	22.14	29.57	29.67	4.66	3.52	10.48	4.06	8.75	10.89
ENSMUSG00000013921	756.43	769.58	860.28	821.77	1028.17	939.74	875.81	696.81	677.11	659.51	645.59	1077.38	1008.9	1133.84	1211.23	1232.33	634.88	669.83	726.86	640.77	720.45	659.98	648.2	608.06	665.55	1329.89	1285.2	1405.69	1670.49	1257.1	1231.17	938.97	737.55	898.54	972.08	745.54	897.27
ENSMUSG00000013928	0	0.07	0.05	0.05	0	0	0	0	0	0.25	0	0	0.18	0	0	0.1	0.11	0.15	0.11	0.1	0	0.21	0.15	0.05	0.17	0.55	0.3	0.42	0.73	0.38	0.27	0	0	0	0.17	0	0
ENSMUSG00000013936	0.32	0.46	0.55	0.28	4.79	0	0.86	0.4	1.68	0	0.45	0.67	1.44	0.83	1.28	0.99	0.58	0.99	0.37	0.97	0.85	1.58	1.11	0.41	0.31	0	0	0.2	0	0.19	0.21	0	0	0	0	0	0
ENSMUSG00000013973	24.53	26.6	26.96	28.24	24.89	29.25	29.87	29.31	38.06	30.89	28.77	25.52	31.16	32.86	28.33	29.13	26.63	27.41	27.41	29.35	29.68	28.14	28.81	29.76	26.07	34.55	29.18	33.48	50.56	43.66	46.11	20.32	13.96	26.76	15.97	31.9	24.14
ENSMUSG00000013974	1.15	1.62	1.5	1.15	0.22	0.19	0	0.82	0.31	0.44	0.49	0.26	0.32	0.64	0.19	0.28	0.61	0.43	0.42	0.64	0.22	0.21	0.41	0.6	0.58	0.76	0.69	0.57	0.06	0.11	0.3	0	0	0.1	0	0	0
ENSMUSG00000013997	52.18	43.43	40.63	43.01	38	40.31	34.75	34.62	36.8	42.86	35.69	35.81	42.16	37.11	38.96	39.76	27.54	25.77	27.81	31.36	29.6	28.87	29.99	28.79	29.7	42.29	41.17	43.32	35.94	43.57	36.03	19.99	16.93	13.16	18.98	12.33	13.63
ENSMUSG00000014030	0.33	0.55	0.5	0.53	0.12	0.11	0.04	0.4	0.4	0.78	0.99	0.08	0.11	0.25	0.12	0.14	0.52	0.37	0.32	0.45	0.48	0.56	0.49	0.37	0.52	2.35	1.82	1.25	1.55	0.75	0.97	0.26	0.13	0.14	1.3	0.25	0.62
ENSMUSG00000014039	4.44	3.96	5.74	4.56	4.33	8.08	2.59	4.15	8.61	9.84	6.49	4.79	5.73	5.1	4.9	5.04	4.81	4.74	4.19	6.63	4.14	4.38	5.4	3.8	3.53	6.65	7.56	5.21	11.17	7.51	8.7	5.74	3.45	2.73	5.99	4.68	4.13
ENSMUSG00000014074	22.43	20.47	21.58	19.36	20.86	20.08	14.88	21.21	18.49	17.81	18.24	27.89	23.7	28.57	23.77	24.79	17.94	19.61	19.08	19.37	18.26	17.85	16.49	16.53	17.39	19.36	18.38	19.46	28.91	33.01	27.94	7.01	4.11	8.27	8.12	10.64	13.41
ENSMUSG00000014075	52.53	49.29	47.88	42.42	41.77	44.6	32.62	19.82	25.69	20.52	25.75	58.3	43.9	50.94	49.2	45.42	21.87	24.39	18.35	23.85	20.9	23.8	20.87	21.35	21.77	11.25	12.84	9.48	10.48	8.43	8.44	1.44	2.99	3.37	3.88	0.85	5.22
ENSMUSG00000014077	177.72	169.73	165.69	159.61	122.9	141.24	129.97	139.03	137.62	123.88	126.27	263.14	233.62	260.62	250.09	257.82	133.56	141.09	145.78	143.31	140.9	132.4	133.8	134.07	133.04	121.02	102.94	104.08	148.89	138.21	143.45	74.4	51.05	77.06	93.38	69.28	90.74
ENSMUSG00000014104	0	0	0	0	0	0	0	0	0	0.38	0	0	0	0	0	0	0	0.14	0	0	0	0	0	0	0	0	0	0	0	0	0	0	0	0	0	0	0
ENSMUSG00000014158	0.4	0.34	0.4	0.64	0	0.12	0.32	1.61	1.78	0.95	1.28	0.17	0.23	0.42	0.16	0.24	1.29	0.92	1.05	1.24	1.38	1.21	1.37	0.82	1	0.74	0.57	0.7	0.32	0.27	0.31	0	1.53	0.37	1.32	0.07	0.16
ENSMUSG00000014164	2.97	3.53	3.29	3.34	5.04	2.69	4.52	9.9	12.68	12.4	10.91	2.28	5.89	2.3	3.02	3.52	8.58	6.88	8.03	9.05	8.25	9.34	8.99	7.59	7.31	15.67	18.79	16.66	33.68	36.59	37.74	7.08	11.56	6.35	11.2	11.6	16.08
ENSMUSG00000014177	43.22	38.86	31.84	32.49	41.71	43.93	43.07	29.79	24.02	36.03	36.72	30.9	28.27	38.46	30.97	27.87	32.62	34.31	31.03	35.3	33.32	30.96	30.17	32.25	30.94	20.23	19.14	17.44	26.7	29.08	29.73	7.56	7.41	3.32	12.05	16.46	10.71
ENSMUSG00000014195	559.8	536.3	564.39	557.39	452.88	457.62	419.64	275.55	303.48	299.86	320.81	652.87	510.82	597	589.75	599.66	240.84	263.22	247.86	266.71	252.86	253.89	257.77	260.18	227.61	195.06	215.55	187.99	221.67	205.91	191.41	41.75	92.52	66.1	84.34	71.08	89.12
ENSMUSG00000014198	23.65	21.91	17.88	23.93	182.3	150.78	136.9	13.13	14.14	11.35	10.31	0.79	1.2	0.71	0.93	0.81	8.27	8.66	7.69	11.84	10.84	8.47	10.78	8.77	8.2	40.28	32.03	27.48	5.8	6.67	5.27	4.51	4.43	9.72	2.46	12.12	2.52
ENSMUSG00000014226	141.52	131.62	128.83	127.27	103.12	121.67	106.17	87.71	81.98	89.27	98.97	159.07	125.98	179.7	139.59	141.92	74.4	72.61	77.02	81.08	74.59	77.76	74.4	66.99	70.96	51.39	48.48	48.39	62.58	67.14	68.53	26.5	35.5	18.5	14.6	24.01	34.97
ENSMUSG00000014232	46.53	44.32	45.84	42.39	31	33.09	32.03	24.76	31.71	29.32	34.5	51.67	48.9	58.8	49.73	49.19	24.62	22.71	23.77	29.6	24.27	25.3	24.84	23.47	23.95	39.57	45.16	43.7	48.92	47.3	42.67	9.49	7.3	11.61	14.8	6.47	14.81
ENSMUSG00000014243	26.44	28.86	30.15	26.55	21.29	19.62	14.13	10.14	18.92	19.71	16.23	26.88	23.07	28.96	31.44	27.34	15.13	17.55	12.98	14.98	16.74	15.24	15.84	16.07	16.16	11.42	11.33	13.33	10.13	9.78	9.49	0	0.63	9.21	3.37	4.59	2.16
ENSMUSG00000014245	2.64	3.24	3.03	3.75	4.15	2.27	4.01	4.7	5.19	7.32	5.61	3.85	3.94	3.46	3.88	4.2	4.24	5.87	4.06	4.44	4.26	4.78	4.41	4.54	4.22	5.53	4.15	4.36	6.58	9.09	8.48	3.14	0.41	0.08	2.66	2.2	3.34
ENSMUSG00000014294	440.4	515.41	441.11	448.77	467.02	391.32	514.05	255.51	221.94	278.4	221.54	399.98	419.35	437.1	434.6	382.83	212.52	176.4	176.69	144.69	207.73	223.69	265.91	250.45	281.34	32.36	38.98	33.51	20.39	24.75	22.11	72.13	41.79	55.87	34.95	30.85	53.62
ENSMUSG00000014301	63.61	69.47	45.42	51.88	52.5	34.9	26.81	45.52	46.84	39.51	20.83	32.52	45.4	30.43	18.33	26.79	28.37	18.13	13.3	24.24	19.33	35.68	28.98	28.22	34.36	15.73	15.45	11.25	8.85	12.71	2.19	14.22	16.01	0	0	0	0.68
ENSMUSG00000014303	4.23	4.44	4	4.82	4.07	5.87	5.61	9.46	7.31	10.88	6.9	2.93	4.26	3.13	3.86	3.82	6.3	5.67	5.85	5.11	6.05	7.12	6.97	5.96	5.73	8.6	8.09	7.82	10.57	7.2	8.76	3.65	6.37	3.83	0.98	2	7.68
ENSMUSG00000014313	1379.89	1414.85	1281.95	1319.42	1541.21	1564.26	1386.9	613.67	657.78	706.69	619.69	1421.81	1051.48	1435.97	1342.13	1177.36	602.9	653.83	564.92	699.5	605.58	611.64	679.21	684.22	680.93	92.53	117.34	112.55	109.04	98.56	82.41	90.96	85.43	115.04	113.34	188.05	81.69
ENSMUSG00000014329	0.88	0.92	1	0.74	0.77	0.94	0.48	2.58	3.09	2.65	2.52	0.83	0.71	0.65	0.73	0.94	2.88	2.77	2.92	3.46	2.25	2.25	2.48	2.33	2.51	1.56	0.98	1.31	1.74	2.12	1.36	1.15	3.23	1.42	1.96	1.11	0.59
ENSMUSG00000014349	72.76	70.47	75.45	75.87	68.09	64.78	56.51	50.15	53.4	52.76	52.08	74.11	75.75	75.2	77.43	80.11	46.8	48.97	47.09	50.79	48.89	48.16	50.39	46.57	47.74	53.46	50	53.65	67.67	68.36	61.49	16.31	11.88	17.66	18.67	19.51	27.71
ENSMUSG00000014351	0	0	0	0	0	0	0	0	0	0	0	0	0	0	0	0	0	0	0	0	0	0	0	0	0	0	0	0	0	0	0	0	0	0	0	0	0
ENSMUSG00000014353	18.24	15.88	17.67	16.28	13.98	19.74	16.62	22.43	23.7	28	36.7	17.41	16.21	16.54	13.03	16.84	21.76	24.05	22.17	25.37	25.1	25.76	20.15	21.2	22.2	40.82	43.01	33.25	46.31	61.65	52.22	12.72	25.93	14.23	15.73	13.66	36.62
ENSMUSG00000014355	9.56	8.19	9.44	9.8	13.17	13.84	9.69	26.72	30.88	30.34	30.08	5.93	7.04	7.96	9.55	7.11	18.05	21.13	17.37	21.63	20.84	21.05	15.09	17.69	15.94	90.73	70.08	74.46	86.77	118.68	105.61	51.6	24	24.08	59.57	50.91	40.56
ENSMUSG00000014361	1.29	1.37	1.72	1.08	2.16	4.56	3.67	12.35	12.37	10.77	13.44	1.42	0.8	0.86	0.65	0.79	16.01	16.87	16.53	13.09	10.3	14.21	16.25	15.01	17.8	12.61	11.59	14.43	10.81	16.21	19.4	6.01	5.4	9.39	7.18	6.32	11.16
ENSMUSG00000014402	94.94	88.41	94.96	87.51	101.26	83.44	79.03	65.59	64.46	63.15	63.6	103.66	86.76	107.05	103.64	100.89	58.52	62.73	60.94	67.24	58.68	60.81	56.93	52.68	57.69	150.86	139.87	148.92	152.83	176.91	159.31	44.16	38.13	46.32	50.14	76.53	86.61
ENSMUSG00000014418	1.36	2.47	2.33	2.45	3.16	3.11	2.26	9.02	10.25	13.91	12.07	1.78	2.4	2.64	2.46	2.64	6.27	6.44	7.72	10.94	6.68	7.94	8.03	6.35	6.71	6.9	4.79	6.17	7.63	5.99	6.3	24.38	9.57	2.42	6.05	10.72	4.69
ENSMUSG00000014426	13.56	14.46	17.16	18.18	15.43	14.08	15.92	17.29	20.66	19.35	20.23	11.21	14.05	11.89	12.7	13.6	15.89	14.94	16.12	16.04	16.05	15.81	17.86	13.79	15.19	45.89	39.19	38.87	49.44	51.25	48.74	9.91	13.36	13.34	14.4	15.04	22.04
ENSMUSG00000014444	0.73	0.58	0.52	1.49	0.57	1.87	1.16	3.23	3.09	2.92	2.69	0.29	0.57	1.02	1.58	1.46	1.57	1.53	1.79	3.03	1.5	2.75	1.76	2.61	1.04	1.92	0.82	1.14	2.5	2.68	3.49	10	10.72	0.73	6.77	2.86	5.86
ENSMUSG00000014453	0	0.02	0	0.02	0	0	0	0	0	0	0	0.03	0	0	0	0	0.01	0.02	0	0	0	0	0.03	0.04	0.02	0	0	0	0.04	0	0	0	0	0	0	0	0
ENSMUSG00000014470	29.72	31.42	28.43	30.79	30.04	26.41	25.98	19.15	20.66	22.58	20	22.28	27.03	22.01	22.61	23.89	19.56	16.36	16.89	12.56	16.85	18.35	23.02	19.47	22.9	42.22	34.6	42.32	42.45	40.9	38.5	15	6.18	13.32	21.6	23.59	16.44
ENSMUSG00000014496	7.42	6.02	7.87	8.6	7.24	6.31	6.28	16.27	18.6	18.79	17.86	7.96	9.12	8.4	8.46	8.14	15.9	16.59	14.26	18.96	16.45	16.57	13.94	14.13	13.63	18.4	17.74	13.72	30.01	43.53	33.11	8.37	7.73	5.2	7.29	13.75	13.64
ENSMUSG00000014498	7.77	7.88	8.69	9.52	13.51	12.11	15.38	18.69	22.02	24.78	22.44	4.64	7.78	4.72	5.64	6.48	17.26	14.34	18.55	19.77	20.02	17.07	15.15	13.26	15.13	53.19	46.29	45.27	62.48	58.28	61.74	11.92	17.07	14.64	19.58	13.09	25.52
ENSMUSG00000014503	7.26	7.18	6.45	8.05	8.17	9	7.23	5.34	5.43	4.58	4.85	6.02	6.36	6.45	7.53	8.11	4.86	6.08	4.92	5.87	4.78	5	5.59	5.3	5.56	2.19	2.18	2.08	2.85	2.51	1.9	0	1.69	0.4	0.05	2.47	1.28
ENSMUSG00000014504	148.21	154.76	131.25	134.34	92.29	86.14	105.72	80.97	74.44	86.19	83.39	169.8	134.37	198.77	167.33	153.97	75.03	80.81	71.22	71.03	70.63	74.14	80.99	85.68	78.8	47.12	41.03	43.1	57.82	57.02	56.1	2.87	2.66	14.53	2.72	19.34	20.24
ENSMUSG00000014529	0	0.06	0	0	0	0	0	0.21	0	0	0	0	0	0.05	0	0	0	0.05	0	0	0	0.04	0.04	0	0.05	0	0	0	0	0	0	0	0	0	0	0	0
ENSMUSG00000014542	0	0	0	0	0.13	0	0	0	0	0	0.05	0.23	0.03	0.42	0.12	0.24	0.01	0	0.02	0	0.08	0	0	0	0.03	0	0	0.03	0	0	0	0	0	0	0	0	0
ENSMUSG00000014543	0.07	0.04	0	0	0	0	0	0	0	0	0	0	0	0	0	0	0.09	0	0.03	0	0.04	0	0.06	0.08	0	0	0	0	0	0	0	0	0	0	0	0	0
ENSMUSG00000014547	0.75	0.82	0.96	1	1.65	1.71	1.82	4.91	4.97	5.15	6.07	0.58	0.93	0.36	0.72	0.75	3.66	4.49	4.5	5.82	5.12	4.85	4.33	4.37	3.68	6.99	4.61	4.45	6.72	8.57	9.63	5.44	1.86	1.78	4.01	6.96	4.84
ENSMUSG00000014550	25.22	23.63	26.19	27.08	23.22	23.6	23.61	23.08	21.8	23.7	25.04	24.45	28.16	28.08	28.4	26.77	20.93	20.13	19.83	23.38	21.22	21.69	20.58	19.62	19.29	57.71	42.21	32.81	55.31	63.03	60.23	11.46	21.02	13.57	27.17	27.57	25.94
ENSMUSG00000014551	118.45	118.29	98.14	101.07	134.59	132.81	120.79	58.81	63.27	64.66	62.92	100.95	100.05	96.73	113.08	105.22	51.29	49.24	50.93	56.22	55.4	66.36	69.57	65.94	59.92	42.84	49.68	51.45	45.24	48.65	44.87	27.64	38.85	52.54	63.65	65.54	36.77
ENSMUSG00000014554	22.56	19.06	23.89	20.34	19.91	17.63	14.36	13.97	20.62	17.16	16.48	17.65	14.47	19.58	14.05	17.56	15.61	15.12	13.12	19.31	15.23	15.41	16.04	10.69	13.36	23.82	23.59	27.1	23.93	21.81	19.58	26.32	0.42	11.75	15.14	9.34	13.72
ENSMUSG00000014592	119.94	104.78	130.66	127.96	118.04	132.99	122.84	142.98	162.11	123.46	155.3	123.45	115.68	123.14	119.28	126.48	127.93	136.03	121.01	138.01	132.44	130.12	119	114.47	122.96	140.8	142.54	123.82	163.65	163.34	148.66	53.26	51.66	42.69	75.62	60.5	114.85
ENSMUSG00000014599	3.66	3.49	3.36	4.03	7.53	5.26	4.44	10.66	14.14	11.32	13.25	5.81	6.99	7.38	6.42	7.18	9.56	10.83	13.62	11.24	12.29	12	9.69	10.57	11.79	9.61	5.5	7.28	12.58	12.7	9.07	16.61	9.77	7.33	6.39	14.3	10.87
ENSMUSG00000014601	32.78	35.29	41.36	42	42.66	45.84	39.84	42.97	47.71	62.39	51.51	45.11	53.76	50.77	49.16	53.02	41.4	37.36	40.99	41.1	43.84	42.8	39.87	37.83	39.67	51.95	50.25	46.49	67.45	62.44	52.89	34.28	18.12	33.29	27.68	14.71	21.35
ENSMUSG00000014602	144.96	142.31	192.49	206.44	185.95	199.66	196.32	303.35	339.66	354.87	355.08	115.86	164.41	100.11	142.06	148.28	232.45	204.24	243.35	252.63	257.94	253.58	236.17	193.82	231.46	395.58	350.07	351.66	417.25	409.74	422.23	421.24	296.52	322.52	384.77	314.61	356.06
ENSMUSG00000014603	0	0.02	0	0.03	0	0	0	0.56	0	0.26	0.72	0	0.04	0.06	0	0	0.43	0.28	0.38	0.43	0.51	0.29	0.25	0.43	0.37	0	0.04	0	0	0.14	0.05	0	0	0	0	2.45	0.37
ENSMUSG00000014606	203.33	205.39	224.31	211.46	186.03	187.34	169.69	122.78	126.62	134.22	127.96	157.87	161.87	169.34	172.4	178.49	115.93	114.14	112.15	118.4	121.45	110.95	119.43	109.44	122.97	80.7	72.09	75.91	75.65	74.35	64.72	34.83	46.97	32.36	43.38	34.88	50.36
ENSMUSG00000014609	0	0.07	0.35	0.25	0	0	0	0.72	0.48	0	0.39	0.27	0.14	0	0	0.14	0.09	0.18	0.19	0.26	0.15	0.21	0.42	0.09	0.21	0.17	0	0.32	0.06	0	0	0	0	0	0	0	0.29
ENSMUSG00000014633	37.65	37.13	34.57	33.25	30.64	29.73	43.59	25.85	21.8	21.95	22.11	27.31	30.45	32.54	29.05	31.09	17.73	16.86	19.29	17.79	21.06	17.01	19.8	19.25	21.66	21.45	21.92	18.1	21.86	20.52	23.35	15.57	6.83	2.92	5.95	6.15	11.98
ENSMUSG00000014668	14.8	16.67	14.68	15.67	12.2	11.63	16.7	19.6	27.17	37.37	31.52	13.37	16.65	15.53	14.23	14.53	16.38	16.7	15.8	21.17	15.96	16.11	17.32	17.75	16.84	19.07	20.94	21.04	27.37	30.94	29.4	9.78	7.74	6	7.91	12.81	14.5
ENSMUSG00000014686	0.47	0.28	0.24	0.28	0.25	0.73	0.59	0.14	0.37	0.44	0.33	0.13	0.15	0.15	0.41	0.28	0.1	0.34	0.29	0.2	0.45	0.41	0.54	0.19	0.5	0	0.28	0.51	0.07	0.43	0.26	0	1.49	0	0.97	0	0
ENSMUSG00000014704	0.43	0.69	0.51	0.1	0.63	0.65	0	1.08	0.53	0.55	0.82	0.59	0.08	0.74	0.74	1	0.08	0.63	0.73	0.51	0.85	0.68	0.5	0.63	0.9	1.08	0.22	0.13	0.16	0.38	0.26	0.28	0	2.02	0	0	0.08
ENSMUSG00000014725	0.03	0.14	0.1	0.08	0.28	0.32	0	0	0.03	0	0.09	0.07	0.04	0.16	0.16	0.18	0.06	0.07	0.09	0.11	0.11	0.05	0.07	0.11	0.03	0.57	0.92	0.42	0.98	1.34	0.94	0	0.06	0	0.11	0	1.09
ENSMUSG00000014747	0.49	0.17	0.18	0.17	0.27	0.87	0.21	0.34	0.57	0.36	0.85	0.16	0.13	0	0.17	0.13	0.47	0.07	0.26	0.72	0.25	0.44	0.29	0.29	0.23	0.43	0.58	0.44	0.18	0.28	1.06	1.63	0	0.23	0	0	0.16
ENSMUSG00000014748	27.66	25.66	25.56	29.13	95.44	83.93	73.08	41.64	31.65	39.72	30.8	19.16	21.55	20.85	21.04	20.91	33.14	31.22	33.85	40.76	32.69	33.87	35.14	33.65	32.25	34.58	34.73	36.98	45.28	47.43	37.14	8.33	10.48	14.24	23.13	12.21	23.57
ENSMUSG00000014763	29.72	28.56	31.31	34.51	24.15	26.12	28.08	27.9	34.6	31.74	34.14	21.69	22.7	19.6	23.53	23.58	25.36	26.48	26.27	28.2	29.02	27.43	25.25	23.17	24.64	75.79	68.35	67.6	71.5	77.47	70.77	19.95	13.47	16.85	18.04	21.35	29.37
ENSMUSG00000014767	25.63	31.2	26.63	22.72	14.65	22.41	15.57	16.37	31.19	32.5	26.88	26.83	27.34	30.75	23.44	23.17	19.53	24.51	24.6	23.46	21.18	25.5	23.22	22.27	19.52	74.88	59.55	67.12	86.48	91.89	88.19	19.54	34.09	20.01	17.33	24.34	46.35
ENSMUSG00000014769	367.59	354.37	376.75	380.14	332.58	329.25	364.75	222	235.2	235	228.04	338.6	331.56	385.55	356.2	359.76	186.74	189.68	182.3	199.19	191.77	188.51	195.18	193.2	206.69	227.19	217.23	213.32	188.84	180.17	159.4	139.63	103.3	114.4	118.85	94.65	111.98
ENSMUSG00000014771	46.39	48.02	47.89	46.16	45.33	47.52	47.19	20.31	30.74	35.77	26.25	44.06	35.54	40.43	45.56	38.83	25.88	23.26	21.25	22.03	27.14	27.54	25.26	26.99	20.55	32.32	27.45	32.61	40.37	46.47	37.1	4.97	8.47	6.41	9.71	25.48	16.21
ENSMUSG00000014773	5.75	5.1	4.82	4.65	5.99	2.51	3.24	3.96	3.61	5.75	5.41	2.24	2.38	2.26	2.35	2.51	3	2.82	4.36	2.06	4.13	3.79	2.89	2.68	5.22	8.96	5.14	4.64	5.32	5.04	5.32	8.69	1.39	3.52	5.29	1.77	2.33
ENSMUSG00000014776	28.71	31.06	26.47	25.1	18.03	20.69	26.06	16.64	19.73	16.13	17.87	23.82	23.83	22.25	23.12	23.91	13.55	13.26	12.56	9.35	13.83	14.61	14.46	13.15	15.42	11.23	11.05	10.53	7.13	7.74	9.62	7.09	3.11	4.39	9.21	2.43	6.82
ENSMUSG00000014778	2.39	1.47	0.83	1.51	0.33	1.83	1.66	4.7	4.54	4.38	2.72	0.63	1.16	0.52	0.89	1.74	2.56	2.68	2.39	2.37	2.62	2.87	2.58	2.47	2.41	0.81	0.78	2.53	0.53	0.5	0.37	0.13	0.61	2.62	0.66	2.33	0.54
ENSMUSG00000014782	0.23	0.36	0.38	0.38	0.79	0.17	0.69	1.08	0.83	1.44	0.99	0.24	0.35	0.37	0.51	0.36	0.5	0.62	0.8	0.42	0.73	0.48	0.78	0.64	0.43	0.05	0.34	1.01	0.35	0.26	0.19	0	0	0.38	0	0	0
ENSMUSG00000014786	11.66	11.31	12.89	12.29	8.06	9.28	9.33	10.81	12.23	10.98	10.72	9.34	13.67	9.81	10.03	11.09	9.48	8.57	8.94	8.06	9.2	9.78	9.72	8.88	9.76	8.11	8.02	9.74	8.37	6.82	6.99	4.94	3.68	4.08	6.51	2.51	4.69
ENSMUSG00000014791	0.95	1	1.05	1.24	1.07	0.28	0.95	1.12	3.07	2.17	2.1	0.72	0.97	1.04	1.18	0.75	1.27	1.42	1.38	1.09	1.33	1.72	1.5	1.31	1.17	0.36	0.23	0.47	0.47	0.57	0.38	1.08	0.36	0.05	0.25	0.07	0.8
ENSMUSG00000014813	6.84	5.89	4.66	4.94	0.61	0.98	1.74	2.29	2.45	2.82	2.32	2.97	2.29	2.71	3.15	2.91	2.39	2.26	2.13	2.95	2.41	2.34	1.92	1.92	2.08	3.35	2.8	3.52	2.78	3.3	3.1	0.48	2.2	0.76	0.36	0.49	1.05
ENSMUSG00000014837	15.8	13.69	13.48	15.33	13.64	12.09	17.34	12.28	12.88	19.05	15.03	10.44	14.13	11.14	12.93	11.24	12.58	10.09	11.69	11.72	10.96	11.48	13.53	11.99	13.28	19.67	18.34	18.18	24.6	24.7	26.97	5.4	3.95	4.56	7.11	6.14	8.21
ENSMUSG00000014846	73.09	78.5	68.16	57.14	96.46	80.01	88.05	102.13	107.28	89.28	95.37	105.35	100.68	109.57	118.81	110.59	73.02	84.88	97.04	80.65	95.43	99.79	110.82	104.15	139.94	38.56	34.59	42.34	32.12	30.14	30.45	38.29	63.63	41.81	40.71	36.45	39.84
ENSMUSG00000014850	18.31	16.41	21.38	20.25	17.78	14.27	12.49	14.74	22.4	17.16	19.13	19.81	19.34	18.53	18.97	18.35	15.79	15.35	12.74	15.72	16.78	14.17	15.61	12.72	15.67	9.32	10.06	8.2	11.83	16.62	16.26	2.87	4.85	5.76	5.95	4.38	5.2
ENSMUSG00000014852	1.52	0.89	0.88	0.96	0	1.51	1.94	1.52	1.64	4.49	2.58	7.39	7.42	5.71	5.33	4.7	1.53	1.67	1.81	1.67	1.46	1.52	1.92	1.58	1.66	1.13	0.55	0.41	1.69	1.04	1.27	0	0.77	0.76	0	0	0
ENSMUSG00000014856	83.06	81.26	74.63	66.24	83.4	76.71	84.09	43.92	44.65	54.13	53.84	73.33	69.55	73.06	80.42	75.4	39.57	41.81	40.01	44.91	44.56	40.47	50.42	44.19	49.04	11.77	15.32	14.42	10.04	8.34	10.81	12.1	6.11	12.7	10.87	12.79	8.91
ENSMUSG00000014859	28.14	29.86	27.03	31.5	31.26	31.76	34.78	26.69	23.57	31.36	29.08	30.29	37.36	31.61	33.57	35.49	25.25	23.54	26.9	25.24	29.17	25.46	30.15	25.98	26.17	39.56	32.5	32.36	40.85	35.62	41.04	14.99	12.12	12.37	18.86	14.64	22.57
ENSMUSG00000014867	42.26	41.45	38.82	37.83	47.8	46.92	53.62	45.92	46.79	64.14	47.54	41.56	43.86	40.6	36.99	39.62	41.93	37.95	45.14	46.13	44.88	46.66	43.45	42.23	42.3	69.76	65.24	61.76	107.27	102.93	103.19	19.06	26.64	17.86	37.72	35.01	56.45
ENSMUSG00000014873	73	75.03	70.57	71.45	59.55	59.66	64.94	44.09	51.13	53.4	47.82	84.05	73.42	89.19	77.74	82.45	44.38	45.23	44.44	46.5	44.04	49.67	49.65	45.89	45.87	63.88	46.32	58.06	65.7	59.54	53.78	17.11	20.69	23.78	20.23	12.88	23.91
ENSMUSG00000014905	64.6	55.66	54.22	53.06	62.62	65.19	51.97	47.07	45.55	40	48.73	67.87	45.02	73.48	53.78	57.07	45.23	50.71	43.17	46.8	43.81	45.81	43.48	46.64	46.53	66.4	58.45	52.59	104.31	149.02	114.62	26.47	14.27	14	22.65	32.69	47.04
ENSMUSG00000014907	9.49	6.49	8.1	6.75	7.69	6.36	6.81	6.95	6.63	7.8	9.16	9.69	6.97	10.64	8.62	9.09	7.43	8.36	6.99	8.92	6.58	7.74	6.99	6.03	7.55	16.62	15.6	14.5	23.55	26.41	20.86	7.26	2.33	5.65	5.5	8.38	8.75
ENSMUSG00000014932	4.17	2.63	3.33	3.92	4.95	5.16	4.39	7.42	8.91	6.94	8.15	2.31	1.49	2.88	1.97	2.72	7.25	6.84	7.6	7.72	7.78	7.62	6.43	7.1	6.23	3.83	3.89	2.85	3.02	4.82	3.82	1.24	2.21	3.35	2.43	1.46	2.3
ENSMUSG00000014956	265.99	209.8	235.81	240.23	206.18	221.78	188.09	191.43	201.41	206.73	186.21	247.45	204.27	281.99	251.79	245.06	205.71	229.52	203.8	251.61	211.83	215.32	199.31	212.42	186.34	207.4	241.5	204.26	259.69	308.73	338.95	96.39	105.38	100.98	132.05	213.64	202.36
ENSMUSG00000014959	106.69	111	114.62	116.3	101.54	106.03	98.92	80.37	78.97	87.61	88.19	130.76	139.41	126.35	133.19	127.67	76.4	71.76	69.91	74.11	75.9	77.52	75.87	75.64	75.26	113.43	113.25	108.35	112.26	117.39	122.09	30.35	52.48	39.11	42.41	48.44	57.19
ENSMUSG00000014980	28.54	32.02	34.95	32.28	18.99	25.08	17.07	25.62	29.69	27.25	28.6	50.54	37.75	59.82	49.78	47.54	23.93	26.61	21.83	26.23	21.84	24.37	22.04	24.67	24.17	30.78	33.3	32.93	45.22	42.62	38.2	18.41	60.35	12.98	10.18	10.49	16.19
ENSMUSG00000015001	0.14	0.13	0	0	0	0	0	0	0	0.04	0	0	0	0	0	0	0.07	0	0.13	0.08	0.06	0.23	0	0.21	0.07	0	0	0	0	0.14	0.43	0	0	0	0	0	0
ENSMUSG00000015002	37.48	34.82	42	42.94	69.59	84.09	66.42	54.94	66.49	50.51	55.26	35.61	38.29	38.7	39.2	42.04	56.24	60.8	57.67	68.92	60.76	60.75	53.72	56.45	53.1	57.45	63.76	46.16	83.66	101.39	107.63	83.26	35.95	19.87	28.8	41.64	46.27
ENSMUSG00000015013	235.34	231.58	217.39	234.79	159.8	167.63	168.5	118.08	109.29	134.47	101.69	248.52	186.66	239.97	241.31	230.68	105.52	124	113.85	126.22	116.65	103.16	120.34	111.79	132.11	63.46	68.67	87.39	48.29	51.56	45.05	38.3	41.85	65.64	52.18	56.62	47.61
ENSMUSG00000015016	21.66	22.84	25.78	23.93	24.26	19.8	28.34	18.25	19.23	17.65	19.73	11.41	18.14	12.78	15.75	16.48	13.62	11.82	11.99	11.49	13.7	13.45	15.84	13.03	15.59	13.66	12.96	13.56	9.28	9.09	8.97	1.88	6.85	7.45	5.12	4.67	4.66
ENSMUSG00000015023	14.62	13.82	13.86	13.53	15.86	18.45	17.96	17.24	19.8	22.28	17.73	12.04	12.07	11.59	11.49	12.12	16.91	13.67	14.77	20.24	16.68	16.51	14.35	14.45	16.28	31.5	24.04	27.49	36.6	32.15	35.31	14.93	30.87	12.52	19.47	19.76	19.77
ENSMUSG00000015027	6.47	7.69	7.21	6.43	5.1	3.3	6.91	5.8	7.33	7.1	5.78	6.91	7.73	7.02	6.75	7.02	5.27	4.93	5.05	5.07	4.91	5.61	5.81	5.58	4.86	4.67	3.8	4.03	4.94	5.43	4.25	2.81	1.69	2.97	4.4	1.5	3.44
ENSMUSG00000015053	1.64	1.87	2	1.8	0.52	0.81	1.16	1.75	2	1.51	2.62	0.21	0.08	0.15	0.02	0.06	1.19	1.72	1.31	1.66	1.85	2.01	1.35	1.76	2.44	2.33	2.24	2.77	0.24	0.73	0.77	1.84	2.02	2.51	0	2.26	0.74
ENSMUSG00000015083	3.53	3.37	2.98	2.4	4.41	5.08	4.77	2.86	4.11	4.48	1.91	2.39	2.28	3.27	2.04	2.34	2.2	1.33	1.94	2.17	2.28	1.94	2.71	1.33	2.64	1.22	0.79	0.82	0.85	1.46	0.76	0	0	0	0	2.03	0
ENSMUSG00000015085	1.38	2.21	1.74	1.66	6.96	3.54	6.53	11.72	11.18	11.09	12.14	1.01	0.9	0.81	0.67	0.48	9.86	7.64	8.77	8.82	9.62	7.71	10.52	8.27	10.59	1.93	2.91	3.67	1.18	1.67	2.52	9.45	4.45	3.18	4.09	3.25	2.9
ENSMUSG00000015087	96.61	105.82	118.37	140.83	154.74	122.85	133.85	85.93	98.35	105.71	102.95	105.4	91.36	118.37	120.86	111.14	81.4	83.32	84.5	105.36	89.1	93.03	89.24	85.92	81.91	255.69	198.54	267.48	207.99	221.79	181.74	115.46	122.47	116.08	84.6	105.09	117.89
ENSMUSG00000015090	135.63	160.18	188.08	136.39	456.94	465.97	464.69	2087.47	2102.74	1773.72	1718.11	147.73	118.93	128.9	112.45	107.61	2070.88	1722.34	1936.42	1830.26	1885.17	1662.52	1865.59	1951.63	2018.61	273.87	304.44	415.64	145.04	176.74	146.38	746.06	749.06	906.04	753.92	711.64	540.54
ENSMUSG00000015092	571.19	648.6	521.26	520.73	594.4	506.39	550.71	257.9	315.46	304.83	276.72	531.83	641.95	519.43	527.48	548.74	243.94	188.44	195.08	158.81	208.44	224.09	268.1	240.35	304.15	110.51	96.49	123.46	92.96	98.98	78.42	129.25	106.08	150.28	139.38	121.44	108.83
ENSMUSG00000015093	0.56	0.41	0.47	0.43	0.96	0	1.45	0.86	3.06	1.74	2.29	0.61	0.48	0.74	0.45	0.46	0.82	0.84	1.47	1.48	1.28	0.82	0.88	1.24	1.02	0.42	0	0.48	0.9	0.12	1.06	0	0	2.04	6.67	0	0.18
ENSMUSG00000015094	316.36	363.08	325.56	316.71	295.01	250.42	339.78	237.45	242.5	317.31	248.08	380.48	513.02	365.87	406.04	389.89	212.01	179.12	179.33	148.47	200.05	222.89	237.98	213.34	260.2	73.23	82.5	81.39	67	65.95	67.18	126.05	91.11	79.87	75.52	68.82	68.49
ENSMUSG00000015095	63	69.03	65.44	75.2	63.57	64.16	78.9	62.13	72.61	79.08	76.87	50.95	71.99	47.7	62.09	61.51	63.44	54.4	53.85	50.28	64.73	55.11	68.49	60.2	68.9	52.33	64.42	49.03	51.26	53.56	51.72	22.94	42.24	32.2	46.73	15.01	30.16
ENSMUSG00000015112	4.76	3.98	3.89	4.21	4.44	6.51	4.42	3.91	4.92	4.06	3.73	1.17	0.73	1.54	1.6	2.3	2.76	2.8	3.05	3.29	3.17	3.26	3.86	2.98	3.76	9.69	6.69	6.56	5.24	6.42	7.03	0.21	8.89	2.96	0.18	5.54	5.42
ENSMUSG00000015120	167.1	168.39	162.08	157.92	153.26	126.19	108.27	133.19	134.53	135.64	128.59	166.3	178.17	174	173.68	172.42	126.76	127.41	130.47	118.79	127.9	120.61	132.33	124.99	129.42	85.14	86.65	115.02	76.24	90.45	89.21	34.36	37.41	43.33	70.9	29.24	97.24
ENSMUSG00000015126	51.86	52.37	53.47	55.9	52.46	51.38	53.57	33.02	35.14	36.8	35.75	52.38	54.56	50.55	56.95	59.06	25.46	25.09	21.16	20.42	23.84	24.35	25.78	28.06	27.64	34.66	25.78	26.42	27.99	25.78	31.8	16.52	3.56	7.37	14.04	9.33	16.45
ENSMUSG00000015127	26.42	24.19	22.33	23.06	26.49	21.62	26.79	24.38	26.04	24.6	24.81	19.83	24.5	19.05	20.15	21.59	21.51	19.66	18.65	18.37	20.47	20.5	20.89	20.33	21.91	30.67	32.31	22.96	50.72	42.42	42.42	12.88	13.75	7.08	9.76	11.63	14.1
ENSMUSG00000015133	0.87	0.32	0.33	0.7	0.3	0.58	0.15	2	0.55	1.48	2.44	0.87	0.26	0.63	0.53	0.25	1.63	1.52	1.9	1.03	1.54	1.19	1.56	1.11	1.33	0.79	0.88	0.59	0.72	0.57	0.46	0.41	3.28	1.28	2.05	0.75	2.45
ENSMUSG00000015134	2.1	1.83	2.67	2.2	1.33	1.44	0.67	1.15	1.25	0.91	1.14	1.02	1.26	1.05	0.97	1.25	1.39	0.77	1.52	1.78	0.84	0.94	1.42	1.14	0.77	1.71	2.46	2.02	2.72	2.75	1.53	1.75	2.41	0	2.15	2.93	2.7
ENSMUSG00000015143	22.07	21.37	26.79	31.41	9.45	12.66	13.59	23.52	31.99	37.05	35.9	17.68	19.66	15.11	17.42	17.76	17.47	19.4	21.12	21.55	23.38	20.4	21.39	16.39	19.09	63.47	56.66	52.03	65.19	62.43	58.89	20.4	19.95	15.6	24.01	13.58	27.24
ENSMUSG00000015149	91.41	105.73	103.04	112.71	155.39	134.42	138.07	178.67	182.47	194.82	197.81	72.14	93.74	74.15	78.35	89.21	158.01	154.01	151.86	147.96	181.22	180.05	190.49	178.6	216.98	67.64	67.6	87.27	62.83	54.27	48.74	83.52	66.79	79.13	84.34	96.05	63.54
ENSMUSG00000015165	211.22	200.64	224.72	234.14	147.76	162.49	147.86	155.76	178.27	169.99	181.19	227.51	240.58	237.1	234.13	245.54	140.84	148.16	135.97	147.66	144.62	136.16	147.21	133.2	133.24	419.08	370.34	414.45	443.87	485.78	381.07	166.4	168.39	153.59	219.94	116.53	158.34
ENSMUSG00000015176	52.88	46.52	49.29	48.64	45.33	45.8	38.39	32	36.55	36.82	36.75	56.64	55.89	54.84	51.5	55.25	26.99	25.13	28.3	29.82	29.46	29.19	28.19	22.94	25.1	40.65	33.83	31.55	41.64	39.16	37.89	13.62	14.99	14.57	16.2	17.68	21.77
ENSMUSG00000015189	43.69	38.28	35.16	41.15	40.06	41.04	32.97	39.44	46.52	32.83	52.23	38.38	35.64	45.93	36.9	38.06	47.73	45.02	43.76	54.12	46.49	42.24	38.25	45.45	39.53	46.6	40.03	36.24	53.08	64.59	58.57	27.96	33.19	11.71	36.55	55.16	48.33
ENSMUSG00000015202	1.22	1.4	1.23	1.61	8.56	10.25	10.42	7.36	9.86	7.6	9.33	8.45	9.25	11.1	10.44	8.39	7.21	8.73	7.9	9.63	8.59	7.36	8.08	7.99	6.7	3.65	3.09	3.89	9.49	8.78	6.36	6.72	7.63	6.87	6.47	3.3	5.33
ENSMUSG00000015214	9.87	10.39	10.64	10.86	9.37	14.32	16.26	15.37	21.01	22.14	17.84	11.11	12.65	11.92	11.41	11.43	18.73	18.23	17.11	19.99	15.72	18.99	17.02	14.73	14.12	24.64	27.63	22.64	47.57	55.07	54.19	12.14	12.85	8.08	7.51	11.01	17.08
ENSMUSG00000015217	103.63	87.53	95.61	83.76	40.18	44.26	33.48	29.49	27.54	32.71	30.02	61.14	55.29	46.21	46.31	50.84	31.71	31.44	26.97	26.61	27.28	29.46	26.2	29.87	28.12	31.79	26.94	22.72	16.06	15.33	22.93	27.32	4.44	5.67	7.11	9.14	17.19
ENSMUSG00000015222	138.15	95.39	113.15	107.51	81.12	88.2	77.37	306.84	324.25	340.42	374.98	153.53	135.51	128.76	117.23	127.66	295.13	303	301.52	348.19	300.37	309.85	245.4	244.86	275.08	560.45	523.17	436.04	755.75	892.87	761.31	355.89	302.91	292.56	366.76	419.35	503
ENSMUSG00000015224	2.48	2.71	2.96	2.68	5.85	8.15	5.93	27.69	24.11	20.28	27.75	1.39	1.08	0.94	1.7	1.71	22.97	25.11	24.3	29.57	25.25	23.55	22.53	22.59	22.65	16.19	16.08	19.83	14.85	16.36	15.87	29.06	17.52	26.14	30.43	21.07	11.9
ENSMUSG00000015242	0	0	0	0	0	0	0	0	0	0	0	0	0	0	0	0	0	0	0	0	0	0	0	0	0	0	0	0	0	0	0	0	0	0	0	0	0
ENSMUSG00000015243	1.32	0.93	1.45	1.14	3.12	1.89	1.97	11.4	9.06	12.45	10.18	1.76	1.19	0.96	0.74	0.76	6.98	7.82	8.37	7.23	7.23	7.12	6.67	6.21	5.94	10.86	9.03	8.8	9.06	11.47	11.62	11.38	4.42	5	7.99	5.11	6.47
ENSMUSG00000015247	22.44	21.67	17.18	18.9	14.96	20.5	15.39	17.11	18.15	22.99	22.38	12.21	13.51	14.73	11.35	13.51	17.74	17.99	13.91	18.55	16.82	16.46	16.46	16.32	16.2	12.64	10.24	9.11	9.6	12.01	14.03	4.09	2.95	2.97	0.14	5.22	7.39
ENSMUSG00000015289	52.62	49.17	45.6	44.98	52.66	46.13	49.72	31.91	35.9	42.24	30.42	47.48	45.06	55.15	53.4	45.85	28.68	34.38	28.3	35.21	32.09	28.73	34.46	31.29	32.71	9.76	10.32	9.03	6.04	6.96	9.46	2.27	0.14	6.42	6.74	0.33	4.78
ENSMUSG00000015290	116.6	107.91	97.93	97.97	112.17	132.14	102.1	63.61	61.49	70.37	70.12	129.31	116.37	135.38	121.02	121.47	64.41	67.24	63.51	71.69	63.78	62.76	61.47	63.22	64.29	35.4	34.01	38.2	41.94	45.61	38.22	7.16	12.73	12.93	9.22	14.03	17.6
ENSMUSG00000015291	756.66	665.07	809.6	828.49	656.4	775.11	736.73	634.93	657.25	643.99	696.09	635.18	729.4	689.6	732.02	807.3	555.28	554.08	596.97	622.76	622.55	597.55	591.98	544.43	547.85	347.05	333.93	325.08	315.87	240.76	258.07	496.76	426.12	427.26	467.18	633.66	332.83
ENSMUSG00000015305	5.64	4.77	5.38	5.43	5.3	4.93	4.01	20.37	20.4	18.97	22.22	2.76	3.24	2.09	3.46	3.72	17.55	16.28	17.16	18.64	21.62	18.92	16.11	15.43	17.33	32.97	24.97	23.29	31.61	40.08	33.88	13.07	17.2	12.41	20.33	23.7	20.11
ENSMUSG00000015312	15.93	16.4	14.44	12.03	6.11	9.87	10.58	11.24	10.8	10.21	12.64	16.08	24.71	18.07	12.64	9.54	10.63	8.12	10.67	5.39	6.43	8.55	10.9	7.95	12.27	6.47	5.85	4.76	5.46	5.76	4.03	7.32	2.99	4.48	4.41	1.47	3.42
ENSMUSG00000015314	0.03	0.02	0.01	0.04	0	0.26	0.06	0.18	0.36	0.63	0.04	0.06	0.05	0	0.17	0.04	0.14	0.14	0.13	0.14	0.1	0.24	0.12	0.15	0.22	0.03	0.03	0.08	0.04	0.09	0	0	0	0	0.82	0	0
ENSMUSG00000015316	0	0.06	0.03	0.03	0.15	0	0.22	0.05	0	0.16	0	0.31	0.34	0.33	0.21	0.11	0.15	0.11	0.09	0.19	0.1	0.12	0.17	0.19	0.07	0.26	0.35	0.29	0.59	0.46	0.4	0	0	0.2	0	0.37	0.3
ENSMUSG00000015335	8.63	9.74	8.66	7.38	3.76	3.5	5.45	6.96	9.46	9.4	8.07	6.47	8.53	7.05	6.59	6.64	5.93	6.04	5.05	5.05	6.54	7.1	8.42	6.28	7.67	3.49	3.98	5.05	3.77	4.41	4.88	1.74	0.38	1.13	4.41	2.01	2.32
ENSMUSG00000015337	17.52	26.48	26.97	23.04	30.63	16.68	18.77	10.2	12.18	12.59	12.3	14.96	21.96	17.21	19.32	20.1	9.4	9.22	8.27	7.14	8.61	7.3	12.19	10.77	9.67	10.74	9.07	8.53	5.9	7.09	9.1	4.31	0.46	7.67	2.89	4.42	5.85
ENSMUSG00000015340	0.04	0.11	0	0.03	0.14	1.13	0.3	0.36	0.96	0.25	0.35	0.07	0.06	0.02	0.06	0.03	0.47	0.55	0.51	0.71	0.52	0.45	0.44	0.47	0.32	0.52	0.68	0.3	1.16	0.26	0.35	0	0	2.26	0.49	0	1.26
ENSMUSG00000015341	61.71	61.43	57.43	59.83	91.31	81.55	85.46	103.79	86.46	86.47	98.53	66.55	54.34	77.72	64.67	61.51	98	110.64	93.14	110.23	106.22	107.96	101.18	103.59	112.92	54.01	49.1	42.09	78.27	108.71	73.07	23.68	30.5	21.27	25.5	22.69	37.23
ENSMUSG00000015342	9.42	9.02	10.41	9.96	18.45	18	15.86	11.65	13.08	10.28	12.65	10.41	8.64	11.66	10.4	9.9	14.05	15	12.83	16.52	13.28	12.84	12.75	13.71	11.69	13.51	15.59	11.46	18.6	21.6	16.11	2.86	4.38	5.18	5.55	5.91	7.54
ENSMUSG00000015354	1.3	0.79	0.98	1.24	1.13	2.43	0.57	4.41	5.15	2.91	4.99	1.56	1.13	0.61	0.93	2.33	3.88	4.45	5.12	7.31	4.11	6.02	3.47	5.24	5.1	3.6	3.07	4.87	6.36	5.17	2.75	0.44	1.12	1.22	1.27	7.81	1.25
ENSMUSG00000015355	0	0.07	0	0.07	0	0	0	0.59	0.26	0.28	0.82	0.22	0.22	0	0	0.31	0.83	0.6	0.87	0.6	0.9	0.82	0.64	0.96	0.88	0.07	0.27	0.26	0.16	0.22	0.4	0	0	0.48	0	0	0
ENSMUSG00000015357	30.91	25.03	31.83	34.13	33.22	44.95	30.74	20.7	27.38	26.56	29.67	26.69	28.3	29.97	27.5	32.36	19.72	21.22	23.03	23.52	24.02	22.81	20.27	18.5	18.85	28.1	33.02	26.93	45.61	45.53	38.83	8.68	16.64	8.74	10.37	5.19	13.72
ENSMUSG00000015363	12.86	15.11	13.49	13.9	17.44	17.02	18.75	14.25	16.09	20.09	17.26	9.4	12.7	9.71	13.83	11.8	13.12	14.22	13.51	13.06	15.02	13.34	17.67	16.68	14.62	11.74	10.86	9.37	10.3	8.42	11.5	6.77	4.97	14.58	10.09	6.6	5.63
ENSMUSG00000015365	0	0	0	0.1	0	0	0	0.14	0	0	0.1	0	0	0	0	0.06	0.06	0	0.03	0	0	0	0	0	0.03	0.06	0.06	0	0	0	0	0	0	0	1.17	0	0
ENSMUSG00000015377	6.16	7.02	8.21	8.54	7.16	6.25	7.45	7.41	12.19	12.29	12.97	4.97	6.46	5.92	5.46	6.04	6.35	7.2	6.62	7.11	7.08	6.25	8.49	7.11	6.68	2.86	3.36	4.17	3.01	2.89	2.84	0.36	2.35	2.27	2.06	1.47	3.85
ENSMUSG00000015396	25.32	23.41	22.54	18.39	16.51	16.53	10.93	23.8	29.45	16.74	26.07	37.51	28.79	35.83	36.93	42.27	20.38	22.63	20.41	22.3	24.71	25.21	22.72	23.88	25.02	25.09	19.24	21.44	40.54	40.84	31.81	22.72	15.03	18.41	12.85	8.45	14.99
ENSMUSG00000015401	0.07	0	0.23	0.15	0.8	0	0.29	0	0.7	0.13	0	0.16	0	0	0	0.11	0.31	0.28	0.35	0.81	0.27	0.11	0.33	0.25	0.2	0	0.25	0	0	0.14	0	0	0	0	0	0	0
ENSMUSG00000015405	0.05	0.1	0.08	0.07	0	0.17	0	1.12	1.23	0.43	1.15	0.08	0	0	0.08	0.06	0.78	0.92	0.8	1.02	1.34	0.93	1.12	0.74	0.65	0.19	0.11	0.14	0	0.12	0.05	0	0	0	0.19	0.2	0
ENSMUSG00000015437	0	0	0	0	0	0	0	0	0	0	0	0	0	0	0	0	0	0	0	0	0.06	0.03	0	0.03	0	0	0	0	0	0	0	0	0	0	0	0	0
ENSMUSG00000015441	0	0	0	0	0	0	0	0	0	0	0	0	0	0	0	0	0	0	0	0	0	0	0	0	0	0	0	0	0	0	0	0	0	0	0	0	0
ENSMUSG00000015443	0	0	0	0	0	0	0	0	0	0	0	0	0	0	0	0	0	0	0	0	0	0	0	0	0	0	0	0	0	0	0	0	0	0	0	0	0
ENSMUSG00000015451	0.08	1.05	0	1.58	2.87	0.93	1.3	0.24	0.07	2.69	2.66	0.14	0.72	0.15	0	0.76	0.07	1.75	0.54	0.76	0.3	1.42	0.74	0.71	0.83	0.03	0	0	0.03	0.13	0	0.37	0	0	0	0	0
ENSMUSG00000015452	0.13	0.07	0.08	0.04	0.54	0	0	0.54	0.19	0.19	0.1	0.11	0	0.1	0	0.17	0.14	0.19	0.33	0.44	0.18	0.33	0.33	0.13	0.47	0	0.19	0.06	0	0	0	1.22	0	0	0	0	0
ENSMUSG00000015461	42.82	44.52	39.99	39.31	48.01	40.6	39.92	36.74	45.62	52.67	42.85	30.73	47.28	30.92	35.42	37.57	36.19	28.21	31.52	31.23	38.66	34.05	40.09	32.75	33.62	40.09	30.25	35.87	32.45	49.79	30.92	21.07	17.82	12.55	18.31	9.7	14.51
ENSMUSG00000015467	2.04	2.29	0.97	1.42	0	2.29	6.24	1.2	1.94	1.87	1.87	0.33	0.86	0.34	1.04	0.21	1.05	1.06	0.82	0.46	0.74	0.88	1.48	0.97	1.37	0.39	0	0.44	0.48	0.16	0.09	0	0	0	0	0	0.66
ENSMUSG00000015468	0.37	1.13	1.09	0.72	0.59	0.81	2.13	4.15	2.29	2.49	2.7	0.57	1.05	0.43	0.55	0.92	1.64	1.55	1.34	0.86	1.07	1.66	1.31	1.53	2.15	2.6	1.18	1.1	2.61	1.81	2.44	5.22	0.27	8.62	1.07	0.38	3.13
ENSMUSG00000015474	46.52	42.86	42.65	43.45	57.75	46.51	48.75	29.62	33.55	37.15	37.74	37.87	38.08	33.52	36.86	36.76	29.48	26.36	31.16	28.86	31.31	29.74	32.38	31.09	29.17	50.44	42.74	48.37	60.75	59.75	60.52	27.35	14.43	33.25	30.02	13.33	29.98
ENSMUSG00000015476	179.97	184.07	164.18	172.91	155.69	133.33	144.34	94.9	96.19	92.75	96.48	189.09	222.65	176.26	207.4	217.78	92.7	78.52	75.41	66.23	86.95	78.11	92.82	80.28	88.07	210.71	192.11	200.77	180.34	158.19	197.99	79.69	78.36	75.58	84.41	67.28	95.13
ENSMUSG00000015478	137.09	121.82	119.31	112.29	125.46	111.08	99.22	88.72	84.72	93.56	80.66	102.5	106.26	90.14	102.39	98.96	77.85	73.69	67.96	67.72	73.22	75.53	86.92	87.1	92.29	48.44	42.6	43.89	33.35	33.35	32.61	35.26	28.81	37.26	32.11	35.77	29.83
ENSMUSG00000015484	4.56	4.13	4.64	4.2	3.88	3.79	5.97	4.41	4.26	5.74	4.73	4.74	3.35	3.31	4.22	4.73	4.4	4.16	4.36	4.38	4.35	5	4.07	4.5	4.63	9.9	8.55	8.81	12.19	15.09	13.47	4.18	3.41	4.63	3.03	2.57	5.07
ENSMUSG00000015488	52.44	51.79	51.36	49.48	53.41	61.12	54.96	41.74	38.73	47.4	43.04	53.22	52.83	54.04	55.06	54.43	47.24	44.67	43.17	45.42	42.64	42.56	49.08	44.48	46.31	20.07	15.05	16.53	21.79	21.34	22.21	10.14	11.16	9.76	18.02	15.94	16.01
ENSMUSG00000015501	11.92	10.84	15.5	16.82	12.62	13.32	14.19	37.06	48.27	43.65	48.26	15.61	22.78	15.54	17.08	18.66	31.37	26.93	28.96	35.88	31.93	31.04	25.99	21.65	24.78	137.38	134.35	117.76	303.48	345.22	300.62	46.83	40.2	51.36	67.96	71.72	114.07
ENSMUSG00000015519	0	0	0	0.04	0	0	0	0	0	0	0	0.05	0	0	0	0	0.03	0	0	0	0	0.03	0	0.03	0.04	0.17	0	0.11	0.09	0	0	0	0	0	0	0	0
ENSMUSG00000015522	5.69	4.73	5.15	5.54	6.55	9.62	4.77	11.39	12.29	12.31	14.11	5.07	6.47	6.04	5.09	5.66	8.78	9.62	9.05	10.26	8.94	9.18	9.28	8.13	8.69	14.67	12.18	10.39	14.97	14.48	14.07	8.77	14.4	15.53	6.65	6.81	8.9
ENSMUSG00000015533	0	0.03	0.02	0.01	0.08	0	0.26	0.04	0.05	0	0.03	0.02	0	0	0.03	0	0.03	0.07	0.04	0.13	0.05	0.07	0.1	0.05	0.05	0.24	0.11	0.05	0.07	0.08	0.13	0	0	0	0	0	0
ENSMUSG00000015536	114.85	105.85	97.69	92.51	126.21	120.88	110.63	67.61	85.11	82.66	80.09	129.86	98.31	116.68	126.82	116.94	63.35	69.58	66.28	76	66.27	69.67	72.37	73.52	72.7	29.74	27.36	33.86	36.12	33.46	35.56	26.31	21.55	23.31	17.44	20.25	21.53
ENSMUSG00000015542	48.21	49.12	49.36	46.96	47.43	50.16	56.41	42.21	25.49	34.65	32.81	61.65	54.53	49.09	49.12	47	28.92	27.69	29.53	25.47	30.82	30.68	32.92	29.92	35.59	22.09	20.91	25.6	19.89	24.84	18.53	12.05	19.73	16.38	11.38	25.54	13.63
ENSMUSG00000015568	52.15	42.91	48.89	50.42	8.13	10.23	12.73	16.96	23.4	26.47	22.69	22.86	22.11	23.29	21.58	21.64	18.11	18.05	13.57	18.46	15.96	17.5	16.2	15.94	16.44	25.32	27.52	22.96	19.44	19.91	18.9	4.87	7.89	4.89	8.73	8.11	7.65
ENSMUSG00000015575	18.96	17.17	18.34	16.72	24.29	21.06	28.79	29.5	29.94	39.97	31.17	16.43	12.72	17	16.8	12.39	32.5	37.84	34.52	33.3	35.93	31.37	35.96	38.38	36.63	39.96	33.47	34.98	45.05	56.01	52.3	26.95	18.12	14.5	23.47	9.42	18.5
ENSMUSG00000015579	0	0	0	0	0	0	0	0	0	0	0	0	0	0	0	0	0	0	0	0	0	0	0	0	0	0	0	0	0	0	0	0	0	0	0	0	0
ENSMUSG00000015597	12.49	14.43	22.64	15.58	9.87	10.66	10.34	15.93	15.17	18.68	17.33	13.91	13.07	13.64	14.05	14.13	12.48	15.06	13.04	20.06	14.69	13.93	11.52	10.93	12.2	41.72	36.29	33.03	44.22	46.55	51.5	13.41	9.7	13.66	11.15	7.25	23.84
ENSMUSG00000015599	8.18	10.35	10.99	12.78	11.27	12.77	16.14	22.06	23.72	26.44	23.15	4.98	10.76	5.39	6.81	9.05	17.26	13.22	17.43	14.46	18.8	19.21	19.55	15.28	19.22	47.88	40.64	44.01	47.41	48.36	48.26	24.8	24.42	23.25	24.09	17.99	28.56
ENSMUSG00000015605	22.64	24.39	24.85	25.26	12.78	13.46	14.41	18.17	19.73	20.41	15.56	17.67	24.5	16.66	18.53	20.3	16.04	14.55	14.42	14.08	14.87	16.34	18.59	15.91	18.51	28.66	24.05	24.97	31.55	26.26	31.14	8.12	7.31	11.57	12.44	11.63	16.35
ENSMUSG00000015619	5.63	4.27	7.7	4.8	0	0.97	0.93	1.62	1.36	0.83	1.83	0.04	0.04	0.18	0.11	0.11	1.74	1.09	1.79	1.23	2.74	1.49	0.96	1.64	1.6	9.73	14.25	10.89	3.61	1.98	2.07	0.87	1.76	8.66	6.17	0.99	0.97
ENSMUSG00000015627	0.12	0.05	0.09	0.08	0	0	0.12	0.06	0.07	0	0.08	0.04	0.11	0.1	0.05	0	0.08	0.04	0.08	0.06	0.12	0.02	0.05	0.03	0.01	0	0.14	0.14	0	0.07	0	0	0	0	0	0	0
ENSMUSG00000015647	0.62	1.98	2.37	1.31	0.8	2.57	3.32	2.94	3.99	3.83	4.25	1.43	1.15	0.5	0.72	0.57	3.13	2.16	1.42	0.56	1.69	2.09	3.19	2.84	2.57	0.68	1.68	2.18	1.23	1.41	1.28	0.01	16.48	3.26	0.27	0.38	0.54
ENSMUSG00000015652	0.37	0.37	0.47	0.3	1.46	0.71	1.82	1	0.77	0.88	0.61	0.32	0.22	0.35	0.23	0.3	0.97	1.35	1.23	1.67	1.09	0.6	0.9	0.72	0.88	0.33	0.58	0.38	0.56	0.63	0.26	0.96	0.18	2.1	0.66	0	0
ENSMUSG00000015653	18.68	14.54	16.62	16.25	68.56	69.72	53.03	14.95	16.98	10.73	12.96	5.01	3.99	4.37	4.8	6.6	12.02	13.56	14.4	16.74	15.63	13.27	11.94	13.27	12	21.73	22.13	15.88	15.64	20.26	20.07	3.75	3.23	5.73	7.29	13.18	9
ENSMUSG00000015656	1289.1	1222.98	1369.76	1529.9	1314.51	1523.77	1441.57	881.59	825.42	1390.31	1097.62	1255.93	1222.76	1228.89	1331.09	1583.27	603.1	639.8	811.43	714.59	794.97	664.73	700.71	549.42	639.93	965.75	1041.1	1022.45	898.95	839.96	937.2	874.02	650.89	741.35	886.47	692.63	654.24
ENSMUSG00000015659	2.68	2.77	3.81	4.25	2.53	4.56	2.63	11.46	11.12	10.4	10.98	2.56	3.37	2.66	3.65	4.9	6.55	7.73	7.93	7.34	6.93	7.84	7.84	5.96	7.05	7.57	7.95	7.33	9.19	11.12	9.28	2.86	1.9	1.77	2.23	5.81	7.5
ENSMUSG00000015665	0	0	0	0	0	0	0	0	0	0	0	0	0.05	0	0	0	0	0	0	0	0	0	0	0	0	0	0	0	0	0	0	0	0	0	0	0	0
ENSMUSG00000015668	109.54	100.09	93.35	90.84	95.16	90.63	71.14	52.17	49.07	53.7	52.96	109.99	92.58	113.76	104.64	97.65	48.72	51.9	45.94	57.4	52.11	46.03	53.05	51.54	50.53	26.38	30.26	36.71	21.47	28.13	20.89	12.08	15.55	15.71	15.89	17.39	12.45
ENSMUSG00000015671	259.11	238.97	262.07	263.57	238.97	233.35	211.71	158.18	181.36	190.54	171.41	261.16	236.03	281.81	274.14	275.05	149.46	161.03	158.91	180.68	155.69	161.44	157.02	153.46	152.49	202.46	203.54	199.03	232.4	197.97	181.66	62.04	78.74	59.49	67.98	82.6	96.81
ENSMUSG00000015672	60.61	56.59	56.59	50.44	53.02	49.32	51.21	37.36	45.09	34.12	36.14	57.2	52.79	79.12	52.84	54.82	32.35	32.08	26.98	34.11	27.54	33.37	28.42	31.98	34.72	35.14	29.2	37.15	52.82	53.08	48.96	16.66	8.34	12.83	7.15	6.23	16.98
ENSMUSG00000015697	9.66	8.39	11.01	10.93	5.58	9.69	10.37	12.3	16.75	18.58	16.86	7.32	7.57	8.39	8.51	8.72	10.94	11.5	11.41	12.32	12.26	11.56	10.22	9.27	9.31	27.1	21.1	20.82	30.3	31.93	29.41	9.73	7.74	7.39	8.48	10.76	12.68
ENSMUSG00000015702	0.23	0.3	0.09	0.49	0.54	0.89	0.69	1.13	1.6	0.75	1.79	0.21	0.14	0	0.13	0.18	0.64	1.24	0.84	0.84	0.75	1.23	1.3	1.04	1.06	0.26	0.17	0.17	0	0.16	0	0	0	0	0	0	0
ENSMUSG00000015709	72.24	74.84	82.05	84.93	39.16	43.7	48.03	91.19	99.39	92.84	99.69	78.13	104.96	72.76	78.81	82.42	91.96	78.69	85.94	93.61	93.5	91.82	90.05	82.04	90.14	72.11	60.72	51.49	61.95	59.29	63.44	53.31	32.91	55.15	72.64	93.24	85.59
ENSMUSG00000015711	22.83	19.98	21.3	22.85	27.39	28.45	23.59	19.46	22.15	22.16	20.79	24.53	27.21	28.53	26.44	26.97	18.39	17.65	18.09	21	19.63	18.68	20.26	18.48	17.71	39.65	33.97	35.4	45.49	40.96	42.27	17.02	10.67	12.43	9.77	9.71	18.09
ENSMUSG00000015714	8.43	11.13	11.73	9.73	15.09	10.79	10.32	59.73	64.4	57.27	67.39	10.94	9.82	10.82	9.83	10.04	59.13	58.25	63.17	74.39	72.8	66.81	59.92	57.26	66.44	60.29	56.2	62.84	48.32	57.12	60.17	23.21	17.97	33.3	33.92	35.77	33.48
ENSMUSG00000015721	0.03	0	0	0.05	0	0	0	0	0	0.03	0	0	0.06	0	0	0.02	0.02	0.06	0.02	0	0.07	0.19	0.06	0.03	0	0.07	0	0	0	0.08	0	0	0	0	0	0	0
ENSMUSG00000015733	222.8	183.23	202.37	201.86	191.04	198.48	164.85	181.72	193.65	180.14	171.74	271.17	234.24	294.37	259.52	249.16	183.68	190.28	172.31	222.31	178.71	172.42	163.55	169.81	155.8	97.89	91.51	78.75	138.78	167.75	138.96	49.91	38.93	50.5	54.22	38.56	82.91
ENSMUSG00000015745	49.81	61.32	54.86	57.11	72.41	82.72	87.38	52.84	50.01	55.21	53.12	81.14	111.1	82.77	85.21	82.72	51.26	43.6	41.98	37.87	43.89	46.51	56.83	54.23	56.29	36.55	37.59	37.13	47.42	44.67	51.79	27.72	37.1	39.93	32.28	49.67	35.86
ENSMUSG00000015747	31.21	32.57	37.12	40.9	39.07	31.99	41.18	28.6	37.63	29.01	39.97	38.62	39.95	28.32	38.49	40.8	25.61	25.21	26.47	35.95	28.32	25.13	27.55	26.17	24.97	43.12	38.27	40.71	45.44	53.05	43.89	9.51	22.65	17.37	13.81	9.89	24.75
ENSMUSG00000015748	20.66	18.46	23.37	22.47	18.98	21.66	20.46	13.57	17.87	18.75	22.44	26.09	24.71	21.31	30.7	25.98	15.65	17.83	14.25	22.77	17.04	16.11	14.58	16.87	15.08	18.98	15.8	12.64	22.92	21.25	17.09	5.38	18.77	12.13	10.32	9.32	5.75
ENSMUSG00000015749	95.16	75.85	74.56	78.47	95.91	79.42	72.05	72.58	84.66	84.02	75.41	108.15	92.54	108.41	92.92	93.53	74.64	83.84	79.52	107.4	80.86	81.53	69.9	72.06	64.57	85.95	66.76	60.23	84.12	90.85	90.72	47.34	68.09	40.99	47.22	72.78	50.49
ENSMUSG00000015750	55.3	52.13	48.09	49.51	50.11	44.62	47.19	56.86	49.3	57.08	53.39	45.8	48.17	45.11	46.25	43.36	52.56	48.97	45.12	47.91	47.1	51.85	52.36	55.61	59.17	55.01	48.67	43.56	49.64	47.2	49.19	20.34	21.21	16.02	20.22	21.5	34.54
ENSMUSG00000015755	17.2	17.5	19.24	17.68	17.61	19.83	20.06	26.98	30.83	32.33	31.07	17.68	19.88	21.01	21.14	19.99	27.49	30.03	29.34	33.55	32.33	28.48	27.07	28.25	24.99	49.63	52.89	43.07	69.64	85.73	73.82	25.94	16.9	28.11	21.91	26.1	30.01
ENSMUSG00000015757	21.3	18.25	21.15	25.48	16.52	17.71	17.35	20.25	20.75	22.48	23.58	16.85	18.07	21.16	20.9	21.49	16.22	16.33	16.12	20.33	16.36	16.57	14.85	14.1	13.31	11.4	12.19	10.21	12.88	11.85	10.6	1.99	2.88	2.98	4.99	2.84	5.52
ENSMUSG00000015759	111.06	105.8	96.84	98.38	118.38	114.79	107.1	70.48	67.59	77.4	75.55	109.12	87.93	122.71	99.72	100.86	73.43	80.42	69.99	81.16	73.34	75.05	75.06	76.59	78.48	61.74	60.51	54.41	71.97	76.03	66.55	28.88	17.58	13.46	26.05	24.62	30.57
ENSMUSG00000015766	8.39	7.38	8.1	9.22	15.87	14.36	14.46	24.38	24.64	24.48	24	9.01	10.36	12.42	14.03	13.29	18.42	16.91	17.7	24.99	22.33	18.14	17.35	16.15	15.37	34.9	29.79	25.71	39.69	39.11	39.64	31.02	15.12	10	33.81	46.21	36.47
ENSMUSG00000015776	54.58	59.1	50.41	57.53	61.35	66.81	53.48	37.27	36.26	45.04	43.98	53.25	63.37	52.63	55.88	58.84	33.71	29.87	29.88	29.6	33.91	34.58	35.17	34.52	37.78	22.1	23.48	28.5	32.72	30.83	26.39	18.31	15.47	18.52	23.57	11.64	13.35
ENSMUSG00000015787	0.14	0	0	0	0	0	0	0	0	0	0.14	0	0	0	0.08	0	0	0	0	0	0	0.03	0	0.03	0.05	0	0	0.04	0	0.14	0	0	0	0	0	0	0
ENSMUSG00000015790	152.54	142.74	149.27	149.42	164.94	151.45	132.82	138.24	116.43	116.76	122.7	166.3	147.54	159.49	162.42	159.48	105.47	107.25	105.77	112.63	99.36	102.96	116.41	115.27	117.86	67.29	72.49	82.05	64.75	69.18	52.09	41.43	52.5	37.02	51.8	55.37	63.56
ENSMUSG00000015804	128.86	140.98	128.28	136.16	123.62	96.42	116.8	98.3	107.05	100.49	99.6	159.65	145.3	179.22	182.8	148.9	99.4	94.94	91.05	96.92	95.21	96.19	110.8	113.18	113.63	64.75	59.81	63.05	63.22	70.53	72.21	31.06	23.04	24.83	19.82	17.75	33.32
ENSMUSG00000015806	188.24	201.42	189.74	188.76	233.34	259.22	217.58	380.42	368.89	287.93	332.79	187.66	153.87	176.21	169.79	173.3	311.36	346.54	319.67	349.12	366.66	366.19	363.33	352.13	390.68	54.15	48.3	49.55	43.85	42.2	39.51	69.73	146.01	47.04	76.53	56.21	82.41
ENSMUSG00000015812	1.58	0.26	0.59	0.75	0	0	0	1.07	0	1.52	1.52	2.03	2.34	3.94	0.71	2.83	0.79	2.05	1.05	0.28	1.32	0.94	1.12	1.2	0.71	0	0.16	0.48	0.4	0.35	0	0	0	0	0	0	0
ENSMUSG00000015829	12.74	11.26	12.83	12.78	13.95	15.34	12.05	29.68	36	30.31	35.21	11.58	14.3	10.54	10.95	11.26	28.34	27.03	29.99	38.11	33.94	31.99	24.76	23.46	24.29	43.64	45.29	39.28	79.8	73.5	84.79	28.23	21.11	19.06	47.07	42.01	41.95
ENSMUSG00000015837	768	803.4	864.72	856.86	593.8	611.55	614.7	527.93	581.91	532.37	573.24	1186.23	1006.71	1060.22	1048.36	1119.78	454.81	514.42	504.53	525.77	511.53	461.56	490.04	452.64	490.24	667.52	617.63	656.26	756.25	653.9	683.03	387.71	363.28	385.92	469.92	346.86	422.67
ENSMUSG00000015839	1.13	1.58	1.21	1.51	2.53	4.14	4.72	10.78	10.11	12.44	11.34	1.16	0.58	0.96	1.16	1.21	8.35	9.01	10.05	8.89	9.05	7.66	7.67	7.45	8.86	6.3	5.77	4.95	5.31	7.13	6.85	3.61	7.33	5.99	6.95	6	5.31
ENSMUSG00000015843	83	86.68	84.25	82.72	5.66	6.07	10.08	12.04	11.09	12.6	16.25	7.51	6.8	4.5	7.7	8.27	13.75	11.03	13.74	11.54	13.05	13.28	15.19	14.42	14.9	54.31	49.27	51.77	12.68	13.11	14.35	0.24	4.27	3.88	6.96	5.1	7.13
ENSMUSG00000015846	16.82	17.96	16.89	17.68	10.05	8.43	12.37	13.92	16.51	15.22	13.97	9.13	10.9	7.18	8.79	10.25	12.91	11.31	12.72	10.72	14.3	14.31	15.33	12.92	16.58	31.97	30.93	30.04	24.86	25.06	24.33	24.34	12.12	7.61	18.34	10.83	14.62
ENSMUSG00000015850	1.39	2.02	2.7	2.72	1.84	1.25	4.49	8.88	11.75	8.86	14.95	1.58	1.91	0.81	2.6	1.12	10.29	7.98	8.18	7.68	12.78	8.68	14.66	7.59	11.45	7.2	8.47	6.08	3.63	4.72	4.68	14.52	1.8	13.85	1.9	1.29	3.18
ENSMUSG00000015852	0.63	0.74	0.98	0.77	0.5	0.87	1.93	2.89	3.18	3.48	3.91	0.26	0.35	0.16	0.39	0.21	2.87	2.22	2.8	3.25	2.8	3.03	3.28	3.25	2.74	0.97	0.52	0.94	0.73	0.64	0.55	0	4.35	3.93	0.93	3.85	3.98
ENSMUSG00000015854	0	0	0	0	0	0	0	0	0	0	0	0	0	0	0	0	0	0	0	0	0	0	0	0	0	0	0	0	0	0	0	0	0	0	0	0	0
ENSMUSG00000015869	57.55	52.99	51.39	61.2	48.48	51.77	48.51	44.14	49.11	44.86	47.97	42.85	49.07	40.26	46.93	46.37	28.81	34.58	30.76	33.47	32.97	38.55	38.8	36.16	34.78	28.63	30	32.71	23.48	24.71	32.74	22.94	16.59	39.59	20.46	14.74	22.45
ENSMUSG00000015879	6.56	6.45	6.93	6.66	8.07	9.55	5.7	3.47	4.64	6	5.34	2.75	2.76	2.67	2.12	2.03	3.76	3.29	2.88	2.76	3.36	3.65	3.03	3.31	3.34	5.63	4.13	4.37	1.73	2.63	1.84	0.77	0.66	1.63	1.85	3.53	2.21
ENSMUSG00000015880	0	0.04	1.83	2.25	5.75	0	1.18	2.33	0.83	1.06	0.73	1.24	2.89	0.14	1.16	1.7	1.03	1.41	0.7	3.04	0.14	3.6	1.47	0.17	0.4	0.21	0.3	0.3	0.25	0.24	1.32	0	0	0	0	0	0
ENSMUSG00000015882	6.32	4.45	4.9	4.73	3.02	5.47	3.71	7.15	7.84	9.69	10.08	5.58	5.1	6.59	5.65	5.33	8.8	9.13	7.46	8.1	8.75	8.39	7.06	7.99	7.64	4.83	10.37	4.92	12.83	10.16	15.32	0.32	6.69	1.64	9.13	17.4	17.47
ENSMUSG00000015889	42.1	42.34	51.11	49.15	37.96	44.3	37.75	35.43	38.22	38.7	40.72	39.92	40.34	38.76	42.62	42.92	27.79	26.36	27.97	29.98	29.23	29.48	26.02	22.96	26.33	51.48	51.11	52.05	51.5	52.9	47.95	22.55	19.43	16.07	16.16	12.1	26.46
ENSMUSG00000015890	0.1	0.07	0.18	0	0	0.24	0.15	0.14	0.1	0.2	0.3	0.03	0.25	0.2	0.03	0.14	0.11	0.05	0.05	0	0.04	0.07	0.03	0.07	0.12	0.16	0.03	0.19	0.04	0.07	0.04	0	0	0	0	0	0.06
ENSMUSG00000015932	316.54	279.53	286.65	267.06	307.99	331.09	269.19	200.34	208.44	225.18	210.43	413.4	348.15	434.36	376.92	395.19	191.51	204.81	184.45	206.1	195.59	191.35	189.01	195.13	195.37	88.58	104.31	113.13	107.71	112.08	83.53	57.54	58.66	61.9	85.84	58.1	53.58
ENSMUSG00000015937	124.79	116.1	111.33	121.6	156	150.18	147.89	82.95	85.81	105.19	80.96	101.52	104.3	106.85	105.42	110.35	71.86	74.65	71.98	88.28	81.43	76.98	82.18	80.41	72.07	78.79	80.01	86.33	84.39	70.6	61.07	39.49	59.78	45.44	79.86	49.91	55.4
ENSMUSG00000015942	9.89	9.59	11.87	11.28	11.7	11.56	18.21	11.76	12.32	11.91	11.51	7.58	9.45	6.48	8.43	9.14	8.38	9.62	8.89	12.58	10.16	10.31	10.71	8.37	8.99	23.28	20.48	19.72	28.64	21.51	23.48	13.17	18.44	7.66	12.86	7.44	18.9
ENSMUSG00000015943	40.81	41.56	24.76	23.34	23.15	7.41	24.26	17.47	23.39	18.39	17.11	19.15	21.22	15.82	14.41	14.23	10.02	5.6	6.6	1.8	7.7	9.79	13.1	10.98	13.03	14.72	18.57	11.86	9.37	10.68	11.62	11.33	2.84	8.26	6.6	12.85	6.74
ENSMUSG00000015944	29.55	28.52	32.99	35.9	26.84	26.98	32.68	39.66	35.81	35.58	39.51	19.09	26.19	21.76	28.16	29.23	36.19	33.06	38.47	39.71	40.53	38.12	38.67	35.5	36.68	84.76	71.81	74.89	80.61	84.68	84.4	32.04	29.38	25.77	27.31	23.56	38.68
ENSMUSG00000015947	0.55	0.52	0.5	0.56	0.76	1.21	0.7	2.76	2.06	2.31	3.03	0.5	0.24	0.23	0.4	0.32	1.96	1.96	2.29	3.09	2.91	2.57	2.29	2.77	2.35	1.14	0.42	0.53	1.02	1.8	1.11	0	0.84	3.55	5.17	0	0.69
ENSMUSG00000015950	0.48	0.42	0.42	0.35	0.37	1.6	1.84	4.39	3.89	2.21	3.93	0.44	0.15	0.59	0.38	0.21	3.68	3.25	3.3	2.41	2.97	3.57	4.29	3.52	4.34	1.93	1.69	2.06	2.67	1.58	0.84	3.47	12.91	1.53	3.55	0.5	1.23
ENSMUSG00000015957	0.57	0.49	0.95	0.09	0.56	0.62	0.82	0.25	0.67	0.47	0.55	0.47	0.33	0.52	0.25	0.5	0.27	0.2	0.43	0.15	0.33	0.51	0.57	0.56	0.37	0.4	0.13	0.26	0.28	0.31	0.3	0	0	0	0.65	0	0
ENSMUSG00000015961	61.18	52.59	62.8	58.28	45.46	47.49	49.65	44.76	46.76	48.14	50.1	51.83	50.56	61.63	54.53	59.97	43.32	46.42	43.11	46.75	43.57	45.61	39.65	42.32	42.99	46.7	43.86	41.71	56.89	61.47	56.87	13.38	9.68	11.65	19.73	21.48	33.01
ENSMUSG00000015962	0	0.11	0	0	0	0	0	0	0	0.11	0.17	0.35	0	0.16	0.19	0	0.05	0.08	0.05	0	0.06	0	0	0	0.12	0.11	0.11	0.52	0	0.11	0	0	0	0	0	0	0.19
ENSMUSG00000015966	0.13	0.36	0.43	0.47	0.54	0.14	0.73	1.73	1.16	0.62	1.22	0.33	0.26	0.24	0.48	0.44	1.21	1.13	1.13	1.06	1.25	1.45	0.89	1.03	1.22	0.29	0.66	0.77	0.31	1.06	0.76	0.26	1.42	0.43	0.03	0	0.07
ENSMUSG00000015968	3.91	3.88	3.82	4.18	5.06	4.79	3.26	8.73	10.82	10.63	10.37	3.13	5.31	2.86	3.48	3.54	8.14	8.07	7.48	9.32	8.48	8.53	7.72	6.96	6.65	16.48	17.69	15.57	19.26	26.81	22.83	5.44	6.94	4.45	5.99	7.57	8.91
ENSMUSG00000015970	0.22	0.49	0.36	0.38	0.69	0.91	0.85	2.06	2.55	1.66	2.18	0.21	0.18	0.27	0.34	0.16	1.82	1.97	2.25	1.95	2.23	2.15	2.06	1.76	1.95	1.83	1.19	1.17	1.2	1.37	1.38	1.4	2.42	1.18	1.63	2.6	1.16
ENSMUSG00000015971	64.42	59.96	65.3	66.4	55.35	58.62	57.28	40.52	44.64	42.21	45.51	59.39	61.27	58	57.17	63.06	37.71	33.89	35.71	40.07	37.34	37.06	34.46	32.69	33.96	50.48	46.46	53.64	61.91	65.85	62.44	24.76	14.88	16.05	16.53	15.67	24.27
ENSMUSG00000015980	12.69	12.98	14.8	14.75	14.64	8.9	14.21	10.6	10.27	9.49	12.51	12.09	10.56	8.58	13.97	13.01	9.74	11.5	9.01	10.3	11.35	11.71	13.05	9.61	9.57	7.45	8.95	8.32	8.42	10.57	7	5.47	5.43	7.88	4.16	3.71	7.55
ENSMUSG00000015981	185.4	180.4	195.14	188.76	67.49	67.59	83.43	98.94	96.92	98.52	96.99	159.52	209.47	154.47	174.42	164.05	96.62	76.52	83.75	77.36	80.37	95.37	110.13	94.57	102.95	78.27	75.98	83.99	69.57	74.59	74.1	36.32	44.84	39.25	32.71	47.04	43.89
ENSMUSG00000015994	77.13	79.31	76.94	80.29	100.73	95.31	80.9	63.32	66.09	55.69	58.07	67.71	55.93	71.52	72.43	74.41	56.22	63.31	60.64	66.91	64.04	59.81	59.92	61.01	61.24	56.04	52.25	61.56	53.49	56.61	48.01	10.73	21.01	18.22	22.12	19.15	33.21
ENSMUSG00000016018	32.61	25.59	36.85	34.14	32.01	38.57	26.73	33.09	37.87	36.95	42.05	29.71	30.15	30.55	32.05	33.7	27.25	27.41	30.76	34.82	29.74	30.86	26.23	23.84	23.45	28.55	34.04	28.69	38.35	39.97	34.5	10.97	11.15	7.8	4.03	8.38	17.15
ENSMUSG00000016024	0.61	0.75	0.77	1.38	1.84	7.3	1.16	6.98	6.92	5.87	4.25	0.64	0.36	0.4	0.47	0.34	4.47	6.2	4.53	6.1	5.77	3.25	6.42	4.26	4.04	3.08	2.6	3.83	3.27	1.49	0.95	3.77	1.11	9.4	17.54	2.89	0.77
ENSMUSG00000016028	0.25	0.25	0.25	0.38	0.21	0.3	0.32	0.86	1.22	1.79	1.41	0.12	0.12	0.07	0.1	0.1	1.05	0.76	0.97	0.89	1.06	0.81	0.91	0.7	0.95	1.01	0.97	0.89	0.65	0.79	1.01	0.56	0.66	0.72	0.74	0.16	1.08
ENSMUSG00000016087	0.13	0.11	0.15	0.07	0.2	0.34	0.11	0.99	1.09	0.66	0.74	0.16	0.02	0.04	0	0.02	0.66	1.05	0.88	0.89	1.05	0.77	0.84	0.94	0.82	1.05	0.46	0.56	0.79	0.64	0.79	5.86	1.09	1.18	0.97	3.51	3.56
ENSMUSG00000016128	2.12	2.89	2.77	2.9	2.01	2.65	2.09	6.48	7.7	5.82	6.09	2.11	2.57	2.11	2.11	2.48	5.19	5.32	5.6	5.72	6.26	6.33	5.51	5.3	6.37	10.17	9.28	7.37	9.8	12.63	10.65	3.77	5.89	3.91	4.5	3.97	5.32
ENSMUSG00000016150	2.97	2.84	3.71	3.51	3.01	4.51	3.61	10.05	15.06	11.66	13.45	3.1	3.97	3.51	2.96	3.45	10.52	10.8	9.73	12.42	10.65	11.9	7.61	7.22	6.28	51.31	49.39	43.46	58.44	66.81	54.24	17.96	19.36	21.33	36.03	33.91	33.24
ENSMUSG00000016179	39.51	40.52	45.55	57.02	24.24	35.5	25.41	26.24	25.57	30.32	27.41	27.84	31.87	29.89	25.41	28.48	20.5	21.23	21.65	24.73	21.56	23.28	21.86	20.64	22.39	56.9	51.22	60.9	65.61	53.94	55.97	9.42	9.73	10.5	11.53	7.31	19.05
ENSMUSG00000016181	14.85	10.52	10.39	13.66	9.46	12.01	6.98	10.23	11.47	16.07	19.02	12.27	11.21	15.85	8.56	12.19	10.33	11.06	12.74	12.19	10.53	10.87	10.39	9.11	10.99	29.32	18.68	17.88	23.19	31.66	28.86	10.29	24.31	17.09	23.04	12.79	9.25
ENSMUSG00000016194	2.75	4.52	4.09	4.4	11.78	12.03	13.62	36.67	39.87	29.56	29.63	10.31	7.21	7.75	8.55	8.31	28.36	35.54	29.47	44.77	35.75	31.79	35.12	31.03	26.65	4.18	3.21	3.82	4.16	4.2	2.23	6.32	11.7	7.28	12.24	8.34	3.58
ENSMUSG00000016200	4.11	3.1	3.12	3.53	3.79	4.03	4.82	4.81	5	5.15	5.23	2.74	3.07	2.91	2.69	2.88	5.12	5.11	4.23	5.61	5.01	4.72	4.3	4.69	4.48	8.18	8.05	6.78	13.83	16.87	12.84	5.86	1.56	2.5	2.54	5.8	4.68
ENSMUSG00000016206	2.05	1.95	2.38	2.04	1.16	2.21	1.54	0.97	1.8	1.22	2.21	1.38	1.73	0.75	2.02	1.68	1.44	1.21	1.48	1.23	1.48	1.45	1.65	2.02	1.94	0.95	1.69	1.71	1.08	1.19	2.15	0	0	0	0.39	0	2.32
ENSMUSG00000016239	0.55	0.79	0.39	0.84	1.47	2.1	1.61	3.05	2.46	3.77	3.19	0.38	0.34	0.53	0.35	0.3	2.2	2.43	2.91	3.02	2.59	2.21	2.39	2.09	2.49	11.26	8.38	11.5	19.56	21.43	20.79	7.79	4.19	7.15	4.11	2.82	10.09
ENSMUSG00000016252	586.03	597.19	483.68	456.2	573.21	523.94	672.82	308.4	334.79	369.94	316.22	451.18	443.48	475.06	473.87	419.89	274.05	234.55	257.89	205.66	260.05	272.71	326.03	282.48	342.38	85.86	76.5	85.86	54.43	49.91	51.58	96.23	113.49	106.21	161.44	100.02	107.15
ENSMUSG00000016253	65.92	64.1	70.59	64.35	47.83	47.18	50.42	42.26	44.44	46.31	45.39	68.75	71.11	63.61	71.1	72.74	36.66	31.15	33.78	37.55	35.98	35.37	36.64	36.53	36.68	18.53	15.16	24.58	19.01	22.14	12.87	27.62	16.72	28.16	34.37	14.63	13.64
ENSMUSG00000016255	0.06	0	0	0	0	0	0	0	0	0	0.09	0	0	0	0	0.05	0.02	0	0.03	0.1	0	0	0	0	0.03	0.06	0	0	0	0	0	0	0	0	0	0	0
ENSMUSG00000016256	58.87	59.43	54.64	51.59	35.51	49.74	45.72	51.7	55.54	45.89	48.47	39.57	41.2	33.68	32.58	35.26	42.93	39.71	44.62	42.21	40.5	43.39	50.72	45.34	47.55	26.77	22.28	28.42	18.07	16.46	13.46	15.93	9.23	13.45	25.47	13.84	9.35
ENSMUSG00000016257	118.01	106.3	90.19	101.79	119.75	101.5	115.06	77.39	76.01	75.54	68.51	115.56	106.91	113.58	116.52	111.3	76.48	77.79	70.7	80.53	75.15	73.64	80.41	82.03	73.71	74.83	62.18	66.29	79.53	64.33	63.65	26.56	73.99	31.96	39.16	44.37	42.59
ENSMUSG00000016262	28.88	25.37	26.76	28.85	9.67	6.43	8.7	10.39	12.3	10.95	13.56	14.55	13.23	15.95	13.95	15.26	11.93	11.32	10.17	11.39	11.64	12.7	12.09	10.99	11.33	37.63	34.15	25.44	26.07	26.52	28.46	4.36	4.23	4.79	5.11	6.78	12.36
ENSMUSG00000016283	0	0.03	0	0.06	0	0	0	0	0	0	0	0	0	0	0	0.05	0	0	0.04	0	0	0.05	0.09	0.08	0.03	0.06	0	0	0.13	0.06	0.02	0	0	0	0	0	0.09
ENSMUSG00000016308	82.81	73.34	69.05	68.6	62.93	60.01	66.81	50.58	48.28	45.81	55.5	84.89	73.2	77.4	76.62	68.89	47.64	47.07	40.79	43.24	45.31	44.88	40.21	48.75	45.2	29.36	35.23	29.66	42.17	43.54	33.34	1.43	10.22	8.28	19.02	23.59	26.93
ENSMUSG00000016319	786.24	763.25	821.05	788.06	885.68	869.01	780.37	437.46	467.56	454.78	428.82	611.6	563.34	588.31	557.59	569.2	375.46	367.91	378.29	400.96	385.46	387.89	382.67	357.43	397.14	255.74	255.18	265.42	212.59	217.18	183.7	131.43	157.14	155.16	166	154.6	145.33
ENSMUSG00000016327	0	0	0	0	0	0	0	0	0	0	0	0	0	0	0	0	0	0	0	0	0	0	0	0	0	0	0	0	0	0	0	0	0	0	0	0	0
ENSMUSG00000016344	114.6	143.47	120.02	123.43	123.74	118.71	126.14	91.98	85.79	106.96	91.51	126.97	121.24	127.85	133.38	119.39	85.96	76.78	77.71	65.72	83.78	67.3	79.31	83.09	95.36	60.58	63.01	69.23	54.6	53.3	51.69	20.02	43.69	27.9	41.8	29.43	27.65
ENSMUSG00000016346	72.62	74.9	80.02	85.62	52.84	53.18	64.29	87.69	100.41	98.15	97.25	52.16	84.54	54.97	64.06	68.35	79.09	73.84	76.58	79.82	77.68	82.02	80.21	71.86	78.47	111.21	101.92	129.89	120.55	119.01	119.83	90.06	65.17	57.05	69.68	61.87	68.61
ENSMUSG00000016349	1415.85	1343.59	1311.07	1303.37	1312.18	1288.34	1323.57	910.13	933	909.72	833.19	1366.98	1795.23	1100.99	1356.33	1413.19	806.26	629.79	783.81	694.3	781.87	788.78	893.55	738.82	884.36	514.68	510.19	537.65	549.94	506.63	437.34	631.9	650.93	646.92	715.37	643.22	546.55
ENSMUSG00000016356	0.85	0.7	0.36	0.4	0.55	1.9	0.91	1.74	1.16	2.68	2.75	0.33	0.63	0.4	0.57	0.57	0.93	1.6	0.54	1.03	1.55	1.12	0.8	1.04	1	0.4	0.13	0	0.36	0.15	0.18	0.47	7.11	0.07	0.03	0	0.11
ENSMUSG00000016382	62.41	51.52	65.93	61.04	71.38	88.83	81.42	78.26	91.12	91.76	101.21	112.24	87.67	98.8	101.58	109.69	62.74	71.42	64.56	82.81	71	69.29	60.61	59.91	62.24	34.02	35.99	32.92	53.06	54.58	55.6	19.58	31.83	23.23	31.9	26.56	31.83
ENSMUSG00000016386	50.98	46.15	44.67	47.79	26.28	21.04	21.34	28.64	25.62	27.51	26.53	29.59	31.55	33.25	35.13	32.09	27.83	24.21	25.91	30.18	27	23.39	24.91	24.95	24.6	63.57	78.83	81.41	69.79	67.13	70.51	14.24	8.41	16.86	21.77	36.53	16.19
ENSMUSG00000016409	11.91	9.27	10.83	10.28	9.12	10.35	8.29	7.52	7.81	7.87	8.41	10.9	9.74	12.52	10.96	11.28	8.55	8.21	7.51	10.24	9.92	7.8	7.69	7.31	7.52	9.75	10.43	8.56	18.67	19.27	13.34	5.56	3.68	3	1.52	2.25	5.75
ENSMUSG00000016427	668.86	718.53	649.82	658.53	732.61	694.25	707.28	295.42	245.7	292.35	235.83	674.63	492.29	736.38	654.81	592.69	257.51	284.96	280.01	312.28	280.77	245.46	303.42	305.04	294.95	22.57	31.7	28.89	19.23	14.27	12.08	18.82	45.18	38.55	29.59	24.84	16.69
ENSMUSG00000016458	0.25	0.42	0.74	0.1	0.55	0.48	0.3	0.14	0	0.35	0.3	0.38	0.16	0.25	0.05	0.09	0.19	0.1	0.21	0.11	0.18	0.08	0.41	0.1	0.14	0.2	0.2	0.16	0	0.07	0	0	0	0.16	0	0	0.06
ENSMUSG00000016477	12.57	11.96	13.29	14.29	9.72	12.96	10.91	14.81	12.29	13.05	15.57	13.15	14.83	11.23	12.9	12.8	12.96	11.87	13.59	11.99	13.15	12.51	11.33	11.8	11.07	15.17	13.13	12.84	22.81	21.36	19.77	4.28	1.29	14.72	3.86	19.39	6.97
ENSMUSG00000016481	14.46	11.74	8.99	11.94	18.5	21.24	23.36	15.47	21.7	16.69	18.74	9.02	13.78	11.2	10.46	9.23	14.58	16	16.32	23.14	17.39	18.27	14.43	15.32	14.56	20.52	21.85	15.9	23.62	25.6	25.41	7.71	10.22	4.83	12.54	11.42	14.17
ENSMUSG00000016487	2.81	2.46	2.23	3.43	2.66	1.92	3.37	8.52	12.7	11.47	12.2	3.86	4.63	5.11	3.69	4.36	7.45	8.93	10.07	12.03	9.39	10.91	8.24	7.26	8.47	9.34	6.31	5.99	17.72	22.08	21.76	10.51	11.84	2.96	4.83	20.46	8.91
ENSMUSG00000016493	0.23	0.24	0.2	0.1	0.38	0	0.18	1.88	1.52	2.1	2.05	0.34	0.17	0.17	0.22	0.27	0.63	1.39	0.7	1.22	0.68	0.98	0.65	0.73	0.91	0.45	0.5	0.19	1	0.68	0.9	0	0.62	2.77	0	0.18	0.06
ENSMUSG00000016494	6.59	6.96	8.65	6.42	5.19	8.36	6.84	39.85	35.71	26.58	38.14	101.65	93.3	81.09	77.72	73.8	35.04	36.52	28.35	31.33	32.89	36.52	34.81	34.76	38.95	23.44	22.25	22.88	44.36	57.19	54.86	25.7	23.35	27.36	16.04	22.92	39.6
ENSMUSG00000016495	24.73	22.3	22.22	17.86	16.3	21.23	20.25	15.19	18.12	28.27	21.9	21.23	17.65	21.45	19.5	20.04	12.73	16.86	12.98	14.29	14.88	15.29	15.73	15.3	15.13	11.56	11.35	9.52	11.45	12.14	9.64	6.94	10.81	2.24	3.08	2.42	9.16
ENSMUSG00000016496	1.08	0.65	0.88	0.85	0.75	1.46	1.22	1.27	1.79	1.24	1.31	1.03	1.31	0.7	1	0.9	1.04	1.3	1.38	1.53	1.57	1.54	1.32	1.55	1.18	2.52	2.13	2.23	3.44	3.25	2.65	0.72	0.21	0.06	1.48	1.81	0.91
ENSMUSG00000016498	0	0.05	0	0.04	0	0	0.45	0.21	0	0.1	0.07	0	0.04	0.07	0.04	0.13	0.06	0.11	0.02	0.08	0.03	0.17	0.04	0.03	0.03	0.34	0	0	0.06	0.15	0	0	0	0	0	0	0
ENSMUSG00000016503	28.9	25.21	27.22	24.08	21.95	12.36	22.96	22.75	22.86	28.82	25.46	31.85	34.66	33.37	28.77	28.72	18.55	20.32	18.46	18.2	19.94	22.19	24.43	22	22.77	28.26	26.25	29.7	32.51	34.18	37.72	14.6	12.23	18.41	23.58	23.38	21.93
ENSMUSG00000016510	23.23	27.09	25.16	25.8	21.54	23.45	33.5	16.25	25.81	20.23	21.06	25.15	27.8	22.34	25.92	28.56	16.11	16.88	18.74	23.92	19.94	16.04	17.21	17.57	17.9	24.35	19.16	19.22	27.92	31.79	26.63	24.17	4.29	13.32	9.52	13.53	9
ENSMUSG00000016520	2.19	2.04	1.65	2.31	5.54	5.22	9.47	7.11	5.3	4.59	4.08	2.87	4.87	3.81	4.38	3.84	4.05	3.8	3.04	4.29	3.74	4.07	3.1	3.12	3.78	2.26	5.49	2.34	7.58	6.03	4.91	1.15	3.33	1.49	7.5	5.5	1.67
ENSMUSG00000016524	0.37	0.12	0	0.18	0	0	0	0	0	0	0.36	0.07	0	0	0.3	0	0.15	0	0.08	0	0	0.07	0	0	0.04	0	0	0	0	0.12	0.13	0	0	0	0	0	0
ENSMUSG00000016526	5.26	3.8	3.89	5.35	12.65	11.92	9.64	3.9	3.86	4.55	4.25	9.58	9.47	9.04	8.01	8.31	4.62	5.37	4.24	4.91	4.27	4.62	3.51	4.08	4.36	3.3	2.29	2.7	5.37	5.82	5.42	1.77	12.56	1.7	2.63	11.68	2.11
ENSMUSG00000016528	19.88	19.48	19.15	21.67	49.53	50.86	43.33	19.09	22.31	27.74	21.21	19	25.16	21.15	19.84	22.45	19.44	18.85	20.87	21.74	20.78	19.65	20.86	18.42	19.44	38.12	31.95	31.13	57.28	56.39	57.5	13.33	41.75	14.29	36.29	22.19	22.29
ENSMUSG00000016529	0	0	0	0	0	0	0	0	0	0	0	0	0	0	0	0	0	0	0	0	0.04	0	0	0	0	0	0	0	0	0	0	0	0	0	0	0	0
ENSMUSG00000016534	32.95	29.84	30.9	26.98	45.53	51.68	42.49	56.32	56.73	69.09	64.73	33.91	28.8	31.51	27.11	28.63	52.9	59.59	55.45	64.17	58.61	57.53	47.6	49.54	53.35	47.98	51.6	45.17	58.7	78.05	77.65	30.58	27.64	16.34	41.09	33.21	42.23
ENSMUSG00000016541	260.86	241.37	285.42	286.6	230.35	241.84	226.45	202.57	219.36	219.14	232.99	274.51	272.84	268.56	274.24	299.43	178.37	177.74	180.82	190.16	199.03	184.34	175.46	157.32	168.62	177.74	190	207.15	203.63	196.43	162.08	93.8	99.24	88.96	131.08	93.42	103.96
ENSMUSG00000016552	10.88	11.34	11.21	11.8	8.68	9.37	10.6	12.63	14.16	11.33	12.99	8.48	8.28	8.59	8.87	8.29	10.83	10.79	10.13	11.64	10.5	10.95	10.71	10.21	10.64	15.03	14.59	14.23	13.11	14.75	12.75	4.52	6.33	5.7	3.56	3.8	6.6
ENSMUSG00000016554	74.26	69.07	79.39	88.22	82.16	93.23	82.58	76.66	90.04	94.19	80.97	66.66	85.14	66.14	70.08	80.7	59.99	60.69	65.66	67.15	68.18	65.75	69.09	59.19	63.28	103.12	94.33	99.2	122.55	116.57	109.57	57	43.27	39.86	46.61	35.75	54.57
ENSMUSG00000016559	606.57	513.3	445	447.46	574.34	469.42	529.11	303.71	337.06	306.74	278.93	612.17	600.51	612.37	568.83	527.13	262.62	236.99	213.76	240.93	247.8	252.41	281.42	266.58	263.83	178.37	149.81	128.1	228.4	226.56	193.86	58.09	68.81	62.51	74.87	73.85	119.53
ENSMUSG00000016619	29.97	29.49	29.39	29.61	24.72	28.33	21.11	18	17.35	18.64	20.43	25.33	26.21	25.24	24.89	24.85	18.13	18.58	19.05	20.63	18.12	18.22	16.72	16.4	17.2	30.65	27.19	25.54	31.64	35.27	30.73	9.52	7.85	8.07	13.87	11.98	16.09
ENSMUSG00000016624	2.89	2.56	2.23	2.99	6.03	4.81	5.48	8.57	14.64	8.84	7.2	4.61	5.84	5.7	4.08	3.91	6.13	6.24	5.34	3.58	4.42	4.56	7.06	5.12	4.23	4.71	4.97	5.36	12.3	10.5	10	4.07	2.38	3.6	2.26	2.85	3.79
ENSMUSG00000016626	0	0	0	0	0	0	0	0	0	0	0	0	0	0	0	0	0	0	0	0	0	0	0	0	0	0	0	0	0	0	0	0	0	0	0	0	0
ENSMUSG00000016637	55.06	60.86	58.18	60.49	377.1	347.34	347.48	49.3	50.61	44.66	46.29	46.48	45.5	45.91	41.4	42.8	29.7	28.14	28.36	28.06	29.06	30.72	32.87	30.71	35.04	14.98	18.53	19.37	11.07	12.07	10.55	4.54	4.89	6.09	6.7	6.51	12.4
ENSMUSG00000016664	92.36	78.26	83.72	88.24	79.89	94.67	95.69	42.77	46.81	43.07	51.19	38.95	42.94	32.62	40.54	47.64	36.27	36.05	38.89	37.83	40.64	42.43	40.31	37.63	39.35	36.56	37.56	40.54	32.29	33.79	32.28	19.27	20.82	17.55	20.4	29.36	20.66
ENSMUSG00000016756	0.5	0.57	0.77	0.41	0.62	0.64	0.33	1.67	1.66	1.88	2.2	0.64	0.52	0.77	0.62	0.47	1.44	1.83	1.79	2.31	1.24	1.56	1.94	2.07	1.97	2.18	2.59	1.97	3.1	3.72	3.49	0.48	0.4	0.66	0.98	0.57	1.13
ENSMUSG00000016757	10.17	10.57	11.51	13.01	11.54	13.16	13.98	9.19	10.65	16.26	13.6	5.34	8.23	5.91	7.29	8.72	8.87	8.58	9.93	8.93	10.16	9.29	9.48	8.54	10.66	19.97	17.88	20.29	18	19.87	23.35	10.55	3.81	14.62	7.79	4.59	7.32
ENSMUSG00000016758	0.19	0.09	0.08	0	0.36	0.31	1.6	0.19	0.25	0.18	0.13	0	0	0	0	0.15	0.08	0	0.09	0	0.15	0.05	0.07	0.1	0	0.09	0	0	0	0	0.29	0	0	0	0	0	0
ENSMUSG00000016763	2.6	2.78	2.67	2.96	3.53	3.46	3.22	14.07	14.64	16.68	13.59	14.47	22.95	12.94	12.25	14.31	13.69	9.89	11.35	10.04	12.74	13.51	13.15	10.18	11.18	7.55	8.27	8.64	27.88	31.23	30.38	9.59	9.64	9.56	8.57	10.6	16.62
ENSMUSG00000016831	27	24.46	22.35	23.3	25.12	25.25	23.47	22.32	22.95	28.28	24.71	28.88	26.58	29.9	27.8	26.09	20.79	20.77	19.67	28.96	20.64	20.46	18.86	18.27	19.05	45.4	40.68	39.56	61.93	61.14	58.26	21.5	12.48	16.56	11.39	13.3	24.76
ENSMUSG00000016833	111.39	90.87	99.17	102.95	96.2	94.72	82.68	67.73	69.3	75.39	69.39	145.15	92.96	165.05	132.72	120.8	58.45	75.7	58.64	71.54	62.38	64.53	59.6	68.63	61.37	33.7	36.65	24.48	30.63	30.11	25.98	17.26	8.21	17.6	15.34	6.59	24.71
ENSMUSG00000016918	10.19	10.08	7.58	9.51	2.25	4.24	4.14	11.01	14.12	8.7	8.55	9.11	11.01	8.71	8.42	8.69	9.18	10.3	9.38	11.67	9.7	9.69	8.98	7.89	8.45	10.61	8.61	8.56	14.55	16.53	9.72	13.45	4.6	9.81	7.06	12.52	14.8
ENSMUSG00000016921	47.22	48.75	44.09	48.9	33	42.16	36.34	41.07	53.38	60.67	56.84	50.17	44.74	49.74	46.52	49.49	37.41	41.77	33.94	38.1	37.79	40.09	42.25	40.75	37.06	50.33	46.46	47.36	65.61	63.34	68.48	12.01	17.36	14.17	20.09	22.16	42.28
ENSMUSG00000016933	17.17	16.83	20.26	21.79	19.37	16.29	22.55	35.37	40.02	42.66	46.1	14.87	19.11	10.85	14.61	19.21	30.7	28.73	25.15	38.69	30.35	29.56	28.04	24.71	26.22	66.32	62.83	59.15	63.2	63.93	57.5	38.76	25.1	28.38	43.26	31.39	35.83
ENSMUSG00000016940	95.91	100.9	90.85	97.86	181.98	148.67	163.22	75.25	75.21	71.03	66.49	126.11	139.19	129.73	133.44	131.06	69.81	61.55	60.2	65.52	65.26	67.75	76.49	76.56	74.89	55.63	41.9	45.93	77.89	73.06	51.96	28.21	28.06	21.74	38.53	40.35	38.6
ENSMUSG00000016942	0.32	0.3	0.25	0.51	0.21	0	0	0.16	0.07	0.33	0.08	0.41	0.21	0.33	0.17	0.25	0.13	0.2	0.13	0.21	0.04	0.25	0.13	0.1	0.21	0.15	0.15	0.12	0	0.03	0.19	0	0	0.58	0	0	0
ENSMUSG00000016946	13.12	11.97	14.63	13.71	20.78	20.76	16.13	18.95	20.93	26.15	21.96	14.33	15.8	15.84	14.36	15.1	17.43	16.94	15.86	18.63	18.94	17.04	17.56	16.69	18.46	17.56	12.02	10.74	21.48	15.96	21.95	6.49	6.02	5.31	6.7	9.77	7.76
ENSMUSG00000016982	0	0	0	0	0	0	0	0	0	0.04	0	0.03	0.07	0	0	0.04	0.02	0	0	0	0	0	0	0.02	0	0	0	0	0	0	0.03	0	0	0	0	0	0
ENSMUSG00000016984	4.58	4.05	3.42	3.69	5.47	3.92	5.01	3.76	4.82	3.54	4.64	5.1	3.71	5.43	5.06	4.82	4.53	4.99	4.27	4.45	3.65	4.15	3.67	4.21	3.49	2.15	2.07	1.67	2.89	3.59	2.45	1.06	0.16	0.27	0.69	2.27	0.71
ENSMUSG00000016995	0.76	1.56	1.21	1.01	1.62	2.33	1.79	7.76	7.39	7.05	8.65	0.9	1.58	1.11	0.98	0.95	5.35	3.71	4.23	3.37	5.91	5.97	6.31	5.06	6.02	1.83	1.85	1.69	1.13	1.22	1.28	4.87	2.25	1.72	5.55	1.56	4.94
ENSMUSG00000016998	0	0	0	0	0	0	0	0	0	0	0	0	0	0	0	0	0	0	0	0	0	0	0	0	0	0	0	0	0	0	0	0	0	0	0	0	0
ENSMUSG00000017000	0	0	0	0	0	0	0	0	0	0	0	0	0	0	0	0	0	0	0	0	0	0	0	0	0	0	0	0	0	0	0	0	0	0	0	0	0
ENSMUSG00000017002	0.2	0.34	0	0.48	0.59	0	1.94	2.68	1.64	2.78	2.49	1.04	0.53	0	0.27	0.42	4.05	3.07	3.24	5.24	4.53	3.5	3.68	3.73	4.45	0	0.87	0.55	0.62	0.15	0	0	3.11	0	0.59	4.16	0
ENSMUSG00000017003	0	0	0	0	0	0	0	0	0	0	0	0	0	0	0	0	0	0	0	0	0	0	0	0	0	0	0	0	0	0	0	0	0	0	0	0	0
ENSMUSG00000017004	0.14	0	0	0	0	0	0	0	0	0	0	0	0	0	0	0	0	0	0	0	0	0	0	0	0	0	0	0	0	0	0	0	0	0	0	0	0
ENSMUSG00000017007	0	0.01	0	0.1	0	0	0	1.19	0.47	0.48	0.27	0.11	0.11	0.05	0.03	0.11	0.19	0.29	0.14	0.22	0.4	0.26	0.39	0.26	0.29	0.03	0.13	0.19	0.16	0.17	0.37	1.24	0	0.41	0.09	0	0
ENSMUSG00000017009	3.34	4.02	3.87	3.84	14.25	11.2	10.54	40.65	37.89	46.53	40.16	2.2	1.62	3.04	2.14	1.56	43.1	48.1	49.9	41.91	38.96	48.19	51.89	52.35	55.84	92.02	74.3	98.58	74.47	91.55	110.12	69.05	93.95	62.77	54.43	66.49	70.83
ENSMUSG00000017049	0	0	0	0	0	0	0	0	0	0	0	0	0	0	0	0	0	0	0	0	0	0	0	0	0	0	0	0	0	0	0	0	0	0	0	0	0
ENSMUSG00000017057	2.83	2.54	2.96	2.48	0.62	0.99	0.68	4.1	3.47	2.57	3.03	1.83	1.14	1.24	1.08	1.98	3.45	4.16	3.36	3.54	3.89	4.03	2.93	3.35	2.79	1.83	2.61	2.03	1.84	2.92	1.86	0.49	1.23	1.14	0.3	3.24	1.17
ENSMUSG00000017064	0	0	0	0	0	0	0	0	0	0	0	0	0	0	0	0	0	0	0	0	0	0	0	0	0	0	0	0	0	0	0	0	0	0	0	0	0
ENSMUSG00000017119	101.67	67.08	77.25	104.99	88.89	117.88	84.37	126.63	195.76	144.05	115.05	64.07	67.58	60.62	78.6	73.18	117.77	93.48	105.71	154	103.09	97.74	99.58	79.09	84.72	182.66	181.84	167.84	212.5	238.88	232.08	40.03	45.33	47.92	68.26	54.51	90.24
ENSMUSG00000017132	29.15	30.37	28.86	31.99	26.38	27.14	33.68	40.65	49.7	45.42	46.6	27.49	37.78	24.38	28.02	28.82	37.51	35.69	38.58	35.08	39.6	42.99	41.22	37.55	43.41	44.1	32.81	39.13	54.02	58.55	57.07	38.12	24.63	24.53	28.23	28.57	21.49
ENSMUSG00000017144	17.92	16.84	19.05	15.52	6.86	7.43	6.69	9.85	8.39	9.66	10.51	7.62	7.57	10.36	8.81	10.37	9.4	9.83	11.63	11.56	11.11	9.22	9.22	10.03	9.22	12.11	7.59	7.71	14.69	14.35	18.83	12.99	1.1	4.77	14.57	6.13	6.47
ENSMUSG00000017146	0.93	0.79	0.75	0.92	0.86	0.56	0.6	0.49	1.48	1.61	1.48	0.39	0.45	0.76	0.43	0.44	0.76	0.66	0.74	0.76	0.84	0.8	0.71	0.76	0.83	0.99	1.14	0.74	1.53	1.91	1.22	0.17	0.26	1.9	0.05	0.36	0.88
ENSMUSG00000017165	1.41	1	2.04	1.59	0	0	0	0	0	0	0	0.62	0.48	0	0.33	0.49	0.66	0.14	0.46	0.96	0.11	0.11	0.16	0.64	0.1	0	0	0.37	0	0	0	3.15	0	0	0	0	0
ENSMUSG00000017167	61.77	71.87	80.42	82.9	65.21	64.8	70.19	105.05	118.34	101.92	99.83	39.58	56.7	32.48	44.49	47.34	92.17	74.91	86.4	91.28	97.09	95.21	96.23	78.27	96.66	52.62	54.65	60.77	52.57	51.16	40.31	54.72	42.22	51.3	62.36	61.65	44.16
ENSMUSG00000017176	59.43	62.37	54.73	54	64.76	67.58	65.65	46.04	50.79	48.85	53.31	48.2	54.44	44.8	52.39	54.57	40.22	41.53	36.55	43.57	38.46	40.4	49.67	45.7	44.86	48.47	44.31	42.35	29.55	34.61	30.51	34.79	45.35	37.7	39.78	17.12	16.78
ENSMUSG00000017188	249.59	220.57	201.91	188.17	180.65	189.22	199.44	110.81	105.63	106.68	91.57	223.8	214.28	236.01	221.85	208.93	91.85	87.82	86.81	82.58	94.14	90.73	100.2	101.59	108.15	27.31	27.55	28.58	17.54	19.3	20.61	24.95	18.17	33.06	12.29	18.47	18.75
ENSMUSG00000017195	0.07	0.38	0.09	0	0	0	0	0.39	0	0.37	0.1	0.15	0.05	0	0.15	0.15	0.08	0.26	0.26	0.44	0.11	0	0.31	0.43	0.1	0	0.7	0.19	0	0.14	0.11	0	0	0.89	0	0	0
ENSMUSG00000017204	0.12	0.23	0.13	0.13	0.6	0	0.53	0.13	0.17	0	0.02	0.17	0.07	0.09	0.2	0.3	0.11	0.04	0.09	0.1	0.17	0.1	0.15	0.07	0.13	0.15	0.11	0.11	0	0.12	0	0	0	0	0	0	0
ENSMUSG00000017210	53.87	58.29	58.13	66.19	47.56	41.04	44.85	52.62	56.41	66.72	60.37	57.48	73.74	56.71	63.97	60.01	51.88	42.97	45.5	48.13	47.29	46.22	54.78	40.32	47.63	42.71	44.46	39.94	40.1	42.45	41.01	21.68	30.32	22.59	23.6	25.03	26.94
ENSMUSG00000017211	0	0	0	0	0	0	0	0	0	0.12	0	0	0.1	0	0.05	0	0	0.04	0	0.1	0	0	0	0	0.07	0	0.06	0	0	0.07	0.14	0	0	0	0	0	0
ENSMUSG00000017221	205.73	209.65	209.19	205.28	179.41	180.2	168.47	133.25	127.55	138.01	126.37	198.53	224.6	181.64	198.63	219.44	110.62	103.14	108.97	88.73	111.49	107.21	126.95	111.33	126.42	97.14	93.77	95.85	73.36	76.18	81.3	49.45	51.06	51.99	39.09	68.28	53.93
ENSMUSG00000017264	38.24	34.23	37.75	38.54	28.05	29.19	27.08	27.47	35.59	39.71	35.77	24.36	34.81	27.98	33.68	32.73	26.72	25.01	27.34	26.68	26.96	28.04	26.33	24.04	25.21	55.39	49.92	57.52	57.34	56.67	55.58	33.61	14.03	18.48	19.76	24.66	24.13
ENSMUSG00000017286	111.03	98.5	108.24	110.21	154.92	143.04	121.61	89.32	122.23	86.72	77.1	82.01	88.04	78.35	85.26	91.85	87.86	90.8	98.01	131.69	89.55	86.75	86.47	79.27	72.14	57.1	52.57	62.69	70.57	74.42	53.21	43.6	15.18	33.65	54.73	62.49	55.09
ENSMUSG00000017288	59	56.79	63.5	65.78	70.75	65.46	68.85	57.56	60.69	61.6	55.63	57.63	65.47	55.75	59.3	65.26	52.83	42.34	47.12	52.58	54.61	48.36	47.04	42.05	46.38	125.76	98.81	114.45	132	126.1	142.52	52.62	35.99	35.5	66.1	54.28	62.46
ENSMUSG00000017291	16.44	12.65	15.65	15.52	13.43	13.31	12.76	20.72	20.85	19.71	21.65	15.9	15.21	16.19	15.09	16.4	22.02	23.21	19.99	24.87	20.92	21.69	17.19	18.02	17.39	30.74	40.82	30.82	48.55	69.19	58.65	9.99	10.03	8.63	10.84	11.54	22.83
ENSMUSG00000017299	44.37	38.32	39.97	35.27	35.13	32.2	26.5	21.62	25.75	27.38	24.24	42.12	47.46	38.73	44.13	41.81	23.19	20.14	21.39	25.56	20.59	24.87	23.42	22.41	24.49	38.28	35.43	35.66	46.24	42.88	39.61	11.83	12.33	21.88	8.65	8.49	20.55
ENSMUSG00000017300	0.13	0.3	0.11	0.48	0	0.43	1.45	0.26	1.39	0.12	0.37	1.98	2.25	0.18	0.62	1.64	0.31	0.35	0.23	0.6	0.41	0.2	0.41	0.47	0.11	0	0	0.3	0.72	0	0	0	0.66	0.86	0	0	0
ENSMUSG00000017307	20.07	24.69	18.57	20.79	19.62	15.65	23.69	24.36	27.31	27.4	20.89	11.68	20.48	15.42	12.08	14.47	13.81	11.16	11.59	11.9	12.84	13.89	14.91	12.5	17.13	8.94	15.4	14.28	10.37	11.22	9.92	3.06	11.3	4.73	0.44	3.56	2.9
ENSMUSG00000017309	0	0.01	0.11	0.05	0	0.36	0	0.86	0.2	0.23	0.16	0	0	0	0	0	0.14	0.11	0.16	0.06	0.19	0.31	0.25	0.17	0.17	0.13	0	0	0.13	0.29	0.13	0	0	0	0.03	0.49	0
ENSMUSG00000017310	0	0	0	0	0	0	0	0	0	0	0	0	0	0	0	0	0	0	0	0	0	0	0	0	0	0	0.11	0	0	0	0	0	0	0	0	0	0
ENSMUSG00000017311	0	0.13	0	0	0	0	0	0.52	0	0	0	0.13	0	1.07	0.14	0.2	0	0	0.08	0.4	0.14	0.14	0.2	0.09	0.51	0.31	0.16	0	0	0	0.18	0	0	0	0	0	0.28
ENSMUSG00000017314	93.98	80.37	85.19	95.55	42.12	44.9	46.68	78.42	82.46	89.92	82.7	88.18	123.05	90.73	105.63	108.88	75.33	61.54	69.57	63.27	74.6	69.75	74.87	62.15	75.23	118.78	104.72	111.27	150.58	147.01	165.19	40.22	47	42.75	50.25	47.76	70.52
ENSMUSG00000017316	0	0	0	0	0	0	0	0	0	0	0	0.14	0	0	0	0	0	0	0	0	0	0	0	0	0	0	0	0	0	0	0	0	0	0	0	0	0
ENSMUSG00000017344	7.11	6.8	4.79	4.33	15.41	15.81	18.19	61.9	62.59	50.56	58.79	4.18	3.83	3.09	2.62	3.71	54.76	49.8	53.15	62.68	61.92	52.9	57.47	51.68	47.44	21.29	23.33	26.07	19.21	16.73	9.71	36.08	49.5	49.24	44.57	41.83	34.28
ENSMUSG00000017376	55.42	43.5	50.91	54.74	64.59	44.46	44.06	43.22	44.06	36.52	50.06	101.05	89.39	126.99	102.5	103.95	46.86	53.45	44.25	40.47	40.93	46.12	40.2	44.52	45.27	65.65	66.52	61.71	141.64	165.3	165.03	18.04	18.66	21.07	16.38	17.63	54.6
ENSMUSG00000017386	2.81	3.72	3.37	3.49	3.32	3.79	3.93	8.31	7.73	18.46	11.69	1.93	2.92	1.81	2.78	3.06	7.13	6.96	7.38	6.33	7.73	7.77	9.13	7.69	8.01	1.73	1.84	3.18	2.03	2.35	1.7	1.68	2.45	3.65	3.99	6.74	3.06
ENSMUSG00000017390	1156.8	1029.67	982.31	1271.31	5425.38	4561.39	4067.95	1346.18	1591.84	1527.65	1562.97	318.59	239.31	256.59	343.41	347.7	1228.68	1226.18	1314.04	1451.53	1289.35	1285.25	1516.51	1250.24	1259.04	172.02	169.05	189.29	103.58	109.75	98.69	317.1	306.8	332.42	295.87	303.55	234.03
ENSMUSG00000017400	52.34	57.54	54.33	56.15	77.19	77.69	77.67	48.7	47.37	45.63	39.84	36.29	46.96	39.44	43.26	42.58	46.79	39.45	43.42	37.89	42.41	49.45	53.66	48.74	53.67	51.05	48.07	47.91	31.34	37.83	34.91	28.8	31.54	29.37	22.09	28.36	32.67
ENSMUSG00000017404	1093.22	1173.48	1100.08	1083.36	947.98	842.14	949.01	716.58	652	773.59	679.99	1188.31	1185.97	1217.49	1153.32	1071.01	679.95	623.37	617.38	605.04	622.05	668.63	776.92	737.11	801.8	109.94	118.17	147.38	159.36	110.71	89.7	196.26	194.61	260.98	284.65	349.52	100.78
ENSMUSG00000017405	1.16	0.63	1.18	0.38	0.94	2.12	0.5	2.65	3.66	4.23	2.61	0.63	0.55	1.47	0.63	0.89	1.02	1.49	1.32	1.34	1.29	1.43	1.39	1.4	2.25	1.35	1.55	0.72	0.18	2.33	0.76	0.38	3.72	0.33	0.59	0.94	2.93
ENSMUSG00000017412	50.16	39.04	42.88	43.38	76.09	70.65	59.3	63.69	68.82	52.16	62.12	56.74	55.7	64.69	53.2	52.82	64.45	62.49	57.43	77.68	59.11	64.02	53.34	60.47	54.33	40.26	47.55	40.15	75.54	92.87	79.67	17.98	14.5	19.03	17.34	63.19	47.27
ENSMUSG00000017417	39.49	35.38	31.28	34.44	164.28	136.67	115.68	22.67	25.32	22.36	19.33	22.65	24.94	15.86	19.18	20.62	18.76	18.48	19.16	25.35	20.69	19.49	22.52	19.44	20.47	22.08	19.32	18.27	20.57	20.32	18.46	5.89	8.69	13.53	10.02	15.84	11.22
ENSMUSG00000017418	7.94	7.7	9.59	8.39	13.28	12.75	9.8	8.23	9.46	8.32	8.1	8.54	6.76	13.63	8.55	12.99	8.4	9.76	8.57	9.27	8.16	9.07	8.39	9.24	9.36	10.51	12.78	5.08	19.16	25.7	24.84	1.64	7.44	12.94	8.86	18.73	4.69
ENSMUSG00000017421	73.35	66.77	70.87	72.19	66.61	66.66	60	50.29	62.48	76.94	70.03	77.7	68.47	88.14	79.13	75.05	49.52	51.58	53.02	63.69	54.76	50.74	49.29	47.87	46.66	164.57	148	147.38	193.35	183.74	182.78	31.5	26.27	32.27	42.27	37.45	74.64
ENSMUSG00000017428	85.41	73.36	77.19	80.3	107.02	109.82	66.47	60.4	76.19	73.81	69.74	92.05	85.92	91.41	78.81	94.2	55.9	60.87	60.91	79.36	67.3	58.99	51.36	52.5	53.63	164.06	154.13	156.42	232.5	214.79	210.09	69.95	52.43	42.01	47.98	68.16	79.41
ENSMUSG00000017446	2.58	4.29	4.6	3.21	3.32	3.2	2.18	3.16	3.72	2.6	4.19	0.79	0.84	0.86	1.65	1.56	3.68	3.4	3.54	2.78	3.84	4.33	4	4.05	3.28	10.66	8.32	7.87	4.07	3.36	3.27	4.87	0.79	3.66	2.24	0.94	13.64
ENSMUSG00000017453	1	1.47	1.04	1.09	2.88	1.15	1.74	2.62	2.21	2.63	3.01	0.59	0.21	0.24	0.31	0.21	1.99	4.99	2.89	2.15	2.43	2.71	3.15	3.65	2.52	0.79	0.62	0.39	0.39	0.3	0.11	1.74	3.77	0	1.4	0.11	0.28
ENSMUSG00000017466	224.63	234.63	236.04	224.21	63.91	61.79	74.33	191.72	180.11	197.4	191.42	229.23	227.12	201.43	215.37	241.87	180.86	178.48	184.5	187.3	200.81	189.2	186.91	177.42	194.55	111.07	106.75	121.58	104.86	120.96	105.37	115.44	118.1	112.16	124.66	151.06	103.93
ENSMUSG00000017478	20.1	18.9	18.35	20.18	20.76	28.58	21.36	21.92	23.56	25.21	26.99	15.08	26.45	14.95	17.94	19.77	19.06	15.12	15.7	15.63	18.61	19.29	20.34	15.42	20.03	48.16	36.04	34.57	49.95	44.15	51.95	21.3	14.85	18.87	22.01	17.09	25.82
ENSMUSG00000017485	39.05	31.07	45.94	41.15	40.92	45.76	42.58	48.98	50.69	52.16	56.3	43.26	42.62	42.89	46.36	46.81	46.55	54.01	43.57	57.53	42.76	44.9	38.55	34.81	33.61	21.13	40.4	25.92	26.49	25.52	23.01	6.38	28.71	8.72	15.21	4.51	11.74
ENSMUSG00000017491	62.34	57.11	55.58	56.75	8.55	10.29	12.34	9.62	11.24	9.66	12.62	4.87	4.54	4.4	5.31	5.27	10.18	9.8	10.33	9.89	9.73	10.78	9.8	10.52	10.65	33.29	38.33	31.97	7.39	9.91	9.62	4.5	0.14	2.29	4.18	6.38	5.48
ENSMUSG00000017493	62.56	68.21	63.23	71.26	24.14	37.57	31.09	53.76	48.49	70.85	51.77	51.72	76.47	55.88	56.2	51.4	50.72	30.35	33.42	25.5	36.85	43.19	52.96	43.44	53.36	30.13	33.75	40.64	41.96	49.58	40.86	36.32	29.06	27.05	32.45	26.21	49.85
ENSMUSG00000017499	0.04	0.03	0.11	0.05	0	0	0	0.13	0.09	0.48	1.11	0.4	0.1	0.05	0.07	0.1	0.31	0.26	0.11	0.61	0.41	0.09	0.21	0.34	0.26	0.03	0.18	0	0	0.05	0.12	0	0	0.28	0	1.16	0.05
ENSMUSG00000017548	17.6	14.4	16.33	16.71	30.13	27.15	21.28	18.7	22.35	22.6	19.87	14.37	12.64	17.8	15.55	15.98	19.83	18.97	16.83	27.32	17.21	16.82	17.11	17.37	13.63	16.33	19.06	14.49	27.46	32.22	28.47	3.52	3.17	6.05	10.71	3.21	9.63
ENSMUSG00000017550	1.06	0.9	0.99	0.86	1.64	0.93	0.87	1.34	1.9	1.73	1.9	1.08	1.01	1.54	0.96	0.99	1.48	1.6	1.37	1.51	1.52	1.73	1.58	1.46	1.43	0.82	1.69	0.66	1	0.74	0.53	0.96	0.03	0.28	0.12	0.25	0.2
ENSMUSG00000017561	11.87	10.29	11.64	11.71	11.99	13.8	12.89	9.18	16.88	12	14.56	7.41	7.82	9.74	7.71	8.09	8.71	12.64	11.38	9.58	8.85	9.03	10.09	9.8	9.12	24.12	18.88	22.04	20.3	25.51	24.75	10.29	9.37	10.48	38.61	11.76	9.67
ENSMUSG00000017588	0	0.03	0.17	0	0	0	0	0.16	0	0.07	0.08	0.1	0.05	0	0.12	0.11	0.08	0.04	0.06	0	0	0.03	0.05	0.06	0	0	0.12	0	0	0	0	0	0	2.42	0	0	0
ENSMUSG00000017607	0.02	0.13	0.11	0.07	0.14	0.23	0.08	0.54	0.36	0.63	0.42	0.18	0.16	0.37	0.24	0.16	0.25	0.36	0.28	0.63	0.27	0.22	0.32	0.29	0.4	0.5	0.85	0.19	0.34	0.62	0.28	0	0.05	0.03	0.05	0.76	1.9
ENSMUSG00000017615	23.01	20.83	21.83	22.92	25.7	24.41	23.96	27.49	26.47	30.82	29.73	24.92	27.59	26.37	28.83	26.71	25.39	25.81	24.19	27.43	25.07	24.77	25.83	25.96	25.64	26.71	24.07	24.52	34.86	35.83	32.09	11.68	15.32	9.17	8.18	9.46	14.57
ENSMUSG00000017631	180.18	180.58	194.21	204.34	157.96	176.69	188.93	221.46	231.66	210.06	230.47	187.1	261.66	174.03	212.17	220.85	203.83	180.32	197.17	203.52	207.3	209.4	204.79	180.53	200.68	374.7	329.69	349.76	484.52	470.26	503.32	199.64	197.55	175.6	187.88	181.05	219.5
ENSMUSG00000017639	89.2	84.4	89.3	95.59	106.6	110.81	118.96	90.35	91.49	83.75	83.72	84.12	121.28	89.54	96.96	96.37	90.9	82.61	86.97	93.24	88.04	92.64	94.04	85.09	86.89	161.17	139.31	138.05	155.55	167.71	148.77	76.88	77.8	80.86	79.7	99.73	94.66
ENSMUSG00000017652	0.21	0.46	0.26	0.38	0	0	0	0.91	0.46	0.55	1.05	0.28	0.23	0	0.14	0.29	0.36	0.68	0.23	1.28	0.35	0.36	0.75	0.33	0.47	0.35	0.18	0.28	0.31	0.25	0.44	0	0	0	1.08	0	0
ENSMUSG00000017664	58.65	65.94	65.55	65.64	64.51	63.4	60.06	49.87	51.42	52.2	49.1	44.96	58.89	48.93	46.38	49.5	46.42	39.24	42.38	43.85	49.63	48.48	48.79	44.66	47.96	63.62	66.94	73.87	52.93	56.85	75.9	21.46	12.74	22.44	18.66	23.47	33.57
ENSMUSG00000017667	6.38	5.24	5.53	5.27	3.57	3.75	3.77	5.25	5.15	6.63	6.16	4.41	5.07	4.28	4.63	4.91	5.24	5.36	5.4	5.98	5.86	5.62	5.44	4.93	5.37	12.81	10.4	9.36	14.06	15.73	12.54	2.44	4.83	3.87	5.54	6.1	6.23
ENSMUSG00000017670	79.58	74.89	78.08	76.92	69.24	74.78	62.37	84.94	97	99.91	95.71	95.15	129.63	91.02	98.21	93.44	85.43	80.57	78.45	98.92	82.57	80.79	86.1	80.21	81.92	131.13	152.89	157.47	219.56	227.28	236.05	66.36	97.01	66.77	71.69	73.89	86.27
ENSMUSG00000017677	9.92	11.15	12.68	9.85	17.95	10.88	8.2	41.68	61.4	81.79	64.98	10.3	7.84	9.79	11.07	9.55	30.23	47.24	27.82	35.81	29.88	38.24	38.29	38.3	30.3	12.08	12.68	10.09	12.79	20.52	16.45	3.04	3.6	2.54	4.94	1.58	8.77
ENSMUSG00000017679	25.81	25.84	27.02	28.38	19.07	18.11	17.07	26.17	23.01	27.15	28.4	30.33	34.89	35.87	33.32	33.16	25.26	24.12	22.74	23.62	22.64	24.35	22.75	21.81	22.42	28.1	27.92	28.22	51.38	63.03	56.94	4.47	5.6	10.44	10.24	8.13	24.76
ENSMUSG00000017686	48.7	47.01	55.63	57.55	59.45	58.77	58.59	50.18	52.56	51.09	53.88	49.59	51.53	47.47	51.57	54.3	47.03	47.57	46.36	54.77	48.18	48.38	43.72	43.56	44.67	67.48	72.12	61	87.07	109.62	80.87	18.47	20.46	14.42	22.44	20.6	35.53
ENSMUSG00000017688	0	0.02	0	0	0	0	0	0	0	0.07	0	0	0.03	0	0	0	0	0.03	0.02	0.06	0	0.06	0.06	0.04	0	0	0.04	0	0.04	0	0	0	0	0	0	0	0
ENSMUSG00000017692	25.96	25.19	26	26.78	13.47	13	13.48	11.52	15.04	12.18	11.13	9.88	12.7	11.95	12.97	13.17	12.15	11.76	13.47	13.56	14.19	12.51	13.28	12.67	14.07	32.33	26.94	25.49	24.9	29.73	31.22	7.17	5.24	5.11	4.6	9.68	13.03
ENSMUSG00000017697	0.4	0.28	0.26	0.07	0.2	0.17	0.65	1.13	0.91	1.85	1.93	0.35	0.48	0.28	0.37	0.24	1.22	1.77	1.64	1.68	1.11	1.65	1.34	1.04	1.71	0.19	1.2	0.23	0.24	0.57	1.21	0	0	3.07	0.66	0	0.76
ENSMUSG00000017707	127.64	126.24	130.22	125.6	137.71	147.75	136.18	148.9	161.26	155.02	170.99	175.9	151.23	167	148.21	154.01	144.07	157.47	149.79	171.87	153.8	158.68	139.9	131.33	135.52	211.29	206.47	198.48	342.59	356.3	303.98	91.15	179.4	76.8	139.11	127.09	132.65
ENSMUSG00000017713	2.84	2.37	4.03	3.52	3.38	1.46	6.57	3.74	3.87	4.36	4.51	1.71	2.61	2.59	2.76	2.63	2.29	1.09	1.78	1.6	1.7	2.1	2.68	2.59	2.76	1.27	1.42	0.92	1.58	1.48	1.37	0	0	0.49	0	0	1.27
ENSMUSG00000017715	77.93	83.48	81.05	88.74	74.17	66.72	77.21	73.12	71.91	73.38	64.25	75.44	104.2	76.45	85.73	87.12	59.89	52.88	53.11	51.78	58.49	62.98	68.8	61.84	71.83	19.88	18.24	20.53	15.7	14.95	14.84	14.25	12.26	10.86	11.56	8.76	13.77
ENSMUSG00000017716	1.02	0.97	0.5	0.99	0.72	0.62	0	0.67	1.77	2.95	1.99	1.71	1.6	0.26	1.64	1.49	1.38	0.84	0.9	0.73	0.91	1.75	1.49	0.93	1.13	1.22	0.26	0.75	0.42	0.46	0.73	1.03	0	1.4	0	1.25	0.3
ENSMUSG00000017718	4.52	3.91	2.26	3.94	0.95	1.38	5.18	3.01	1.14	3.26	3.5	1.55	3.04	0.64	2.89	2.25	2.66	1.59	1.61	1.44	3.15	3.13	2.66	2.1	3.16	1.27	0.62	2.12	0.86	0.36	1.24	1.48	1.6	1.72	0	4.62	0.35
ENSMUSG00000017720	0	0	0.09	0	0	0	0	0.19	0	0.29	0.27	0	0	0	0	0	0.08	0.28	0.04	0	0.11	0.05	0.08	0.16	0.19	0	0	0.17	0.25	0.19	0.2	0	0	0	0	0	0
ENSMUSG00000017721	64.38	82.26	76.53	78.2	124.9	112.53	99.93	77.25	74.42	77.62	64.47	51.35	58.88	47.51	56.75	58.55	63.18	57.72	66.98	69.32	71.5	65.49	76.27	64.79	69.91	64.27	68.37	75.63	65.68	72.17	53.95	56.14	59.32	49.95	72.38	34.74	41.19
ENSMUSG00000017723	1.19	0.65	0.55	0.37	0	0	2.05	0.66	5.86	2.31	0.75	0.71	1.03	0.33	0.59	0.35	2.03	1.44	1.35	1.38	2.19	2.91	2.09	2.52	1.68	0.22	0.81	1.08	0.99	0	0.5	5.11	0	4.41	0	4.5	0
ENSMUSG00000017724	2.13	1.8	1.93	2.06	1.16	3.02	2.15	6.41	7.24	13.53	8.53	0.7	0.83	0.9	1.2	1.02	5.62	7.04	6.83	6.14	7.11	5.2	7.24	7.8	7.76	7.33	6.47	5.68	5.53	7.18	3.07	2	6.92	4.84	6.95	4.44	5.09
ENSMUSG00000017733	0	0	0	0	0	0	0	0	0	0.11	0	0	0	0	0	0	0	0	0	0	0	0	0	0	0	0	0	0	0	0	0	0	0	0	0	0	0
ENSMUSG00000017734	187.31	207.8	191.35	204.01	406.29	333.63	343.11	174.21	166.73	153.5	146.17	175.49	186.58	179.68	183.8	181	161.79	166.4	162.96	166.44	181.69	180.22	193.83	176.34	203.17	48.42	35.94	37	32.36	37.46	42.42	33.02	30.26	30.1	19.34	21.49	24.24
ENSMUSG00000017737	1	1.1	0.91	0.63	0.83	2.3	3.29	1.08	1.1	1.7	1.77	1.53	2.5	1.51	2.24	1.98	1.14	1.32	1.21	1.95	1.2	1.03	1.54	1.37	1.2	2.34	1.82	2.28	1.22	1.76	1.56	2.26	1.03	1.02	0.66	0	0.13
ENSMUSG00000017740	235.49	231.33	233.12	243.63	228.68	215.45	213.13	215.33	241.83	224.72	226.9	222.11	245.45	196.86	209.42	227.74	184.12	158.41	181.7	202.83	194.94	190.67	191.91	153.66	178.72	262.04	275.46	278.04	283.95	289.7	271.27	195.01	196.88	164.69	204.88	162.18	173.02
[truncated: 45,797 more rows]

## Sheet: 2_TPM_TuTag_batch1
Ensembl_ID	Gad2_GA1	Gad2_GA2	Glut_VA1	Glut_VA2	Unbound_GU1	Unbound_GU2	Unbound_VU1	Unbound_VU2
[truncated: 47,643 more rows]

[truncated: 6 more sheets: 3_RNA_half_lives_per_bin_Gad2, 4_RNA_half_lives_per_bin_vGluT2, 5_Figure_6D_scatter_plot_data, 6_Small_RNA_counts, 7_DEseq2_results_small_RNAs, 8_Figure_S5E_plot_data]
